# Supplementary material for: MYCN-driven fatty acid uptake is a metabolic vulnerability in neuroblastoma
Source: Nat Commun. 2022 Jun 28;13:3728. doi: 10.1038/s41467-022-31331-2 (PMC9240069; doi:10.1038/s41467-022-31331-2)
Supplement: Supplementary file 4 — Supplementary Data 1 [file 41467_2022_31331_MOESM4_ESM.xlsx]

## Sheet: Patient sample information
Patient ID	Pathology Diagnosis	Cytogenetics FISH	Stage	Histology (Grade of Differentiation)	Mitosis-Karyorrhexis Index
01	Neuroblastoma	MNA	IV	N/A	N/A
02	Neuroblastoma	MNA	IV	poorly	high
03	Neuroblastoma	MNA	IV	undifferentiated	high
04	Neuroblastoma	MNA	IV	N/A	N/A
05	Neuroblastoma	MNA	I	poorly	low
06	Neuroblastoma	MNA	N/A	poorly	intermediate
07	Neuroblastoma	MNA	IIB	poorly	high
08	Neuroblastoma	MNA	IV	poorly	low
09	Neuroblastoma	MNA	IIB	poorly	high
10	Neuroblastoma	MNA	IV	poorly	high
11	Neuroblastoma	MNA	IV	poorly	high
12	Neuroblastoma	MNA	IV	poorly	low
13	Neuroblastoma metastatic	MNA	IV	N/A	N/A
13	Neuroblastoma	MNA	IV	N/A	low
14	Neuroblastoma	MNA	IV	undifferentiated	high
15	Neuroblastoma	MNA	IV	poorly	high
16	Neuroblastoma	MNA	IV	differentiated	low
17	Neuroblastoma metastatic	MNA	N/A	N/A	N/A
18	Neuroblastoma	non MNA	III	differentiated	low
19	Neuroblastoma	non MNA	IV	poorly	low
20	Neuroblastoma	non MNA	IIB	poorly	low
21	Neuroblastoma	non MNA	IIB	poorly	low
22	Neuroblastoma	non MNA	IIB	poorly	low
23	Neuroblastoma	non MNA	IIA	poorly	low
24	Neuroblastoma	non MNA	IV	N/A	N/A
25	Neuroblastoma	non MNA	I	poorly	intermediate
26	Neuroblastoma	non MNA	III	poorly	intermediate
27	Neuroblastoma metastatic	non MNA	IV	differentiated	intermediate
28	Neuroblastoma	non MNA	IIA	poorly	low
29	Neuroblastoma	non MNA	I	poorly	intermediate
30	Neuroblastoma	non MNA	IIA	poorly	low
31	Neuroblastoma	non MNA	IV	N/A	low
32	Neuroblastoma metastatic	non MNA	IV	poorly	N/A
33	Ganglioneuroblastoma	non MNA	N/A	N/A	N/A
34	Neuroblastoma metastatic	non MNA	IV	poorly	N/A
35	Ganglioneuroblastoma	non MNA	I	N/A	N/A
			MNA	non MNA
	Age (Median±SEM)		26±2 months	24±5 months
	Gender	Female	9	5
		Male	8	12
		N/A	1	1
