# Supplementary material for: MYCN-driven fatty acid uptake is a metabolic vulnerability in neuroblastoma
Source: Nat Commun. 2022 Jun 28;13:3728. doi: 10.1038/s41467-022-31331-2 (PMC9240069; doi:10.1038/s41467-022-31331-2)
Supplement: Supplementary file 5 — Supplementary Data 2 [file 41467_2022_31331_MOESM5_ESM.xlsx]

## Sheet: Data Matrix
Matrix	Cell Line	Time Point (h)	N
Cells	LAN5 shMYCN	0	4
		72	4
		96	4
	MYCN3	0	4
		48	4
		72	4
Matrix	Group		N
Primary Tumors	MYCN-amplified		18
	MYCN-non-amplified		18

## Sheet: Cells
Heat map of statistically significant biochemicals profiled in this study. Red and green shaded cells indicate p≤0.05 (red indicates that the mean values are significantly higher for that comparison; green values significantly lower). Light red and light green shaded cells indicate 0.05<p<0.10 (light red indicates that the mean values trend higher for that comparison; light green values trend low…										Fold of Change (Bradford Protein Normalized)
										ANOVA Contrasts			One Way ANOVA	ANOVA Contrasts			One Way ANOVA
										LAN5 shMYCH : 72h	LAN5 shMYCH : 96h	LAN5 shMYCH : 96h	LAN5 shMYCH Group Effect	MYCN3 : 48h	MYCN3 : 72h	MYCN3 : 72h	MYCN3 Group Effect
Pathway Sort Order	Super Pathway	Sub Pathway	Biochemical Name	Platform	Comp ID	KEGG	HMDB	PUBCHEM	X	LAN5 shMYCH : CTRL	LAN5 shMYCH : CTRL	LAN5 shMYCH : 72h		MYCN3 : CTRL	MYCN3 : CTRL	MYCN3 : 48h
1	Amino Acid	Glycine, Serine and Threonine Metabolism	glycine	LC/MS pos early	58	C00037	HMDB00123	750		1.23	1.26	1.02		0.97	0.88	0.91
2			N-acetylglycine	LC/MS pos early	27710		HMDB00532	10972		1.09	1.39	1.27		1.25	1.08	0.87
5			dimethylglycine	LC/MS pos early	5086	C01026	HMDB00092	673		1.12	1.5	1.34		1.07	1	0.93
6			betaine	LC/MS pos early	3141	C00719	HMDB00043	247		1.11	1.39	1.25		1.04	1.11	1.07
9			serine	LC/MS pos early	1648	C00065	HMDB00187	5951		1.18	1.19	1.01		0.65	0.72	1.11
10			N-acetylserine	LC/MS pos early	37076		HMDB02931	65249		1.06	1.32	1.24		1.02	0.9	0.89
16			threonine	LC/MS pos early	1284	C00188	HMDB00167	6288		1.19	1.28	1.08		0.65	0.68	1.05
17			N-acetylthreonine	LC/MS neg	33939			152204		1.2	1.28	1.07		1.24	0.97	0.78
23			homoserine lactone	LC/MS pos early	15696	C02926		445963		1	0.85	0.84		0.91	0.72	0.79
28		Alanine and Aspartate Metabolism	alanine	LC/MS pos early	1126	C00041	HMDB00161	5950		1.24	1.29	1.04		0.83	0.93	1.13
30			N-acetylalanine	LC/MS neg	1585	C02847	HMDB00766	88064		0.87	1.18	1.36		1.09	0.98	0.9
34			aspartate	LC/MS pos early	443	C00049	HMDB00191	5960		2.51	1	0.4		0.95	0.57	0.6
35			N-acetylaspartate (NAA)	LC/MS polar	22185	C01042	HMDB00812	65065		1.45	0.99	0.68		1.81	1.68	0.93
38			asparagine	LC/MS pos early	512	C00152	HMDB00168	6267		1.26	1.22	0.97		0.72	0.66	0.92
39			N-acetylasparagine	LC/MS pos early	33942		HMDB06028	99715		1.28	1.79	1.39		0.66	0.83	1.26
40		Glutamate Metabolism	glutamate	LC/MS pos early	57	C00025	HMDB00148	611		1.23	1.21	0.98		1.08	0.74	0.69
41			glutamine	LC/MS pos early	53	C00064	HMDB00641	5961		1.37	1.16	0.85		0.58	0.32	0.55
42			N-acetylglutamate	LC/MS pos early	15720	C00624	HMDB01138	70914		0.97	1.3	1.34		1.27	0.89	0.7
43			N-acetylglutamine	LC/MS pos early	33943	C02716	HMDB06029	182230		1.17	1.5	1.29		0.78	0.74	0.95
45			4-hydroxyglutamate	LC/MS pos early	40499	C03079	HMDB01344	439902		1.16	3.79	3.27		0.95	1.31	1.38
48			glutamate, gamma-methyl ester	LC/MS pos early	33487		HMDB61715	68662		1	1.16	1.16		0.76	0.46	0.61
49			pyroglutamine*	LC/MS pos early	46225			134508		0.99	1.4	1.42		1.31	1.63	1.25
50			N-acetyl-aspartyl-glutamate (NAAG)	LC/MS pos early	35665	C12270	HMDB01067	5255		0.95	0.77	0.81		1.71	1.77	1.03
51			beta-citrylglutamate	LC/MS neg	54923	C20775		72715786		1.41	1.46	1.03		0.79	0.64	0.81
57			S-1-pyrroline-5-carboxylate	LC/MS pos early	42370	C04322	HMDB01301	1196		0.82	1.25	1.53		0.39	0.89	2.3
62		Histidine Metabolism	histidine	LC/MS neg	59	C00135	HMDB00177	6274		1.17	1.26	1.07		0.71	0.85	1.19
63			1-methylhistidine	LC/MS pos early	30460	C01152	HMDB00001	92105		1.08	2.32	2.16		0.44	1.17	2.66
64			3-methylhistidine	LC/MS pos early	15677	C01152	HMDB00479	64969		0.69	0.93	1.35		0.61	1.02	1.67
65			N-acetylhistidine	LC/MS pos early	33946	C02997	HMDB32055	75619		1.57	3.7	2.36		1	1.43	1.42
71			imidazole propionate	LC/MS pos early	40730		HMDB02271	70630		0.75	1.53	2.04		1.84	2.59	1.41
73			imidazole lactate	LC/MS pos early	15716	C05568	HMDB02320	440129		0.85	1.41	1.66		1.88	2.69	1.43
74			carnosine	LC/MS pos early	1768	C00386	HMDB00033	439224		1.17	1.53	1.31		0.89	0.86	0.97
77			1-methylimidazoleacetate	LC/MS pos early	32350	C05828	HMDB02820	75810		0.93	1.36	1.46		1.24	1.57	1.27
78			4-imidazoleacetate	LC/MS pos early	32349	C02835	HMDB02024	96215		0.92	1.55	1.68		1.27	1.68	1.33
83			histidine methyl ester	LC/MS pos early	32493			92893		1	1	1		1.02	0.9	0.88
84		Lysine Metabolism	lysine	LC/MS pos early	1301	C00047	HMDB00182	5962		1.09	1.21	1.11		0.81	0.85	1.06
86			N6-acetyllysine	LC/MS neg	36752	C02727	HMDB00206	92832		0.98	0.88	0.89		1.05	1.01	0.96
91			N6,N6,N6-trimethyllysine	LC/MS pos early	1498	C03793	HMDB01325	440120		0.92	1.16	1.26		0.77	0.93	1.21
92			5-hydroxylysine	LC/MS pos early	15685	C16741	HMDB00450	1029		1.04	1.08	1.04		0.77	0.87	1.13
93			5-(galactosylhydroxy)-L-lysine	LC/MS pos early	43582					1.05	1.42	1.35		0.6	0.47	0.79
94			saccharopine	LC/MS pos early	1495	C00449	HMDB00279	160556		1	3.27	3.27		1.46	1.14	0.78
95			2-aminoadipate	LC/MS pos early	6146	C00956	HMDB00510	469		1.29	1.23	0.95		0.88	0.76	0.87
103			pipecolate	LC/MS pos early	1444	C00408	HMDB00070	849		1.09	1.24	1.14		1.18	1.01	0.86
107			5-aminovalerate	LC/MS pos early	18319	C00431	HMDB03355	138		2.13	1	0.47		1.23	0.79	0.64
108			N-trimethyl 5-aminovalerate	LC/MS pos early	57687					1	1.43	1.44		1.09	1.73	1.59
109		Phenylalanine Metabolism	phenylalanine	LC/MS pos early	64	C00079	HMDB00159	6140		1.13	1.3	1.15		0.74	0.85	1.15
110			N-acetylphenylalanine	LC/MS neg	33950	C03519	HMDB00512	74839		0.89	0.69	0.78		1.07	0.84	0.78
124		Tyrosine Metabolism	tyrosine	LC/MS pos early	1299	C00082	HMDB00158	6057		1.23	1.36	1.11		0.75	0.89	1.18
135			3-(4-hydroxyphenyl)lactate	LC/MS neg	32197	C03672	HMDB00755	9378		0.88	1.36	1.55		1.25	1.04	0.83
139			phenol sulfate	LC/MS neg	32553	C02180	HMDB60015	74426		1.03	1.22	1.19		0.92	0.81	0.88
152			3-methoxytyrosine	LC/MS pos early	12017		HMDB01434	1670		1	1.3	1.3		0.51	0.79	1.54
165			O-methyltyrosine	LC/MS pos early	37451		HMDB14903	76957		1.02	1	0.98		1.27	1.23	0.97
196		Tryptophan Metabolism	tryptophan	LC/MS pos early	54	C00078	HMDB00929	6305		1.13	1.24	1.1		0.81	0.87	1.08
203			C-glycosyltryptophan	LC/MS pos early	48782			10981970		1.34	1.48	1.1		0.88	0.78	0.88
207			kynurenine	LC/MS pos early	15140	C00328	HMDB00684	161166		1.14	1.4	1.23		0.7	0.9	1.3
220			serotonin	LC/MS pos early	2342	C00780	HMDB00259	5202		1	1	1		0.95	0.46	0.49
223			5-hydroxyindoleacetate	LC/MS pos early	437	C05635	HMDB00763	1826		1.51	0.85	0.56		1	1	1
243		Leucine, Isoleucine and Valine Metabolism	leucine	LC/MS pos early	60	C00123	HMDB00687	6106		1.24	1.35	1.08		0.76	0.81	1.08
246			4-methyl-2-oxopentanoate	LC/MS neg	22116	C00233	HMDB00695	70		0.21	2	9.44		0.65	1.12	1.72
254			isovalerylcarnitine (C5)	LC/MS pos early	34407		HMDB00688	6426851		2.75	1.65	0.6		0.88	0.43	0.49
261			beta-hydroxyisovalerate	LC/MS polar	12129		HMDB00754	69362		0.88	1.03	1.17		1.05	1.53	1.46
277			isoleucine	LC/MS pos early	1125	C00407	HMDB00172	6306		1.32	1.34	1.01		0.85	0.85	1.01
280			3-methyl-2-oxovalerate	LC/MS neg	15676	C00671	HMDB03736	47		0.26	2.22	8.68		0.78	1.06	1.35
281			alpha-hydroxyisovalerate	LC/MS polar	46537		HMDB00407	99823		1	3.31	3.31		1.14	2.71	2.37
283			2-methylbutyrylcarnitine (C5)	LC/MS pos early	45095		HMDB00378	6426901		2.27	1.19	0.52		0.88	0.53	0.6
285			tiglylcarnitine (C5:1-DC)	LC/MS pos early	35428		HMDB02366	22833596		1.37	1	0.73		1.06	1	0.94
290			ethylmalonate	LC/MS polar	15765		HMDB00622	11756		0.75	1.31	1.75		1.33	1.18	0.89
291			methylsuccinate	LC/MS polar	15745		HMDB01844	10349		1.03	1.26	1.22		1.15	1.51	1.32
297			valine	LC/MS pos early	1649	C00183	HMDB00883	6287		1.07	1.46	1.37		0.76	0.89	1.18
298			N-acetylvaline	LC/MS neg	1591		HMDB11757	66789		0.86	1.23	1.43		1.07	0.85	0.79
300			3-methyl-2-oxobutyrate	LC/MS polar	44526	C00141	HMDB00019	49		0.17	1.46	8.7		1	1	1
303			isobutyrylcarnitine (C4)	LC/MS pos early	33441		HMDB00736	168379		1.59	1.2	0.75		1.24	0.61	0.49
306			2,3-dihydroxy-2-methylbutyrate	LC/MS polar	57547		HMDB29576	301941		1.18	3.12	2.64		2.25	8.63	3.84
309		Methionine, Cysteine, SAM and Taurine Metabolism	methionine	LC/MS pos early	1302	C00073	HMDB00696	6137		1.1	1.27	1.16		0.71	0.82	1.17
310			N-acetylmethionine	LC/MS neg	1589	C02712	HMDB11745	448580		0.91	0.93	1.03		0.84	0.63	0.75
311			N-formylmethionine	LC/MS neg	2829	C03145	HMDB01015	439750		0.95	1.46	1.54		1.05	1.05	1.01
312			S-methylmethionine	LC/MS pos early	38127	C05319	HMDB38670	458		1.16	1.73	1.49		0.6	0.91	1.52
313			methionine sulfone	LC/MS pos early	44878			69961		1.2	1.43	1.2		0.65	1.03	1.58
314			methionine sulfoxide	LC/MS pos early	18374	C02989	HMDB02005	158980		1.25	1.63	1.3		0.85	1.1	1.29
315			N-acetylmethionine sulfoxide	LC/MS pos early	45428			193368		1	1	1		0.63	0.54	0.87
319			S-adenosylmethionine (SAM)	LC/MS pos early	15915	C00019	HMDB01185	34756		1.06	1.05	0.99		0.94	0.83	0.88
320			S-adenosylhomocysteine (SAH)	LC/MS neg	42382	C00021	HMDB00939	439155		1.04	1.09	1.05		1.09	0.93	0.85
321			homocysteine	LC/MS pos early	15128	C00155	HMDB00742	778		1.21	1.02	0.84		1.09	2.4	2.2
324			cystathionine	LC/MS pos early	15705	C02291	HMDB00099	439258		1.33	1.17	0.88		0.85	0.64	0.76
326			cysteine	LC/MS pos early	1868	C00097	HMDB00574	5862		1.33	1.12	0.84		0.71	0.86	1.21
327			N-acetylcysteine	LC/MS pos early	1586	C06809	HMDB01890	12035		1	1.12	1.12		0.62	0.41	0.66
332			cystine	LC/MS polar	56	C00491	HMDB00192	67678		1	1	1		0.49	0.88	1.82
336			cysteine sulfinic acid	LC/MS pos early	37443	C00606	HMDB00996	109		1	1	1		1.01	0.77	0.77
337			hypotaurine	LC/MS pos early	590	C00519	HMDB00965	107812		1.28	1.21	0.95		1.28	1.13	0.88
338			taurine	LC/MS neg	2125	C00245	HMDB00251	1123		1.24	1.11	0.9		1.5	1.17	0.78
339			N-acetyltaurine	LC/MS neg	48187			159864		1.24	1.46	1.17		1.39	1.91	1.38
343			3-sulfo-L-alanine	LC/MS polar	47089	C00506	HMDB02757	72886		1	1	1		0.71	1.04	1.45
345		Urea cycle; Arginine and Proline Metabolism	arginine	LC/MS pos early	1638	C00062	HMDB00517	232		1.21	1.21	1		0.84	0.75	0.89
346			argininosuccinate	LC/MS pos early	15497	C03406	HMDB00052	828		1.27	1.54	1.21		1.15	0.86	0.74
347			urea	LC/MS pos early	1670	C00086	HMDB00294	1176		1.19	2.52	2.12		0.67	1.39	2.06
349			ornithine	LC/MS pos early	1493	C00077	HMDB03374	6262		1.15	1.25	1.09		0.96	0.86	0.89
353			citrulline	LC/MS pos early	2132	C00327	HMDB00904	9750		1.17	1.29	1.1		0.79	0.77	0.98
354			homoarginine	LC/MS pos early	22137	C01924	HMDB00670	9085		1.33	1.59	1.19		0.84	0.64	0.76
356			proline	LC/MS pos early	1898	C00148	HMDB00162	145742		1.26	1.41	1.12		1.18	1.56	1.32
359			dimethylarginine (SDMA + ADMA)	LC/MS pos early	36808	C03626	HMDB01539	123831		0.91	1.03	1.13		0.87	1.25	1.44
363			N-delta-acetylornithine	LC/MS neg	43249			9920500		1.1	1.02	0.93		0.79	0.79	1
367			trans-4-hydroxyproline	LC/MS pos early	32306	C01157	HMDB00725	5810		1.25	1.2	0.96		0.8	0.63	0.78
369			pro-hydroxy-pro	LC/MS pos early	35127		HMDB06695	11673055		1	1	1		0.67	0.96	1.43
372			N-methylproline	LC/MS pos early	37431			557		1.64	2.08	1.27		1.04	1.1	1.06
374			N-monomethylarginine	LC/MS pos early	43586	C03884	HMDB29416	132862		0.89	1.01	1.14		0.83	1.08	1.3
378		Creatine Metabolism	guanidinoacetate	LC/MS pos early	43802	C00581	HMDB00128	763		5.23	4.48	0.86		1	1	1
379			creatine	LC/MS pos early	27718	C00300	HMDB00064	586		1.12	1.15	1.03		1.36	1.19	0.87
380			creatinine	LC/MS pos early	513	C00791	HMDB00562	588		1.19	1.16	0.97		1.16	1.03	0.89
381			creatine phosphate	LC/MS polar	33951	C02305	HMDB01511	587		0.97	1.31	1.35		1.66	1.53	0.92
386		Polyamine Metabolism	putrescine	LC/MS pos early	1408	C00134	HMDB01414	1045		0.66	0.21	0.32		0.63	0.32	0.51
387			spermidine	LC/MS pos early	485	C00315	HMDB01257	1102		0.65	0.2	0.31		0.79	0.63	0.8
389			N('1)-acetylspermidine	LC/MS pos early	57689	C00612	HMDB01276	496		0.72	0.43	0.59		0.8	0.9	1.13
392			spermine	LC/MS pos late	603	C00750	HMDB01256	1103		1.12	0.76	0.68		1	1	1
393			N(1)-acetylspermine	LC/MS pos early	32360	C02567	HMDB01186	916		0.51	0.51	1		0.85	1.48	1.75
395			5-methylthioadenosine (MTA)	LC/MS pos early	1419	C00170	HMDB01173	439176		1.01	0.91	0.9		1.05	0.82	0.77
396			N-acetylputrescine	LC/MS pos early	37496	C02714	HMDB02064	122356		0.87	0.3	0.35		0.93	0.35	0.37
400			4-acetamidobutanoate	LC/MS pos early	1558	C02946	HMDB03681	18189		0.89	0.62	0.7		1.07	1.08	1.01
401			N(8)-acetylspermidine	LC/MS pos early	57690	C01029	HMDB02189	123689		1.18	0.82	0.69		0.51	0.49	0.98
404		Guanidino and Acetamido Metabolism	4-guanidinobutanoate	LC/MS pos early	15681	C01035	HMDB03464	500		1.09	1.58	1.46		1.29	2.05	1.58
407		Glutathione Metabolism	glutathione, reduced (GSH)	LC/MS pos early	2127	C00051	HMDB00125	124886		1.32	1.25	0.95		1.28	0.58	0.45
408			glutathione, oxidized (GSSG)	LC/MS pos early	27727	C00127	HMDB03337	65359		1.59	1.9	1.2		1.52	0.8	0.53
410			cysteine-glutathione disulfide	LC/MS pos early	35159		HMDB00656	4247235		2.02	1.75	0.87		0.9	1.13	1.26
411			S-methylglutathione	LC/MS pos early	33944	C11347		3605667		1.16	1.52	1.31		1.3	0.64	0.49
413			cysteinylglycine	LC/MS pos early	35637	C01419	HMDB00078	439498		1.38	1.07	0.78		0.79	0.65	0.83
415			5-oxoproline	LC/MS neg	1494	C01879	HMDB00267	7405		0.83	1.52	1.82		1.58	1.06	0.67
420			ophthalmate	LC/MS pos early	34592		HMDB05765	7018721		1.17	0.87	0.75		1	1	1
422			S-nitrosoglutathione (GSNO)	LC/MS pos early	47127		HMDB04645	3514		1.13	1.19	1.06		1.31	0.93	0.71
423			4-hydroxy-nonenal-glutathione	LC/MS neg	48504					1.87	2.53	1.36		1.94	0.67	0.35
428	Peptide	Gamma-glutamyl Amino Acid	gamma-glutamylcysteine	LC/MS pos early	1778	C00669	HMDB01049	842		1.09	0.85	0.78		1.75	0.95	0.54
429			gamma-glutamylglutamate	LC/MS pos early	36738	C05282	HMDB11737	92865		0.86	0.86	1		1.49	1.09	0.73
430			gamma-glutamylglutamine	LC/MS pos early	2730	C05283	HMDB11738	150914		1.37	1.27	0.93		0.58	0.36	0.63
431			gamma-glutamylglycine	LC/MS pos early	33949		HMDB11667	165527		0.99	0.79	0.8		1	1	1
432			gamma-glutamylhistidine	LC/MS pos early	18245			7017195		1	1	1		0.68	0.87	1.29
433			gamma-glutamylisoleucine*	LC/MS pos early	34456		HMDB11170	14253342		1.12	0.85	0.75		1.25	1.23	0.99
434			gamma-glutamylleucine	LC/MS pos early	18369		HMDB11171	151023		1.05	0.75	0.72		0.92	0.89	0.97
435			gamma-glutamyl-alpha-lysine	LC/MS pos early	55015			65254		1	1	1		0.55	1.31	2.39
436			gamma-glutamyl-epsilon-lysine	LC/MS pos early	33934		HMDB03869	7015685		0.96	1.07	1.12		0.82	1.24	1.52
437			gamma-glutamylmethionine	LC/MS pos early	44872		HMDB29155	7009567		1	1	1		0.62	1.04	1.69
442			gamma-glutamylvaline	LC/MS pos early	43829		HMDB11172	7015683		1.06	0.73	0.69		1.45	0.85	0.59
443			gamma-glutamyl-2-aminobutyrate	LC/MS pos early	37092					0.95	1.72	1.82		0.89	1.26	1.42
447		Dipeptide Derivative	anserine	LC/MS pos early	15747	C01262	HMDB00194	112072		0.79	0.79	1		1.59	2.02	1.27
458		Dipeptide	alanylleucine	LC/MS pos early	37093		HMDB28691	259583		0.9	0.39	0.43		0.38	0.27	0.73
585			glycylleucine	LC/MS pos early	34398	C02155	HMDB00759	92843		1.06	1.29	1.21		0.58	0.64	1.11
595			glycylvaline	LC/MS pos early	18357		HMDB28854	97417		1.07	1.37	1.28		0.66	0.57	0.86
619			isoleucylglycine	LC/MS pos early	40008		HMDB28907	342532		1.24	1.3	1.05		0.47	0.53	1.12
632			leucylalanine	LC/MS pos early	40010		HMDB28922	259321		0.65	0.33	0.51		0.36	0.36	1
637			leucylglycine	LC/MS pos early	40045		HMDB28929	79070		0.8	0.59	0.74		0.31	0.19	0.61
684			phenylalanylalanine	LC/MS pos early	41374			5488196		1.26	1.38	1.1		0.36	0.27	0.74
688			phenylalanylglycine	LC/MS pos early	41370		HMDB28995	98207		1.18	1.39	1.18		0.42	0.5	1.19
706			prolylglycine	LC/MS pos early	40703		HMDB11178	6426709		0.91	1.01	1.11		0.78	0.75	0.96
757			tryptophylglycine	LC/MS pos early	43028		HMDB29083	263471		1.46	2.49	1.71		0.52	0.54	1.04
773			tyrosylglycine	LC/MS neg	41375		HMDB29105	259323		1.26	1.53	1.22		0.34	0.32	0.92
788			valylglutamine	LC/MS pos early	42079		HMDB29125	5253209		0.95	0.62	0.66		0.27	0.23	0.85
789			valylglycine	LC/MS pos early	40475		HMDB29127	136487		1.24	1.47	1.18		0.44	0.44	1.01
792			valylleucine	LC/MS pos early	39994		HMDB29131	352039		0.8	0.4	0.5		0.33	0.29	0.88
802			leucylglutamine*	LC/MS pos early	48189		HMDB28927	4305457		0.71	0.48	0.67		0.33	0.28	0.86
862		Acetylated Peptides	phenylacetylglycine	LC/MS neg	33945	C05598	HMDB00821	68144		1.13	1.09	0.96		1.15	1.15	1
873	Carbohydrate	Glycolysis, Gluconeogenesis, and Pyruvate Metabolism	glucose	LC/MS polar	20488	C00031	HMDB00122	79025		0.43	0.73	1.72		0.8	0.52	0.66
880			fructose 1,6-diphosphate/glucose 1,6-diphosphate/myo-inositol diphosphates	LC/MS neg	46896	C00354				1.09	1.21	1.12		0.93	0.83	0.88
881			2,3-diphosphoglycerate	LC/MS neg	15664	C01159	HMDB01294	186004		1.16	1.2	1.03		1.45	1	0.69
882			dihydroxyacetone phosphate (DHAP)	LC/MS pos early	15522	C00111	HMDB01473	668		0.55	2.46	4.47		1.77	2.37	1.34
887			3-phosphoglycerate	LC/MS neg	1414	C00597	HMDB00807	724		0.63	0.75	1.18		0.65	0.37	0.58
888			phosphoenolpyruvate (PEP)	LC/MS neg	597	C00074	HMDB00263	1005		0.64	0.72	1.12		0.68	0.4	0.58
889			pyruvate	LC/MS polar	48990	C00022	HMDB00243	1060		0.45	1.09	2.44		0.77	0.75	0.97
890			lactate	LC/MS neg	527	C00186	HMDB00190	612		0.75	1.49	1.98		0.93	1.06	1.14
893			glycerate	LC/MS polar	1572	C00258	HMDB00139	752		0.44	1.1	2.47		0.64	0.72	1.13
896		Pentose Phosphate Pathway	6-phosphogluconate	LC/MS neg	15442	C00345	HMDB01316	91493		0.25	0.37	1.46		0.4	0.39	0.97
900			5-phosphoribosyl diphosphate (PRPP)	LC/MS neg	36840	C00119	HMDB00280	7339		0.7	0.84	1.21		1.71	1.27	0.74
901			sedoheptulose-7-phosphate	LC/MS neg	35649	C05382	HMDB01068	616		0.92	1.04	1.14		0.75	0.46	0.61
908		Pentose Metabolism	ribitol	LC/MS polar	15772	C00474	HMDB00508	6912		0.41	0.51	1.24		1.48	1.54	1.04
909			ribonate	LC/MS polar	27731	C01685	HMDB00867	5460677		0.63	0.82	1.31		1.06	1.12	1.05
930			arabitol/xylitol	LC/MS polar	48885	C01904		6912		0.45	0.46	1.03		0.61	0.34	0.56
931			ribulose/xylulose	LC/MS polar	54671			5289590		0.37	0.4	1.09		1	1	1
946		Disaccharides and Oligosaccharides	lactose	LC/MS polar	567	C00243	HMDB00186	84571		1.03	1.71	1.67		1.17	0.73	0.62
979		Fructose, Mannose and Galactose Metabolism	fructose	LC/MS polar	577	C00095	HMDB00660	5984		1.49	1.04	0.7		0.64	0.35	0.55
984			mannitol/sorbitol	LC/MS polar	46142	C00794	HMDB00247	5780		1.14	1.67	1.47		0.59	0.45	0.75
995			galactitol (dulcitol)	LC/MS polar	1117	C01697	HMDB00107	11850		1.52	1.05	0.69		0.9	0.63	0.7
1004			galactonate	LC/MS polar	27719	C00880	HMDB00565	128869		0.28	0.82	2.93		1.18	1.36	1.15
1009		Nucleotide Sugar	UDP-glucose	LC/MS polar	32344	C00029	HMDB00286	8629		1.04	0.93	0.89		1.12	0.57	0.5
1013			UDP-galactose	LC/MS polar	15860	C00052	HMDB00302	18068		1.06	0.96	0.9		1.12	0.54	0.48
1014			UDP-glucuronate	LC/MS neg	2763	C00167	HMDB00935	17473		0.57	1.19	2.09		1.3	1.16	0.89
1020			UDP-N-acetylglucosamine/galactosamine	LC/MS polar	46148					1.29	1.2	0.93		0.96	0.81	0.84
1021			cytidine 5'-monophospho-N-acetylneuraminic acid	LC/MS polar	36831	C00128	HMDB01176	448209		1.2	1.21	1.01		1.08	0.77	0.72
1031		Aminosugar Metabolism	glucuronate	LC/MS polar	15443	C00191	HMDB00127	444791		1.11	0.97	0.87		1.33	0.7	0.52
1035			N-acetylglucosamine 6-phosphate	LC/MS polar	15107	C00357	HMDB02817	439219		0.74	0.93	1.27		0.42	0.24	0.58
1036			N-acetyl-glucosamine 1-phosphate	LC/MS polar	15741	C04256	HMDB01367	440364		0.67	2.08	3.09		0.96	1.43	1.5
1042			N-acetylneuraminate	LC/MS polar	32377	C00270	HMDB00230	439197		0.95	1.36	1.44		1.07	1.22	1.14
1053			N-acetylglucosaminylasparagine	LC/MS pos early	48149	C04540	HMDB00489	123826		1.22	1.27	1.04		1.05	0.9	0.86
1054			erythronate*	LC/MS polar	42420		HMDB00613	2781043		0.62	0.93	1.49		1.42	1.22	0.86
1056			N-acetylglucosamine/N-acetylgalactosamine	LC/MS pos early	46539		HMDB00215	24139		1.07	0.78	0.73		0.61	0.95	1.55
1061	Energy	TCA Cycle	citrate	LC/MS neg	1564	C00158	HMDB00094	311		1.26	1.96	1.56		0.71	0.63	0.88
1063			aconitate [cis or trans]	LC/MS neg	46173					1.05	1.71	1.63		0.7	0.74	1.05
1067			alpha-ketoglutarate	LC/MS polar	528	C00026	HMDB00208	51		0.18	1.28	7.28		1.01	0.69	0.68
1068			succinyl CoA	LC/MS neg	36857	C00091	HMDB01022	439161		0.92	0.71	0.77		1.7	0.83	0.49
1069			succinylcarnitine (C4-DC)	LC/MS pos early	37058		HMDB61717	71464481		1	1	1		0.56	0.78	1.39
1070			succinate	LC/MS polar	1437	C00042	HMDB00254	1110		1.13	1.21	1.07		1.11	0.81	0.73
1071			fumarate	LC/MS polar	1643	C00122	HMDB00134	444972		1.02	1.28	1.25		1.11	0.92	0.83
1072			malate	LC/MS polar	1303	C00149	HMDB00156	525		1	1.18	1.18		1.2	0.86	0.72
1082			2-methylcitrate/homocitrate	LC/MS neg	52282					0.75	1	1.34		1.2	1.09	0.91
1084		Oxidative Phosphorylation	acetylphosphate	LC/MS polar	15488	C00227	HMDB01494	186		0.92	1.33	1.45		0.82	0.71	0.87
1086			phosphate	LC/MS neg	42109	C00009	HMDB01429	1061		1.13	1.15	1.01		1.09	0.88	0.81
1090	Lipid	Fatty Acid Synthesis	2-methylmalonylcarnitine (C4-DC)	LC/MS pos early	35482		HMDB13133	53481628		1.24	1	0.81		1.13	0.8	0.7
1091		Fatty Acid Metabolism	acetyl CoA	LC/MS neg	43840	C00024	HMDB01206	444493		1	1	1		0.84	0.98	1.17
1102		Medium Chain Fatty Acid	caproate (6:0)	LC/MS neg	32489	C01585	HMDB00535	8892		1.05	0.7	0.67		1	1	1
1110			5-dodecenoate (12:1n7)	LC/MS neg	33968		HMDB00529	5312378		0.23	0.82	3.52		0.75	1.29	1.73
1112		Long Chain Fatty Acid	myristate (14:0)	LC/MS neg	1365	C06424	HMDB00806	11005		0.92	1.22	1.34		1.1	1.41	1.28
1113			myristoleate (14:1n5)	LC/MS neg	32418	C08322	HMDB02000	5281119		0.6	0.96	1.59		1.11	1.07	0.96
1117			palmitate (16:0)	LC/MS neg	1336	C00249	HMDB00220	985		1.13	1.17	1.04		1.04	0.95	0.92
1118			palmitoleate (16:1n7)	LC/MS neg	33447	C08362	HMDB03229	445638		0.8	0.95	1.18		1.17	1.2	1.03
1120			margarate (17:0)	LC/MS neg	1121		HMDB02259	10465		1.17	1.27	1.08		1.05	0.82	0.78
1121			10-heptadecenoate (17:1n7)	LC/MS neg	33971		HMDB60038	5312435		0.92	1.09	1.18		1.14	1.08	0.95
1123			stearate (18:0)	LC/MS neg	1358	C01530	HMDB00827	5281		1.23	1.24	1.01		1.04	0.84	0.81
1125			oleate/vaccenate (18:1)	LC/MS neg	52285					0.88	1.13	1.29		1.2	1.51	1.26
1132			nonadecanoate (19:0)	LC/MS neg	1356	C16535	HMDB00772	12591		1.2	1.06	0.88		1.02	0.73	0.72
1133			10-nonadecenoate (19:1n9)	LC/MS neg	33972		HMDB13622	5312513		0.94	1.36	1.45		1.15	1.3	1.13
1136			arachidate (20:0)	LC/MS neg	1118	C06425	HMDB02212	10467		1.49	1.21	0.81		0.96	0.74	0.77
1139			eicosenoate (20:1)	LC/MS neg	33587	C16526	HMDB02231	5282768		0.97	1.49	1.53		1.15	1.33	1.16
1143			behenate (22:0)*	LC/MS neg	12125	C08281	HMDB00944	8215		1	1	1		0.93	0.9	0.98
1144			erucate (22:1n9)	LC/MS neg	1552	C08316	HMDB02068	5281116		1.08	1.45	1.34		1.03	1.21	1.17
1147			nervonate (24:1n9)*	LC/MS neg	52674	C08323	HMDB02368	5281120		0.69	1.25	1.81		0.89	1.4	1.57
1156		Polyunsaturated Fatty Acid (n3 and n6)	eicosapentaenoate (EPA; 20:5n3)	LC/MS neg	18467	C06428	HMDB01999	446284		0.96	0.65	0.68		1.55	1.32	0.85
1157			docosapentaenoate (n3 DPA; 22:5n3)	LC/MS neg	32504	C16513	HMDB06528	6441454		0.94	0.84	0.89		1.24	0.74	0.6
1158			docosahexaenoate (DHA; 22:6n3)	LC/MS neg	44675	C06429	HMDB02183	445580		0.81	1.15	1.43		1.2	0.83	0.69
1163			linoleate (18:2n6)	LC/MS neg	1105	C01595	HMDB00673	5280450		0.74	1.09	1.47		1.18	1.14	0.97
1165			linolenate [alpha or gamma; (18:3n3 or 6)]	LC/MS neg	34035	C06426	HMDB03073	5280934		0.73	0.79	1.08		1.4	1.17	0.83
1167			dihomo-linolenate (20:3n3 or n6)	LC/MS neg	35718	C03242	HMDB02925	5280581		0.81	0.89	1.1		1.15	0.96	0.83
1168			arachidonate (20:4n6)	LC/MS neg	1110	C00219	HMDB01043	444899		0.93	0.73	0.78		1.09	0.8	0.73
1169			adrenate (22:4n6)	LC/MS neg	32980	C16527	HMDB02226	5497181		1.08	1.04	0.96		2.97	0.8	0.27
1170			docosapentaenoate (n6 DPA; 22:5n6)	LC/MS neg	37478	C16513	HMDB01976	6441454		0.62	0.8	1.29		1.14	0.75	0.66
1171			docosadienoate (22:2n6)	LC/MS neg	32415	C16533	HMDB61714	5282807		0.85	1.46	1.71		1.26	1.25	0.99
1174			mead acid (20:3n9)	LC/MS neg	35174		HMDB10378	5312531		0.79	1.04	1.31		1.2	0.86	0.71
1232		Fatty Acid, Branched	17-methylstearate	LC/MS neg	38296		HMDB37397	3083779		1.24	1.09	0.88		0.94	0.91	0.96
1242		Fatty Acid, Dicarboxylate	glutarate (pentanedioate)	LC/MS polar	396	C00489	HMDB00661	743		0.97	1.58	1.63		1.49	1.01	0.68
1246			2-hydroxyglutarate	LC/MS polar	37253	C02630	HMDB00606	43		0.87	1.49	1.7		1.96	0.8	0.41
1253			maleate	LC/MS polar	20676	C01384	HMDB00176	444266		1.01	1.26	1.25		1.39	0.87	0.63
1259			azelate (nonanedioate)	LC/MS polar	18362	C08261	HMDB00784	2266		1.33	0.74	0.55		1.03	0.75	0.72
1300		Fatty Acid, Amino	2-aminoheptanoate	LC/MS pos early	43761			227939		2.89	2.36	0.81		0.84	0.68	0.8
1307		Fatty Acid, Keto	1-dihomo-linoleoylglycerol (20:2)	LC/MS neg	35103					0.6	4.54	7.52		1.12	1.16	1.04
1316		Fatty Acid Metabolism (also BCAA Metabolism)	butyrylcarnitine (C4)	LC/MS pos early	32412	C02862	HMDB02013	439829		1.46	1.54	1.06		1.89	2.73	1.45
1319			propionylcarnitine (C3)	LC/MS pos early	32452	C03017	HMDB00824	107738		1	1.08	1.08		1.25	1.07	0.85
1337		Fatty Acid Metabolism(Acyl Carnitine)	acetylcarnitine (C2)	LC/MS pos early	32198	C02571	HMDB00201	1		1.11	1.65	1.48		0.74	1.71	2.32
1338			3-hydroxybutyrylcarnitine (1)	LC/MS pos early	43264		HMDB13127	53481617		1	1	1		1.29	2.61	2.03
1339			3-hydroxybutyrylcarnitine (2)	LC/MS pos early	52984		HMDB13127			1	1	1		1.09	2.92	2.68
1341			hexanoylcarnitine (C6)	LC/MS pos early	32328		HMDB00705	6426853		1	1	1		1.53	3.04	1.98
1342			octanoylcarnitine (C8)	LC/MS pos late	33936	C02838	HMDB00791	123701		1	1	1		1.25	2.13	1.71
1344			decanoylcarnitine (C10)	LC/MS pos late	33941		HMDB00651	10245190		1	1	1		1	1.71	1.71
1347			laurylcarnitine (C12)	LC/MS pos late	34534		HMDB02250	10427569		1	1	1		2.26	6.06	2.68
1348			myristoylcarnitine (C14)	LC/MS pos late	33952		HMDB05066	6426854		1	1	1		2.18	6.1	2.79
1350			palmitoylcarnitine (C16)	LC/MS pos late	44681	C02990	HMDB00222	461		1.22	1.9	1.56		2.71	3.91	1.44
1351			palmitoleoylcarnitine (C16:1)*	LC/MS pos late	53223			71464547		1	1.01	1.01		1.83	3.23	1.76
1352			stearoylcarnitine (C18)	LC/MS pos late	34409		HMDB00848	6426855		1.63	1.74	1.07		3.35	3.56	1.06
1353			linoleoylcarnitine (C18:2)*	LC/MS pos late	46223		HMDB06469	6450015		1	1.95	1.95		2.27	2.62	1.16
1355			oleoylcarnitine (C18:1)	LC/MS pos late	35160		HMDB05065	6441392		1.36	2.67	1.97		2.11	3.06	1.45
1357			myristoleoylcarnitine (C14:1)*	LC/MS pos late	48182			90659872		1	1	1		1.59	4.18	2.62
1365			arachidoylcarnitine (C20)*	LC/MS pos late	57513		HMDB06460			1	1	1		2.77	2.13	0.77
1366			arachidonoylcarnitine (C20:4)	LC/MS pos late	57518					1	1	1		2.17	1.88	0.87
1367			adrenoylcarnitine (C22:4)*	LC/MS pos late	57528					1	1	1		3.5	1.69	0.48
1369			dihomo-linolenoylcarnitine (20:3n3 or 6)*	LC/MS pos late	57521					1	1	1		2.27	2.1	0.93
1370			dihomo-linoleoylcarnitine (C20:2)*	LC/MS pos late	57520					1	1	1		2.13	2.36	1.11
1371			eicosenoylcarnitine (C20:1)*	LC/MS pos late	57519					0.85	1.5	1.76		2.15	3.23	1.5
1374			docosatrienoylcarnitine (C22:3)*	LC/MS pos late	57527					1	1	1		2.26	1.61	0.71
1375			docosapentaenoylcarnitine (C22:5n3)*	LC/MS pos late	57529					1	1	1		2.79	2.25	0.81
1379			margaroylcarnitine*	LC/MS pos late	57512		HMDB06210			1.35	1.42	1.05		3.02	3.15	1.04
1386		Carnitine Metabolism	deoxycarnitine	LC/MS pos early	36747	C01181	HMDB01161	134		1.17	1.6	1.37		1.08	1.52	1.4
1387			carnitine	LC/MS pos early	15500	C00318	HMDB00062	10917		1.14	1.12	0.99		0.84	1.03	1.22
1394		Fatty Acid Metabolism (Acyl Choline)	palmitoylcholine	LC/MS pos late	52944			151731		1.29	1.24	0.96		2.99	3.58	1.2
1395			oleoylcholine	LC/MS pos late	53260					0.93	0.99	1.06		3.83	4.4	1.15
1396			palmitoloelycholine	LC/MS pos late	53257					0.58	0.49	0.85		3.87	5.13	1.33
1398			linoleoylcholine*	LC/MS pos late	57463					0.78	0.71	0.91		1.86	1.57	0.84
1409		Fatty Acid, Monohydroxy	2-hydroxyoleate	LC/MS neg	54920			9796304		1.66	3.25	1.96		1.62	1.01	0.62
1410			2-hydroxypalmitate	LC/MS neg	35675		HMDB31057	92836		1.42	2.35	1.65		1.67	1.15	0.69
1411			2-hydroxystearate	LC/MS neg	17945	C03045		69417		1.53	2.63	1.72		1.63	0.91	0.56
1547		Endocannabinoid	oleoyl ethanolamide	LC/MS neg	38102		HMDB02088	5283454		0.74	1.12	1.51		1.2	1.11	0.92
1550			palmitoyl ethanolamide	LC/MS pos late	38165	C16512	HMDB02100	4671		0.98	1.11	1.13		1.24	1.25	1.01
1551			stearoyl ethanolamide	LC/MS pos late	38625		HMDB13078	27902		1.1	1.22	1.11		1.14	0.95	0.83
1558			N-oleoyltaurine	LC/MS neg	39732			6437033		0.71	1.06	1.51		1	0.77	0.77
1559			N-stearoyltaurine	LC/MS neg	39730			168274		0.82	1.38	1.68		1.05	1.17	1.12
1560			N-palmitoyltaurine	LC/MS neg	39835					0.66	1.29	1.97		0.95	0.62	0.65
1569			palmitoleoyl ethanolamide*	LC/MS pos late	57541		HMDB13648	9835868		0.83	0.98	1.18		1.9	1.9	1
1576		Inositol Metabolism	myo-inositol	LC/MS polar	1124	C00137	HMDB00211	892		1.18	1.15	0.97		1.04	0.91	0.88
1605		Phospholipid Metabolism	choline	LC/MS pos early	15506	C00114	HMDB00097	305		1.32	1.08	0.82		1.42	1.03	0.73
1606			choline phosphate	LC/MS pos early	34396	C00588	HMDB01565	1014		1.01	0.9	0.89		1.24	0.58	0.46
1607			cytidine 5'-diphosphocholine	LC/MS pos early	34418	C00307	HMDB01413	13804		1.48	1.17	0.79		0.89	0.56	0.63
1609			glycerophosphorylcholine (GPC)	LC/MS pos early	15990	C00670	HMDB00086	71920		2.38	2.58	1.09		1.17	0.64	0.55
1611			phosphoethanolamine	LC/MS pos early	1600	C00346	HMDB00224	1015		1.48	0.96	0.65		1.31	1.3	1
1612			cytidine-5'-diphosphoethanolamine	LC/MS polar	34410	C00570	HMDB01564	123727		1.15	0.98	0.85		1.17	0.87	0.74
1613			glycerophosphoethanolamine	LC/MS polar	37455	C01233	HMDB00114	123874		1.35	1.3	0.96		1.18	0.82	0.69
1614			glycerophosphoserine*	LC/MS pos early	57404			3081457		1.39	1.33	0.96		1	1.28	1.28
1615			glycerophosphoinositol*	LC/MS polar	47155			167572		1.02	0.87	0.86		0.93	1.51	1.63
1616			trimethylamine N-oxide	LC/MS pos early	40406	C01104	HMDB00925	1145		1.82	1.61	0.88		1.05	1.2	1.15
1645		Phosphatidylcholine (PC)	1,2-dipalmitoyl-GPC (16:0/16:0)	LC/MS pos late	19130	D03585	HMDB00564	452110		1.36	1.43	1.05		1.08	0.85	0.79
1646			1-palmitoyl-2-palmitoleoyl-GPC (16:0/16:1)*	LC/MS pos late	52470		HMDB07969			1.06	1.11	1.04		1.16	1.11	0.96
1648			1,2-dipalmitoleoyl-GPC (16:1/16:1)*	LC/MS pos late	52472					0.98	1.07	1.09		1.22	1.13	0.93
1650			1-palmitoyl-2-stearoyl-GPC (16:0/18:0)	LC/MS pos late	52616		HMDB07970			1.43	1.53	1.07		1.11	0.62	0.56
1654			1-palmitoyl-2-oleoyl-GPC (16:0/18:1)	LC/MS pos late	52461		HMDB07972	6436017		1.14	1.14	1		1.13	0.95	0.84
1662			1-palmitoyl-2-alpha-linolenoyl-GPC (16:0/18:3n3)*	LC/MS pos late	52684		HMDB07975			0.79	1.03	1.3		1.09	1.1	1.01
1665			1-palmitoyl-2-gamma-linolenoyl-GPC (16:0/18:3n6)*	LC/MS pos late	54812		HMDB07974			0.9	1.13	1.26		1	1	0.99
1672			1-palmitoleoyl-2-linoleoyl-GPC (16:1/18:2)*	LC/MS pos late	52683		HMDB08006			1	1	1		1.33	1.03	0.77
1674			1-palmitoleoyl-2-linolenoyl-GPC (16:1/18:3)*	LC/MS pos late	53180		HMDB08008			1	1	1		1.35	1.43	1.06
1688			1-palmitoyl-2-arachidonoyl-GPC (16:0/20:4n6)	LC/MS pos late	52462		HMDB07982	10747814		1.19	0.99	0.83		1.15	0.71	0.62
1718			1-stearoyl-2-oleoyl-GPC (18:0/18:1)	LC/MS pos late	52438		HMDB08038			1.16	1.18	1.02		1.1	0.97	0.88
1727			1,2-dioleoyl-GPC (18:1/18:1)	LC/MS pos late	52457			10350317		1.16	1.28	1.1		1.1	1.14	1.04
1730			1-oleoyl-2-linoleoyl-GPC (18:1/18:2)*	LC/MS pos late	52453					1.01	1.3	1.29		1.12	0.88	0.79
1732			1,2-dilinoleoyl-GPC (18:2/18:2)	LC/MS pos late	52603		HMDB08138	5288075		1	1	1		1.18	1.11	0.95
1740			1-stearoyl-2-arachidonoyl-GPC (18:0/20:4)	LC/MS pos late	42450		HMDB08048	16219824		1.36	0.93	0.68		1.22	0.49	0.4
1748			1-linoleoyl-2-arachidonoyl-GPC (18:2/20:4n6)*	LC/MS pos late	52710		HMDB08147			1.16	1.01	0.87		1.48	0.75	0.51
1764		Phosphatidylethanolamine (PE)	1,2-dipalmitoyl-GPE (16:0/16:0)*	LC/MS pos late	57341		HMDB08923	445468		1.15	1.33	1.15		1.41	0.94	0.67
1769			1-palmitoyl-2-stearoyl-GPE (16:0/18:0)*	LC/MS pos late	57388		HMDB08925	5326793		1.37	1.39	1.02		1.48	0.69	0.47
1772			1-palmitoyl-2-oleoyl-GPE (16:0/18:1)	LC/MS pos late	19263		HMDB05320	5283496		0.94	0.98	1.04		1.26	1.11	0.88
1773			1-palmitoyl-2-linoleoyl-GPE (16:0/18:2)	LC/MS pos late	42449		HMDB05322	9546747		0.89	1.1	1.23		1.2	0.99	0.83
1776			1-palmitoleoyl-2-oleoyl-GPE (16:1/18:1)*	LC/MS pos late	52469					0.47	0.4	0.86		0.86	1.73	2.02
1782			1-palmitoyl-2-arachidonoyl-GPE (16:0/20:4)*	LC/MS pos late	52464		HMDB05323	9546800		0.83	0.82	0.98		1.35	1.02	0.76
1787			1-stearoyl-2-oleoyl-GPE (18:0/18:1)	LC/MS pos late	42448		HMDB08993			0.91	0.95	1.05		1.15	0.92	0.8
1795			1,2-dioleoyl-GPE (18:1/18:1)	LC/MS pos late	52609			9546757		0.92	0.93	1.01		1.09	1.05	0.96
1806			1-stearoyl-2-arachidonoyl-GPE (18:0/20:4)	LC/MS pos late	52447		HMDB09003	5289133		1.07	1.05	0.98		1.21	0.71	0.59
1807			1-oleoyl-2-arachidonoyl-GPE (18:1/20:4)*	LC/MS pos late	55041		HMDB09069			0.97	0.92	0.94		1.22	0.89	0.73
1834		Phosphatidylserine (PS)	1-palmitoyl-2-oleoyl-GPS (16:0/18:1)	LC/MS pos late	19261	C13880	HMDB12357	5283499		0.88	0.89	1.02		1.07	1.06	0.99
1839			1-stearoyl-2-oleoyl-GPS (18:0/18:1)	LC/MS pos late	19265		HMDB10163	9547087		0.88	0.9	1.02		1.02	0.95	0.94
1841			1-stearoyl-2-linoleoyl-GPS (18:0/18:2)	LC/MS pos late	53009			9547091		0.86	1.08	1.25		0.88	0.93	1.05
1844			1,2-dioleoyl-GPS (18:1/18:1)	LC/MS pos late	19191			6438639		0.8	0.91	1.13		1.09	1.52	1.39
1845			1-stearoyl-2-arachidonoyl-GPS (18:0/20:4)	LC/MS pos late	52235		HMDB12383			0.98	0.81	0.82		0.9	0.58	0.65
1850		Phosphatidylglycerol (PG)	1,2-dipalmitoyl-GPG (16:0/16:0)	LC/MS pos late	52625		HMDB10570	11846227		1	1	1		1.38	1.47	1.07
1855			1-palmitoyl-2-oleoyl-GPG (16:0/18:1)	LC/MS polar	52448			5283509		1.05	1.28	1.21		1.21	1.15	0.95
1860			1-stearoyl-2-oleoyl-GPG (18:0/18:1)	LC/MS pos late	52623					1.29	1.88	1.45		1.34	1.53	1.14
1862			1,2-dioleoyl-GPG (18:1/18:1)	LC/MS polar	19142			11846228		1.37	1.15	0.84		1.05	1.81	1.72
1864		Phosphatidylinositol (PI)	1,2-dipalmitoyl-GPI (16:0/16:0)*	LC/MS pos late	57375		HMDB09778			1	1	1		1.18	0.75	0.64
1867			1-palmitoyl-2-oleoyl-GPI (16:0/18:1)*	LC/MS pos late	52669		HMDB09783			0.63	1.04	1.65		1.22	1.18	0.97
1881			1-stearoyl-2-oleoyl-GPI (18:0/18:1)*	LC/MS pos late	52726					0.65	0.99	1.51		1.09	1.34	1.23
1886			1,2-dioleoyl-GPI (18:1/18:1)	LC/MS polar	52619		HMDB09837			1.06	1.18	1.11		1.06	1.13	1.06
1900			1-stearoyl-2-arachidonoyl-GPI (18:0/20:4)	LC/MS pos late	52449		HMDB09815			1.13	1.01	0.89		1.15	0.77	0.67
1903			1-oleoyl-2-arachidonoyl-GPI (18:1/20:4) *	LC/MS pos late	54994		HMDB09844			1.06	0.99	0.94		1.27	0.97	0.76
1922		Lysophospholipid	1-palmitoyl-GPC (16:0)	LC/MS pos late	33955		HMDB10382	86554		0.86	0.88	1.02		1.09	1.59	1.46
1923			2-palmitoyl-GPC (16:0)*	LC/MS pos late	35253		HMDB61702	15061532		0.82	0.79	0.96		1.9	1.6	0.84
1924			1-palmitoleoyl-GPC (16:1)*	LC/MS pos late	33230		HMDB10383	24779461		0.8	0.86	1.07		1.29	1.64	1.27
1925			2-palmitoleoyl-GPC (16:1)*	LC/MS pos late	35819		HMDB10383			0.81	0.84	1.03		1.65	2.13	1.29
1929			1-stearoyl-GPC (18:0)	LC/MS pos late	33961		HMDB10384	497299		1.13	0.94	0.83		1.07	1.1	1.03
1931			1-oleoyl-GPC (18:1)	LC/MS pos late	48258		HMDB02815	16081932		0.86	0.96	1.12		1.14	1.42	1.25
1934			1-linoleoyl-GPC (18:2)	LC/MS pos late	34419	C04100	HMDB10386	11988421		0.63	0.82	1.31		1.37	1.14	0.83
1961			1-lignoceroyl-GPC (24:0)	LC/MS pos late	49617		HMDB10405			1	1	1		1.07	3.08	2.89
1966			1-palmitoyl-GPE (16:0)	LC/MS pos late	35631		HMDB11503	9547069		0.8	0.91	1.13		1.21	1.34	1.1
1971			1-stearoyl-GPE (18:0)	LC/MS pos late	42398		HMDB11130	9547068		0.93	0.88	0.95		1.12	1.02	0.91
1972			2-stearoyl-GPE (18:0)*	LC/MS neg	41220		HMDB11129			0.72	1.08	1.5		1.06	0.81	0.76
1973			1-oleoyl-GPE (18:1)	LC/MS pos late	35628		HMDB11506	9547071		0.81	0.9	1.1		1.35	1.59	1.17
1982			1-arachidonoyl-GPE (20:4n6)*	LC/MS neg	35186		HMDB11517	42607465		0.77	0.83	1.08		1.29	1.04	0.81
1990			1-stearoyl-GPS (18:0)*	LC/MS neg	45966			9547101		1.01	1.76	1.74		1.04	1.42	1.36
1991			1-oleoyl-GPS (18:1)	LC/MS neg	19260		HMDB61694	9547099		0.59	0.36	0.61		0.9	1.09	1.22
1995			1-palmitoyl-GPG (16:0)*	LC/MS neg	45970			3300276		0.79	1.33	1.68		1.11	1.75	1.58
1999			1-oleoyl-GPG (18:1)*	LC/MS neg	45968					0.66	1.34	2.02		1.92	8.2	4.28
2002			1-palmitoyl-GPI (16:0)	LC/MS neg	35305		HMDB61695			1	1	1		0.88	1.92	2.17
2005			1-stearoyl-GPI (18:0)	LC/MS neg	19324		HMDB61696			0.84	1.06	1.27		0.99	1.61	1.63
2007			1-oleoyl-GPI (18:1)*	LC/MS neg	36602					0.67	1.04	1.54		1.13	1.95	1.72
2013			1-arachidonoyl-GPI (20:4)*	LC/MS neg	34214		HMDB61690			0.75	0.68	0.92		0.77	1.36	1.76
2106		Plasmalogen	1-(1-enyl-palmitoyl)-2-oleoyl-GPE (P-16:0/18:1)*	LC/MS pos late	52477		HMDB11342			0.86	0.75	0.88		1.01	1.24	1.23
2107			1-(1-enyl-palmitoyl)-2-linoleoyl-GPE (P-16:0/18:2)*	LC/MS pos late	52677		HMDB11343			0.75	0.61	0.81		1.02	1.29	1.27
2108			1-(1-enyl-palmitoyl)-2-palmitoyl-GPC (P-16:0/16:0)*	LC/MS pos late	52716		HMDB11206	11146967		1.02	0.96	0.94		1.22	0.92	0.75
2109			1-(1-enyl-palmitoyl)-2-palmitoleoyl-GPC (P-16:0/16:1)*	LC/MS pos late	52713		HMDB11207			1.14	0.99	0.87		1.25	1.16	0.93
2110			1-(1-enyl-palmitoyl)-2-arachidonoyl-GPE (P-16:0/20:4)*	LC/MS pos late	52673		HMDB11352			0.93	0.82	0.89		1.09	1.02	0.94
2112			1-(1-enyl-palmitoyl)-2-oleoyl-GPC (P-16:0/18:1)*	LC/MS pos late	52478					1.02	0.97	0.94		1.18	1.16	0.98
2114			1-(1-enyl-stearoyl)-2-oleoyl-GPE (P-18:0/18:1)	LC/MS pos late	52614		HMDB11375			1.1	1.22	1.11		1	1.27	1.27
2118			1-(1-enyl-palmitoyl)-2-arachidonoyl-GPC (P-16:0/20:4)*	LC/MS pos late	52689		HMDB11220			1.69	1.18	0.69		1.52	0.74	0.49
2119			1-(1-enyl-palmitoyl)-2-linoleoyl-GPC (P-16:0/18:2)*	LC/MS pos late	52682		HMDB11211			0.96	0.9	0.94		1.26	1.31	1.04
2122			1-(1-enyl-stearoyl)-2-arachidonoyl-GPE (P-18:0/20:4)*	LC/MS pos late	52475		HMDB05779	9547058		1.13	0.93	0.83		1.04	0.76	0.73
2135		Lysoplasmalogen	1-(1-enyl-palmitoyl)-GPE (P-16:0)*	LC/MS pos late	39270					0.81	0.85	1.05		1.07	1.55	1.45
2137			1-(1-enyl-oleoyl)-GPE (P-18:1)*	LC/MS pos late	44621					0.85	0.81	0.96		1	1.38	1.38
2139			1-(1-enyl-stearoyl)-GPE (P-18:0)*	LC/MS pos late	39271					0.96	0.97	1.01		0.94	1.27	1.35
2140			1-(1-enyl-oleoyl)-2-oleoyl-GPE (P-18:1/18:1)*	LC/MS pos late	54691		HMDB11441			0.86	0.68	0.79		0.99	1.27	1.28
2141			1-(1-enyl-oleoyl)-2-linoleoyl-GPE (P-18:1/18:2)*	LC/MS pos late	54999					1	1	1		1.11	1.3	1.17
2142		Glycerolipid Metabolism	glycerol	LC/MS neg	15122	C00116	HMDB00131	753		1.26	1.12	0.89		1.27	1.29	1.02
2143			glycerol 3-phosphate	LC/MS pos early	43847	C00093	HMDB00126	754		1.41	1.07	0.76		2.33	0.91	0.39
2148			glycerophosphoglycerol	LC/MS polar	48857	C03274		439964		1.26	1.32	1.05		1.13	1.47	1.3
2149		Monoacylglycerol	1-myristoylglycerol (14:0)	LC/MS neg	35625	C01885	HMDB11561	79050		0.83	1.19	1.43		1.41	1.72	1.22
2150			1-myristoleoylglycerol (14:1)	LC/MS neg	34382			6453334		0.47	1.02	2.17		1.12	0.93	0.83
2151			1-pentadecanoylglycerol (15:0)	LC/MS neg	47898			190750		0.96	0.94	0.98		1.45	1.21	0.84
2152			1-palmitoylglycerol (16:0)	LC/MS neg	21127		HMDB31074	14900		0.89	1.08	1.22		0.95	0.92	0.96
2153			1-palmitoleoylglycerol (16:1)*	LC/MS neg	52431		HMDB11565			0.88	1.3	1.47		1.66	2.49	1.5
2156			1-oleoylglycerol (18:1)	LC/MS neg	21184		HMDB11567	5283468		0.98	1.32	1.35		1.25	1.66	1.33
2157			1-linoleoylglycerol (18:2)	LC/MS neg	27447			5283469		0.72	1.36	1.89		1.7	1.85	1.09
2161			1-dihomo-linolenylglycerol (20:3)	LC/MS neg	48341					0.92	1.65	1.8		1.41	1.5	1.06
2162			1-arachidonylglycerol (20:4)	LC/MS neg	34397	C13857	HMDB11549	5282281		1.14	1.27	1.12		1.56	1.16	0.74
2165			1-docosahexaenoylglycerol (22:6)	LC/MS neg	35153		HMDB11587			0.93	1.76	1.89		2.66	2.43	0.92
2166			2-myristoylglycerol (14:0)	LC/MS neg	34383		HMDB11530	137938		0.77	1.02	1.33		0.91	1.21	1.34
2167			2-palmitoylglycerol (16:0)	LC/MS neg	33419		HMDB11533	123409		0.76	1.04	1.37		1.06	1.22	1.15
2168			2-palmitoleoylglycerol (16:1)*	LC/MS neg	52432		HMDB11565			0.93	1.14	1.22		1.41	2.17	1.53
2170			2-oleoylglycerol (18:1)	LC/MS neg	21232		HMDB11537	5319879		0.84	1.19	1.43		1.53	2.44	1.59
2171			2-linoleoylglycerol (18:2)	LC/MS neg	32506		HMDB11538	5365676		0.8	1.55	1.93		1.77	1.75	0.99
2172			2-arachidonoylglycerol (20:4)	LC/MS neg	19266	C13856	HMDB04666	5282280		1.12	1.24	1.11		1.41	1.18	0.83
2174			2-docosahexaenoylglycerol (22:6)*	LC/MS neg	48675		HMDB11557			0.99	1.37	1.38		2.34	2.13	0.91
2177		Diacylglycerol	diacylglycerol (12:0/18:1, 14:0/16:1, 16:0/14:1) [2]*	LC/MS pos late	55001					0.26	0.71	2.74		2.05	4.92	2.4
2178			diacylglycerol (14:0/18:1, 16:0/16:1) [1]*	LC/MS pos late	54953					0.45	0.84	1.86		3.33	6.62	1.99
2179			diacylglycerol (14:0/18:1, 16:0/16:1) [2]*	LC/MS pos late	54954					0.77	0.9	1.16		1.5	2.31	1.54
2180			diacylglycerol (16:1/18:2 [2], 16:0/18:3 [1])*	LC/MS pos late	54966					0.76	0.92	1.21		1.5	1.8	1.21
2187			palmitoyl-myristoyl-glycerol (16:0/14:0) [2]	LC/MS pos late	57364		HMDB07095			0.63	1.17	1.86		1.46	2.19	1.5
2191			palmitoyl-palmitoyl-glycerol (16:0/16:0) [2]*	LC/MS pos late	54990		HMDB07098			0.73	1.12	1.54		1.28	1.24	0.96
2193			palmitoyl-oleoyl-glycerol (16:0/18:1) [1]*	LC/MS pos late	54943	C13861	HMDB07102			0.76	1	1.31		1.89	2.64	1.39
2194			palmitoyl-oleoyl-glycerol (16:0/18:1) [2]*	LC/MS pos late	54942	C13861	HMDB07102			0.94	1.02	1.08		1.39	1.72	1.23
2196			palmitoyl-linoleoyl-glycerol (16:0/18:2) [2]*	LC/MS pos late	52634		HMDB07103			1.02	1.09	1.07		1.57	1.58	1.01
2199			palmitoleoyl-oleoyl-glycerol (16:1/18:1) [2]*	LC/MS pos late	52631					0.62	0.84	1.35		1.54	2.36	1.53
2201			palmitoyl-dihomo-linolenoyl-glycerol (16:0/20:3n3 or 6) [2]*	LC/MS pos late	54941					1.05	0.98	0.93		1.45	1.66	1.14
2202			palmitoyl-arachidonoyl-glycerol (16:0/20:4) [1]*	LC/MS pos late	54957		HMDB07112			1.99	1.25	0.63		2.26	2.18	0.97
2203			palmitoyl-arachidonoyl-glycerol (16:0/20:4) [2]*	LC/MS pos late	54958		HMDB07112			0.96	0.64	0.66		1.4	1.16	0.83
2206			palmitoyl-docosahexaenoyl-glycerol (16:0/22:6) [2]*	LC/MS pos late	57374		HMDB07121			0.91	1.26	1.38		1.53	1.1	0.72
2209			stearoyl-linolenoyl-glycerol (18:0/18:3) [2]*	LC/MS pos late	57326					0.96	0.96	1		1.59	1.61	1.02
2211			oleoyl-oleoyl-glycerol (18:1/18:1) [2]*	LC/MS pos late	54946		HMDB07218			1.02	1.13	1.11		1.52	2.34	1.54
2214			oleoyl-linoleoyl-glycerol (18:1/18:2) [2]	LC/MS pos late	46799		HMDB07219			0.89	0.94	1.05		1.45	1.71	1.18
2224			stearoyl-arachidonoyl-glycerol (18:0/20:4) [1]*	LC/MS pos late	57450					0.85	1.11	1.31		1.42	1.11	0.79
2225			stearoyl-arachidonoyl-glycerol (18:0/20:4) [2]*	LC/MS pos late	57449					1.11	0.94	0.85		1.14	0.8	0.7
2227			oleoyl-arachidonoyl-glycerol (18:1/20:4) [2]*	LC/MS pos late	54961		HMDB07228			1.07	0.67	0.63		1.42	1.15	0.81
2255		Sphingolipid Metabolism	sphinganine	LC/MS pos late	17769	C00836	HMDB00269	3126		0.67	0.78	1.16		0.75	0.83	1.11
2257			3-ketosphinganine	LC/MS pos late	34381	C02934	HMDB01480	631		0.95	1.38	1.45		1.61	0.87	0.54
2259			N-palmitoyl-sphinganine (d18:0/16:0)	LC/MS pos late	52604		HMDB11760	5283572		0.93	1.17	1.26		0.92	1	1.09
2260			N-palmitoyl-sphingadienine (d18:2/16:0)*	LC/MS pos late	57416					1.06	1.2	1.13		1.25	0.92	0.74
2261			N-behenoyl-sphingadienine (d18:2/22:0)*	LC/MS pos late	57372					1.18	1.57	1.33		1	0.76	0.75
2269			myristoyl dihydrosphingomyelin (d18:0/14:0)*	LC/MS pos late	57365		HMDB12085			1.51	1.78	1.18		0.85	1.34	1.57
2270			palmitoyl dihydrosphingomyelin (d18:0/16:0)*	LC/MS pos late	52434			9939965		1.13	1.46	1.3		0.87	0.92	1.06
2271			behenoyl dihydrosphingomyelin (d18:0/22:0)*	LC/MS pos late	57331		HMDB12091			1	1	1		0.95	0.71	0.75
2272			palmitoyl sphingomyelin (d18:1/16:0)	LC/MS pos late	37506			9939941		1.18	1.37	1.17		1.17	1.06	0.91
2273			stearoyl sphingomyelin (d18:1/18:0)	LC/MS pos late	19503	C00550	HMDB01348	6453725		1.13	1.24	1.11		0.98	0.52	0.53
2274			behenoyl sphingomyelin (d18:1/22:0)*	LC/MS pos late	48492		HMDB12103			1.03	1.73	1.68		1.11	0.92	0.83
2275			tricosanoyl sphingomyelin (d18:1/23:0)*	LC/MS pos late	52436		HMDB12105			1.1	1.6	1.45		1.24	1.34	1.08
2276			lignoceroyl sphingomyelin (d18:1/24:0)	LC/MS pos late	57330					1.06	1.46	1.38		1.22	1.19	0.98
2278			sphingomyelin (d18:1/14:0, d16:1/16:0)*	LC/MS pos late	42463		HMDB12097	11433862		1	1.48	1.48		1.16	1.17	1.01
2279			sphingomyelin (d18:2/14:0, d18:1/14:1)*	LC/MS pos late	47154					0.83	2.11	2.53		1.31	1.96	1.5
2280			sphingomyelin (d17:1/16:0, d18:1/15:0, d16:1/17:0)*	LC/MS pos late	52433					1.29	1.55	1.2		1.16	1.36	1.18
2281			sphingomyelin (d18:2/16:0, d18:1/16:1)*	LC/MS pos late	42459					1.22	1.48	1.21		1.21	1.09	0.9
2282			sphingomyelin (d18:1/17:0, d17:1/18:0, d19:1/16:0)	LC/MS pos late	52615					1.19	1.31	1.1		1.09	0.77	0.71
2283			sphingomyelin (d18:1/18:1, d18:2/18:0)	LC/MS pos late	37529		HMDB12101	6443882		1.27	1.32	1.05		1.1	0.82	0.75
2284			sphingomyelin (d18:1/20:0, d16:1/22:0)*	LC/MS pos late	48490		HMDB12102			1.14	1.34	1.18		0.95	0.54	0.57
2286			sphingomyelin (d18:1/21:0, d17:1/22:0, d16:1/23:0)*	LC/MS pos late	52495					1.33	1.73	1.3		1.08	0.9	0.84
2287			sphingomyelin (d18:1/22:1, d18:2/22:0, d16:1/24:1)*	LC/MS pos late	48493		HMDB12104			0.97	1.27	1.31		1.04	0.8	0.77
2288			sphingomyelin (d18:2/23:0, d18:1/23:1, d17:1/24:1)*	LC/MS pos late	52435					0.89	1.41	1.59		1.08	1.25	1.16
2289			sphingomyelin (d18:1/24:1, d18:2/24:0)*	LC/MS pos late	47153		HMDB12107			0.89	1.88	2.11		1.2	1.38	1.15
2290			sphingomyelin (d18:2/24:1, d18:1/24:2)*	LC/MS pos late	52437					0.93	1.16	1.24		1.07	1	0.93
2293			sphingosine	LC/MS pos late	17747	C00319	HMDB00252	5353955		0.8	0.98	1.22		0.95	0.95	1
2296			phytosphingosine	LC/MS pos late	1510	C12144	HMDB04610	122121		0.75	1.04	1.38		0.86	1.25	1.45
2297			sphingomyelin (d18:2/23:1)*	LC/MS pos late	57482					1	1	1		1.07	0.85	0.8
2300			sphingomyelin (d18:2/24:2)*	LC/MS pos late	57479					1	1	1		1.03	1.04	1.02
2302			N-nervonoyl-sphingadiene (d18:2/24:1)*	LC/MS pos late	57442					0.92	1.36	1.48		1.17	1.23	1.06
2303			sphingomyelin (d18:1/25:0, d19:0/24:1, d20:1/23:0, d19:1/24:0)*	LC/MS pos late	57478					1	1	1		1.45	2.4	1.66
2304			sphingomyelin (d18:1/22:2, d18:2/22:1, d16:1/24:2)*	LC/MS pos late	57477					1	1	1		1.01	0.83	0.82
2305			sphingomyelin (d18:0/20:0, d16:0/22:0)*	LC/MS pos late	57476					0.88	1.32	1.49		0.9	0.74	0.82
2306			sphingomyelin (d18:0/18:0, d19:0/17:0)*	LC/MS pos late	57473		HMDB12087			0.87	1.22	1.4		0.95	0.95	1
2307			sphingomyelin (d17:2/16:0, d18:2/15:0)*	LC/MS pos late	57483					1	1	1		1.27	1.58	1.24
2309			sphingomyelin (d18:1/19:0, d19:1/18:0)*	LC/MS pos late	57475					1.32	1.28	0.97		0.9	0.34	0.38
2311			hexadecasphingosine (d16:1)*	LC/MS pos late	57428					0.8	0.97	1.21		0.87	0.98	1.12
2312			N-palmitoyl-heptadecasphingosine (d17:1/16:0)*	LC/MS pos late	57430					1.07	1.18	1.1		1.08	1.16	1.08
2313			N-stearoyl-sphinganine (d18:0/18:0)*	LC/MS pos late	1759			5283573		0.92	1.06	1.15		1.02	1.05	1.02
2314			sphingadienine	LC/MS pos late	57426			6449795		0.93	1	1.07		0.63	0.76	1.2
2351			N-(2-hydroxypalmitoyl)-sphingosine (d18:1/16:0(2OH))	LC/MS pos late	57697					0.71	1.37	1.93		1.12	1.42	1.26
2354		Ceramides	N-palmitoyl-sphingosine (d18:1/16:0)	LC/MS pos late	44877		HMDB04949	5283564		0.94	1.03	1.1		1.08	1.07	0.99
2356			N-stearoyl-sphingosine (d18:1/18:0)*	LC/MS pos late	54979		HMDB04950	5283565		0.94	0.99	1.06		1	1.04	1.05
2357			N-stearoyl-sphingadienine (d18:2/18:0)*	LC/MS pos late	57417					1.02	1.17	1.15		1.02	0.92	0.91
2359			ceramide (d16:1/24:1, d18:1/22:1)*	LC/MS pos late	57437					0.93	1.13	1.22		1.01	1.11	1.1
2360			ceramide (d18:1/14:0, d16:1/16:0)*	LC/MS pos late	57432					0.87	1.09	1.26		1.04	0.83	0.8
2361			ceramide (d18:1/17:0, d17:1/18:0)*	LC/MS pos late	57434					1.06	0.94	0.89		1.04	0.84	0.81
2362			ceramide (d18:1/20:0, d16:1/22:0, d20:1/18:0)*	LC/MS pos late	57440					1.04	1.07	1.02		1	0.87	0.87
2364			glycosyl-N-palmitoyl-sphingosine (d18:1/16:0)	LC/MS pos late	53013					0.8	0.77	0.96		1.04	1.19	1.14
2365			glycosyl-N-stearoyl-sphingosine (d18:1/18:0)	LC/MS pos late	52234					0.83	0.84	1.01		0.97	0.77	0.8
2374			lactosyl-N-palmitoyl-sphingosine (d18:1/16:0)	LC/MS pos late	53010					0.92	0.96	1.05		1.17	0.87	0.74
2375			lactosyl-N-stearoyl-sphingosine (d18:1/18:0)*	LC/MS pos late	54980		HMDB11591	10260120		0.88	0.97	1.1		1.19	0.72	0.6
2376			lactosyl-N-nervonoyl-sphingosine (d18:1/24:1)*	LC/MS pos late	57370					1	1	1		1.17	1.38	1.18
2379			glycosyl ceramide (d18:1/20:0, d16:1/22:0)*	LC/MS pos late	57595					0.97	0.9	0.92		0.92	0.51	0.55
2380			glycosyl ceramide (d18:1/23:1, d17:1/24:1)*	LC/MS pos late	57448					0.66	0.8	1.22		0.97	0.96	0.99
2381			glycosyl ceramide (d18:2/24:1, d18:1/24:2)*	LC/MS pos late	57453					0.71	0.89	1.25		1.08	1.14	1.06
2387		Mevalonate Metabolism	3-hydroxy-3-methylglutarate	LC/MS polar	531	C03761	HMDB00355	1662		0.79	0.92	1.17		0.95	0.71	0.74
2402		Sterol	cholesterol	LC/MS pos late	63	C00187	HMDB00067	11025495		1.01	1.24	1.23		1.05	1.42	1.35
2404			7-dehydrocholesterol	LC/MS pos late	1099	C01164	HMDB00032	439423		0.99	0.4	0.41		0.88	1.02	1.16
2424			4-cholesten-3-one	LC/MS pos late	38125	C00599	HMDB00921	91477		1.27	1.17	0.92		1.42	1.09	0.77
2444			7-hydroxycholesterol (alpha or beta)	LC/MS pos late	47890		HMDB06119	107722		1.81	2.67	1.47		1.75	1.16	0.66
2590		Primary Bile Acid Metabolism	glycochenodeoxycholate	LC/MS neg	32346	C05466	HMDB00637	12544		0.61	1.71	2.79		0.53	0.79	1.51
2591			taurochenodeoxycholate	LC/MS neg	18494	C05465	HMDB00951	387316		0.94	1.63	1.74		0.59	0.88	1.49
3208	Nucleotide	Purine Metabolism, (Hypo)Xanthine/Inosine containing	inosine 5'-monophosphate (IMP)	LC/MS polar	2133	C00130	HMDB00175	8582		0.7	0.73	1.03		1.09	5.29	4.85
3209			inosine	LC/MS pos early	1123	C00294	HMDB00195	6021		1.4	1.16	0.83		0.94	0.55	0.59
3210			hypoxanthine	LC/MS neg	3127	C00262	HMDB00157	790		1.25	1.12	0.89		1.23	0.88	0.72
3211			xanthine	LC/MS neg	3147	C00385	HMDB00292	1188		1.14	1.2	1.05		1.08	1.15	1.07
3212			xanthosine 5'-monophosphate (xmp)	LC/MS neg	12024	C00655	HMDB01554	73323		0.48	0.47	0.97		1.47	9.53	6.49
3213			xanthosine	LC/MS neg	15136	C01762	HMDB00299	64959		0.33	0.61	1.88		1.56	5.55	3.56
3217			2'-deoxyinosine	LC/MS neg	15076	C05512	HMDB00071	65058		1.08	0.46	0.42		0.7	0.44	0.62
3219			urate	LC/MS neg	1604	C00366	HMDB00289	1175		1.09	1.37	1.25		0.83	0.78	0.94
3220			allantoin	LC/MS polar	1107	C02350	HMDB00462	204		1.11	1.2	1.08		1.15	0.95	0.83
3224		Purine Metabolism, Adenine containing	adenosine 5'-diphosphate (ADP)	LC/MS neg	3108	C00008	HMDB01341	6022		1.12	0.7	0.62		1.1	1.57	1.42
3225			adenosine 5'-monophosphate (AMP)	LC/MS pos early	32342	C00020	HMDB00045	6083		1.06	1.04	0.99		1.11	1.91	1.73
3226			adenosine 3'-monophosphate (3'-AMP)	LC/MS neg	35142	C01367	HMDB03540	41211		1.34	0.99	0.74		0.32	0.18	0.56
3228			adenosine 3',5'-cyclic monophosphate (cAMP)	LC/MS neg	2831	C00575	HMDB00058	6076		1	1	1		0.92	0.55	0.6
3231			adenylosuccinate	LC/MS neg	18360	C03794	HMDB00536	195		1.33	1.36	1.02		0.89	2.25	2.52
3232			adenosine	LC/MS pos early	555	C00212	HMDB00050	60961		1.09	1.08	0.98		0.71	0.48	0.67
3233			adenine	LC/MS pos early	554	C00147	HMDB00034	190		1.26	0.89	0.71		0.96	0.6	0.63
3238			N1-methyladenosine	LC/MS pos early	15650	C02494	HMDB03331	27476		0.78	0.92	1.17		0.82	0.86	1.06
3239			N6-methyladenosine	LC/MS pos early	37114		HMDB04044	1869		1	1	1		0.94	0.37	0.4
3248			N6-carbamoylthreonyladenosine	LC/MS neg	35157		HMDB41623	161466		1.14	0.86	0.76		1.02	0.79	0.78
3250			2'-deoxyadenosine 5'-diphosphate	LC/MS neg	15116	C00206	HMDB01508	188966		0.96	0.43	0.44		1.34	0.41	0.3
3251			2'-deoxyadenosine 5'-monophosphate	LC/MS neg	46333	C00360	HMDB00905	12599		0.87	0.42	0.49		1.27	0.57	0.45
3258		Purine Metabolism, Guanine containing	guanosine 5'-triphosphate	LC/MS neg	2847	C00044	HMDB01273	6830		1.24	1.55	1.25		0.83	0.44	0.53
3259			guanosine 5'- diphosphate (GDP)	LC/MS neg	2848	C00035	HMDB01201	8977		1.1	1.38	1.25		1.22	0.97	0.8
3260			guanosine 5'- monophosphate (5'-GMP)	LC/MS pos early	2849	C00144	HMDB01397	6804		1.01	1.23	1.21		1.16	1.76	1.52
3265			guanosine	LC/MS pos early	1573	C00387	HMDB00133	6802		1.59	1.4	0.88		0.94	0.41	0.44
3266			guanine	LC/MS pos early	32352	C00242	HMDB00132	764		1.13	1.16	1.03		1.13	0.8	0.71
3268			7-methylguanine	LC/MS pos early	35114	C02242	HMDB00897	11361		1.16	1.22	1.05		1.03	1.02	0.99
3274			N2,N2-dimethylguanosine	LC/MS pos early	35137		HMDB04824	92919		0.77	1.04	1.36		1.17	1.41	1.2
3282			2'-deoxyguanosine	LC/MS neg	1411	C00330	HMDB00085	187790		1	1	1		1.19	0.31	0.26
3284		Pyrimidine Metabolism, Orotate containing	N-carbamoylaspartate	LC/MS polar	1594	C00438	HMDB00828	93072		0.85	1.06	1.25		1.84	11.19	6.09
3285			dihydroorotate	LC/MS polar	601	C00337	HMDB03349	648		0.97	0.87	0.89		1.04	6.77	6.49
3286			orotate	LC/MS polar	1505	C00295	HMDB00226	967		1.15	1.4	1.23		1.21	2.93	2.41
3288			orotidine	LC/MS polar	35172		HMDB00788	92751		1.07	1.11	1.03		1.04	0.64	0.61
3291		Pyrimidine Metabolism, Uracil containing	uridine 5'-triphosphate (UTP)	LC/MS neg	33448	C00075	HMDB00285	6133		1.23	1.52	1.23		0.91	0.62	0.68
3292			uridine 5'-diphosphate (UDP)	LC/MS neg	5345	C00015	HMDB00295	6031		1.23	1.3	1.06		1.11	1.08	0.97
3293			uridine 5'-monophosphate (UMP)	LC/MS polar	2856	C00105	HMDB00288	6030		1.19	1.18	0.99		1.04	1.48	1.42
3298			uridine	LC/MS neg	606	C00299	HMDB00296	6029		0.96	0.66	0.68		1.09	0.46	0.43
3299			uracil	LC/MS polar	605	C00106	HMDB00300	1174		1	0.83	0.83		0.95	0.67	0.7
3300			pseudouridine	LC/MS neg	33442	C02067	HMDB00767	15047		0.89	0.86	0.97		1.12	1.04	0.93
3302			5-methyluridine (ribothymidine)	LC/MS neg	35136		HMDB00884	445408		1.11	1.12	1.01		1.33	1.99	1.49
3313			2'-deoxyuridine	LC/MS neg	52602	C00526	HMDB00012	13712		1	1	1		0.57	0.1	0.18
3316			3-ureidopropionate	LC/MS pos early	3155	C02642	HMDB00026	111		1.36	1.52	1.12		1.22	3.21	2.63
3321		Pyrimidine Metabolism, Cytidine containing	cytidine triphosphate	LC/MS neg	2844	C00063	HMDB00082	6176		1.03	1	0.97		1.05	0.32	0.3
3322			cytidine diphosphate	LC/MS neg	2841	C00112	HMDB01546	6132		1.08	1.25	1.17		1.27	0.67	0.53
3323			cytidine 5'-monophosphate (5'-CMP)	LC/MS pos early	2372	C00055	HMDB00095	6131		1.14	1.25	1.09		1.3	1.18	0.91
3325			cytidine 2',3'-cyclic monophosphate	LC/MS neg	37465	C02354	HMDB11691	417654		0.95	0.34	0.36		1	1	1
3326			cytidine	LC/MS pos early	514	C00475	HMDB00089	6175		1.01	0.84	0.83		1.29	0.34	0.26
3328			3-methylcytidine	LC/MS pos early	35132			159649		1	1	1		0.9	0.63	0.7
3329			5-methylcytidine	LC/MS pos early	22119		HMDB00982	92918		0.76	1.02	1.34		0.99	0.92	0.93
3334			2'-deoxycytidine 5'-monophosphate	LC/MS pos early	533	C00239	HMDB01202	13945		1.55	1.92	1.24		1.27	1.29	1.02
3336			2'-deoxycytidine	LC/MS pos early	15949	C00881	HMDB00014	13711		1.01	0.37	0.37		6.43	0.77	0.12
3337			2'-O-methylcytidine	LC/MS pos early	57554			150971		0.68	1.15	1.69		1.23	1.29	1.05
3342		Pyrimidine Metabolism, Thymine containing	thymidine 5'-monophosphate	LC/MS neg	12023	C00364	HMDB01227	9700		1.24	0.61	0.49		0.88	0.79	0.9
3346			thymidine	LC/MS neg	2183	C00214	HMDB00273	5789		1	1	1		0.98	0.06	0.06
3350			3-aminoisobutyrate	LC/MS pos early	1566	C05145	HMDB03911	64956		1.14	1.76	1.55		1.96	1.63	0.83
3351		Purine and Pyrimidine Metabolism	methylphosphate	LC/MS polar	37070		HMDB61711	13130		0.86	1	1.15		0.73	0.91	1.24
3358	Cofactors and Vitamins	Nicotinate and Nicotinamide Metabolism	nicotinamide	LC/MS pos early	594	C00153	HMDB01406	936		1.06	1.28	1.21		0.61	1.19	1.96
3360			nicotinamide ribonucleotide (NMN)	LC/MS pos early	22152	C00455	HMDB00229	14180		1.16	0.97	0.84		0.76	0.57	0.75
3361			nicotinamide riboside	LC/MS pos early	33013	C03150	HMDB00855	439924		1	1	1		0.36	3.06	8.48
3362			nicotinamide adenine dinucleotide (NAD+)	LC/MS neg	5278	C00003	HMDB00902	5893		1.21	0.96	0.79		1.22	0.89	0.73
3363			nicotinamide adenine dinucleotide reduced (NADH)	LC/MS neg	31475	C00004	HMDB01487	439153		1	1	1		1.29	1.47	1.14
3370			1-methylnicotinamide	LC/MS pos early	27665	C02918	HMDB00699	10129985		1	1	1		0.66	0.58	0.88
3375			trigonelline (N'-methylnicotinate)	LC/MS pos early	32401	C01004	HMDB00875	5570		1	1.2	1.2		0.29	0.33	1.11
3379			adenosine 5'-diphosphoribose (ADP-ribose)	LC/MS neg	558	C00301	HMDB01178	192		3.96	8.23	2.08		0.09	0.07	0.76
3382		Riboflavin Metabolism	riboflavin (Vitamin B2)	LC/MS neg	1827	C00255	HMDB00244	493570		1.16	0.7	0.6		0.95	1.01	1.06
3383			flavin adenine dinucleotide (FAD)	LC/MS neg	2134	C00016	HMDB01248	643975		1.12	0.98	0.88		1.07	1.07	0.99
3384			flavin mononucleotide (FMN)	LC/MS neg	15797	C00061	HMDB01520	710		0.7	0.5	0.71		1.08	1.09	1
3385		Pantothenate and CoA Metabolism	pantothenate	LC/MS pos early	1508	C00864	HMDB00210	6613		1.13	1.01	0.89		1	0.8	0.81
3387			phosphopantetheine	LC/MS neg	15504	C01134	HMDB01416	987		0.75	1.37	1.83		0.87	0.79	0.91
3390			coenzyme A	LC/MS neg	46322	C00010	HMDB01423	317		1.18	0.96	0.82		0.93	0.8	0.85
3392			pantetheine	LC/MS neg	57555	C00831		439322		0.81	0.84	1.04		0.72	0.71	0.98
3398		Ascorbate and Aldarate Metabolism	threonate	LC/MS polar	27738	C01620	HMDB00943	151152		0.86	0.39	0.45		1.17	1.27	1.08
3402			gulonate*	LC/MS polar	46957	C00257	HMDB03290	9794176		0.83	1.16	1.4		1.35	1.26	0.94
3404		Tocopherol Metabolism	alpha-tocopherol	LC/MS pos late	1561	C02477	HMDB01893	14985		0.91	0.85	0.94		1.1	1.13	1.02
3418			gamma-tocopherol/beta-tocopherol	LC/MS pos late	52473					1	1.33	1.33		1.08	0.95	0.88
3420		Biotin Metabolism	biotin	LC/MS pos early	568	C00120	HMDB00030	171548		1.04	0.94	0.9		0.98	1	1.03
3424		Folate Metabolism	5-methyltetrahydrofolate (5MeTHF)	LC/MS neg	18330	C00440	HMDB01396	146		1	1	1		0.34	2.76	8.06
3429		Pterin Metabolism	pterin	LC/MS pos early	43023	C00715	HMDB00802	73000		0.91	1.07	1.17		0.46	0.84	1.81
3440		Hemoglobin and Porphyrin Metabolism	heme	LC/MS pos late	41754	C00032	HMDB03178	26945		0.84	0.85	1.01		1.83	2.61	1.42
3441			bilirubin (Z,Z)	LC/MS pos late	43807	C00486	HMDB00054	5280352		0.86	0.86	1		2.02	2.49	1.23
3453		Thiamine Metabolism	thiamin (Vitamin B1)	LC/MS pos early	5341	C00378	HMDB00235	1130		1.39	1.5	1.08		1.14	1.14	1
3454			thiamin monophosphate	LC/MS pos early	15798	C01081	HMDB02666	3382778		1	1	1		0.72	1.87	2.59
3461		Vitamin A Metabolism	retinol (Vitamin A)	LC/MS pos late	1806	C00473	HMDB00305	445354		1.09	0.7	0.64		0.59	1.17	2
3466		Vitamin B6 Metabolism	pyridoxine (Vitamin B6)	LC/MS neg	608	C00314	HMDB02075	1054		1.99	1.78	0.9		0.61	0.3	0.5
3468			pyridoxamine	LC/MS pos early	2150	C00534	HMDB01431	1052		1.34	1.63	1.22		1.07	0.92	0.86
3469			pyridoxamine phosphate	LC/MS pos early	3138	C00647	HMDB01555	1053		1.31	1.15	0.88		1.26	1.62	1.29
3470			pyridoxal phosphate	LC/MS neg	5331	C00018	HMDB01491	1051		0.93	0.78	0.84		1.5	1.15	0.77
3471			pyridoxal	LC/MS pos early	1651	C00250	HMDB01545	1050		1.11	1.33	1.2		0.65	0.91	1.4
3472			pyridoxate	LC/MS neg	31555	C00847	HMDB00017	6723		1	1.38	1.38		0.84	0.87	1.04
3474	Xenobiotics	Benzoate Metabolism	hippurate	LC/MS neg	15753	C01586	HMDB00714	464		0.93	1.28	1.38		0.98	1.24	1.27
3486			benzoate	LC/MS neg	15778	C00180	HMDB01870	243		1.31	0.92	0.71		1.59	1.44	0.9
3506			O-methylcatechol sulfate	LC/MS neg	46111		HMDB60013	22473		1	1	1		0.93	0.91	0.98
3541			p-cresol sulfate	LC/MS neg	36103		HMDB11635	4615423		0.91	1.17	1.28		0.88	0.92	1.05
3705		Food Component/Plant	gluconate	LC/MS polar	587	C00257	HMDB00625	10690		0.37	0.82	2.25		1	1	1
3727			beta-guanidinopropanoate	LC/MS pos early	35101	C03065	HMDB13222	67701		1.14	1.26	1.11		1.49	1.4	0.94
3779			ergothioneine	LC/MS pos early	37459	C05570	HMDB03045	3032311		1	1	1		0.92	0.93	1.01
3781			erythritol	LC/MS polar	20699	C00503	HMDB02994	222285		0.82	0.91	1.11		1.15	0.98	0.85
3805			homostachydrine*	LC/MS pos early	33009	C08283	HMDB33433	441447		1.24	1.34	1.08		1.1	1.61	1.47
3838			N-glycolylneuraminate	LC/MS pos early	37123	C03410	HMDB00833	123802		1	1.08	1.08		1.17	1.14	0.97
3869			quinate	LC/MS polar	18335	C00296	HMDB03072	6508		2.14	1	0.47		1	2.18	2.18
3875			salicin	LC/MS pos early	38164	C01451	HMDB03546	439503		1.32	1.25	0.95		1.27	0.58	0.45
3893			stachydrine	LC/MS pos early	34384	C10172	HMDB04827	115244		1	0.97	0.97		1.03	1.19	1.16
4242		Drug	penicillin G	LC/MS pos early	37468	C05551	HMDB15186	5904		1.05	1.52	1.45		0.81	0.75	0.92
4414		Chemical	sulfate*	LC/MS neg	46960	C00059	HMDB01448	1118		1.12	1.44	1.29		1.08	0.99	0.91
4417			O-sulfo-L-tyrosine	LC/MS neg	45413			514186		1.02	0.82	0.81		1.14	1	0.88
4435			2-aminophenol sulfate	LC/MS neg	43266		HMDB61116	181670		1	1	1		0.83	1.22	1.48
4506			phenol red	LC/MS neg	36817	C12600		4766		0.99	1.16	1.17		0.95	1.03	1.09
4518			succinimide	LC/MS polar	41888	C07273		11439		1.03	1.26	1.23		1.13	0.73	0.64
4551			4-acetamidobenzoate	LC/MS neg	57585	D03836		19266		0.87	1.18	1.34		0.84	0.74	0.88
4552			thioproline	LC/MS pos early	53231			93176		1.22	1.42	1.16		0.79	0.92	1.17

## Sheet: Primary Tumors
Heat map of statistically significant biochemicals profiled in this study. Red and green shaded cells indicate p≤0.05 (red indicates that the mean values are significantly higher for that comparison; green values significantly lower). Light red and light green shaded cells indicate 0.05<p<0.10 (light red indicates that the mean values trend higher for that comparison; light green values trend low…										Fold of Change
										Welch's Two-Sample t-Test
										MYCN-Amplified
Pathway Sort Order	Super Pathway	Sub Pathway	Biochemical Name	Platform	Comp ID	KEGG	HMDB	PUBCHEM	X	MYCN-Non-Amplified
1	Amino Acid	Glycine, Serine and Threonine Metabolism	glycine	LC/MS pos early	58	C00037	HMDB00123	750		0.78
2			N-acetylglycine	LC/MS pos early	27710		HMDB00532	10972		1.59
4			sarcosine	LC/MS pos early	1516	C00213	HMDB00271	1088		1.26
5			dimethylglycine	LC/MS pos early	5086	C01026	HMDB00092	673		0.89
6			betaine	LC/MS pos early	3141	C00719	HMDB00043	247		1.11
7			betaine aldehyde	LC/MS pos early	15499	C00576	HMDB01252	249		1.88
9			serine	LC/MS pos early	1648	C00065	HMDB00187	5951		0.84
10			N-acetylserine	LC/MS pos early	37076		HMDB02931	65249		0.85
16			threonine	LC/MS pos early	1284	C00188	HMDB00167	6288		0.89
17			N-acetylthreonine	LC/MS neg	33939		HMDB62557	152204		1.08
19			phosphothreonine	LC/MS polar	37453	C12147		1016		0.25
28		Alanine and Aspartate Metabolism	alanine	LC/MS pos early	1126	C00041	HMDB00161	5950		0.79
30			N-acetylalanine	LC/MS neg	1585	C02847	HMDB00766	88064		0.88
34			aspartate	LC/MS pos early	443	C00049	HMDB00191	5960		0.66
35			N-acetylaspartate (NAA)	LC/MS pos early	22185	C01042	HMDB00812	65065		0.87
38			asparagine	LC/MS pos early	512	C00152	HMDB00168	6267		1.04
39			N-acetylasparagine	LC/MS pos early	33942		HMDB06028	99715		1.16
41		Glutamate Metabolism	glutamate	LC/MS pos early	57	C00025	HMDB00148	611		0.67
42			glutamine	LC/MS pos early	53	C00064	HMDB00641	5961		0.81
43			alpha-ketoglutaramate*	LC/MS polar	62101					0.78
44			N-acetylglutamate	LC/MS pos early	15720	C00624	HMDB01138	70914		0.59
45			N-acetylglutamine	LC/MS polar	33943	C02716	HMDB06029	182230		0.69
47			4-hydroxyglutamate	LC/MS pos early	40499	C03079	HMDB01344	439902		0.29
49			gamma-carboxyglutamate	LC/MS polar	38754		HMDB41900	40772		0.67
50			glutamate, gamma-methyl ester	LC/MS pos early	33487		HMDB61715	68662		0.34
51			pyroglutamine*	LC/MS pos early	46225			134508		0.93
52			N-acetyl-aspartyl-glutamate (NAAG)	LC/MS pos early	35665	C12270	HMDB01067	5255		0.72
53			beta-citrylglutamate	LC/MS neg	54923	C20775		72715786		0.61
55			carboxyethyl-GABA	LC/MS pos early	40007		HMDB02201	2572		1.34
59			S-1-pyrroline-5-carboxylate	LC/MS pos early	42370	C04322	HMDB01301	1196		1.12
65		Histidine Metabolism	histidine	LC/MS neg	59	C00135	HMDB00177	6274		1.12
66			1-methylhistidine	LC/MS pos early	30460	C01152	HMDB00001	92105		0.92
67			3-methylhistidine	LC/MS pos early	15677	C01152	HMDB00479	64969		0.76
68			N-acetylhistidine	LC/MS pos early	33946	C02997	HMDB32055	75619		0.13
69			N-acetyl-3-methylhistidine*	LC/MS pos early	43256			193270		0.16
74			imidazole propionate	LC/MS pos early	40730		HMDB02271	70630		1.95
76			imidazole lactate	LC/MS pos early	15716	C05568	HMDB02320	440129		2.14
77			carnosine	LC/MS neg	1768	C00386	HMDB00033	439224		0.45
80			anserine	LC/MS pos early	15747	C01262	HMDB00194	112072		0.42
81			histamine	LC/MS pos early	1574	C00388	HMDB00870	774		1.08
82			1-methylhistamine	LC/MS pos early	43831	C05127	HMDB00898	3614		0.59
83			1-methyl-4-imidazoleacetate	LC/MS pos early	32350	C05828	HMDB02820	75810		2.12
84			1-ribosyl-imidazoleacetate*	LC/MS pos early	61868	C05131	HMDB02331	5117448		1.92
85			4-imidazoleacetate	LC/MS pos early	32349	C02835	HMDB02024	96215		0.95
92		Lysine Metabolism	lysine	LC/MS pos early	1301	C00047	HMDB00182	5962		1.01
94			N6-acetyllysine	LC/MS neg	36752	C02727	HMDB00206	92832		0.84
101			N6,N6,N6-trimethyllysine	LC/MS pos early	1498	C03793	HMDB01325	440120		0.9
102			5-hydroxylysine	LC/MS pos early	15685	C16741	HMDB00450	1029		1.21
103			5-(galactosylhydroxy)-L-lysine	LC/MS pos early	43582					1.37
105			2-aminoadipate	LC/MS neg	6146	C00956	HMDB00510	469		1.1
109			glutarylcarnitine (C5-DC)	LC/MS pos early	44664		HMDB13130	71464488		0.51
113			pipecolate	LC/MS pos early	1444	C00408	HMDB00070	849		1.93
119			N,N,N-trimethyl-5-aminovalerate	LC/MS pos early	57687					0.67
120		Phenylalanine Metabolism	phenylalanine	LC/MS pos early	64	C00079	HMDB00159	6140		0.97
121			N-acetylphenylalanine	LC/MS neg	33950	C03519	HMDB00512	74839		3.78
122			1-carboxyethylphenylalanine	LC/MS neg	62566					1.66
125			phenylpyruvate	LC/MS neg	566	C00166	HMDB00205	997		3.23
126			phenyllactate (PLA)	LC/MS neg	22130	C05607	HMDB00779	3848		2.66
137		Tyrosine Metabolism	tyrosine	LC/MS neg	1299	C00082	HMDB00158	6057		1
138			N-acetyltyrosine	LC/MS neg	32390		HMDB00866	68310		113.9
139			1-carboxyethyltyrosine	LC/MS neg	62564					1.76
147			4-hydroxyphenylpyruvate	LC/MS neg	1669	C01179	HMDB00707	979		1.87
150			3-(4-hydroxyphenyl)lactate	LC/MS neg	32197	C03672	HMDB00755	9378		7.18
154			phenol sulfate	LC/MS neg	32553	C02180	HMDB60015	74426		1.49
156			dihydoxyphenylalanine (L-DOPA)	LC/MS pos early	1576	C00355	HMDB00181	6047		0.46
159			dopamine	LC/MS pos early	12130	C03758	HMDB00073	681		0.57
160			noradrenaline	LC/MS pos early	1580	C00547	HMDB00216	439260		0.25
161			epinephrine	LC/MS pos early	1578	C00788	HMDB00068	5816		0.05
165			vanillactate	LC/MS neg	54910		HMDB00913	160637		5.62
166			vanillylmandelate (VMA)	LC/MS neg	1567	C05584	HMDB00291	1245		1.03
167			normetanephrine	LC/MS pos early	1597	C05589	HMDB00819	1237		3
168			3-methoxytyrosine	LC/MS pos early	12017		HMDB01434	1670		2.48
170			3-methoxytyramine sulfate	LC/MS neg	44618					1.15
171			3,4-dihydroxyphenylacetate	LC/MS neg	18296	C01161	HMDB01336	547		0.13
173			3,4-dihydroxyphenethyleneglycol (DOPEG)	LC/MS neg	1555	C05576	HMDB00318	91528		0.11
180			o-Tyrosine	LC/MS pos early	43392		HMDB06050	91482		0.75
187			dopamine 4-sulfate	LC/MS neg	48406	C13691	HMDB04148	123932		2.48
188			dopamine 3-O-sulfate	LC/MS neg	48407	C13690	HMDB06275	122136		1.47
191			N-formylphenylalanine	LC/MS neg	48433			759256		1.68
210		Tryptophan Metabolism	tryptophan	LC/MS pos early	54	C00078	HMDB00929	6305		1.02
211			N-acetyltryptophan	LC/MS neg	33959	C03137	HMDB13713	700653		2.22
217			C-glycosyltryptophan	LC/MS pos early	48782			10981970		1.02
219			tryptophan betaine	LC/MS pos early	37097	C09213	HMDB61115	442106		2.4
221			kynurenine	LC/MS pos early	15140	C00328	HMDB00684	161166		1.15
223			N-acetylkynurenine (2)	LC/MS neg	48757					4.67
225			kynurenate	LC/MS neg	1417	C01717	HMDB00715	3845		12.71
241			indolelactate	LC/MS neg	18349	C02043	HMDB00671	92904		2.46
242			indoleacetate	LC/MS neg	27513	C00954	HMDB00197	802		1.48
244			indolepropionate	LC/MS neg	32405		HMDB02302	3744		0.64
254			3-indoxyl sulfate	LC/MS neg	27672		HMDB00682	10258		0.83
261		Leucine, Isoleucine and Valine Metabolism	leucine	LC/MS pos early	60	C00123	HMDB00687	6106		0.98
262			N-acetylleucine	LC/MS neg	1587	C02710	HMDB11756	70912		1.88
263			1-carboxyethylleucine	LC/MS neg	62559					1.89
265			4-methyl-2-oxopentanoate	LC/MS neg	22116	C00233	HMDB00695	70		2.66
268			alpha-hydroxyisocaproate	LC/MS neg	22132	C03264	HMDB00746	83697		5.86
273			isovalerylcarnitine (C5)	LC/MS pos early	34407		HMDB00688	6426851		0.7
280			beta-hydroxyisovalerate	LC/MS polar	12129		HMDB00754	69362		1.76
283			3-methylglutaconate	LC/MS polar	57747		HMDB00522	1551553		1.54
296			isoleucine	LC/MS pos early	1125	C00407	HMDB00172	6306		0.9
298			N-acetylisoleucine	LC/MS pos early	33967		HMDB61684	2802421		1.27
299			1-carboxyethylisoleucine	LC/MS neg	62558					1.87
300			3-methyl-2-oxovalerate	LC/MS neg	15676	C00671	HMDB03736	47		1.71
301			alpha-hydroxyisovalerate	LC/MS neg	33937		HMDB00407	99823		6.74
303			2-methylbutyrylcarnitine (C5)	LC/MS pos early	45095		HMDB00378	6426901		2.58
306			tiglylcarnitine (C5:1-DC)	LC/MS pos early	35428		HMDB02366	22833596		1.3
311			ethylmalonate	LC/MS polar	15765		HMDB00622	11756		1.2
312			methylsuccinate	LC/MS polar	15745		HMDB01844	10349		1.24
318			valine	LC/MS pos early	1649	C00183	HMDB00883	6287		0.99
319			N-acetylvaline	LC/MS neg	1591		HMDB11757	66789		0.99
321			1-carboxyethylvaline	LC/MS neg	62562					1.87
323			3-methyl-2-oxobutyrate	LC/MS polar	44526	C00141	HMDB00019	49		1.81
324			2-hydroxy-3-methylvalerate	LC/MS neg	36746		HMDB00317	164623		6.15
326			isobutyrylcarnitine (C4)	LC/MS pos early	33441		HMDB00736	168379		1.93
328			3-hydroxyisobutyrate	LC/MS polar	1549	C06001	HMDB00336	87		1.32
329			2,3-dihydroxy-2-methylbutyrate	LC/MS polar	57547		HMDB29576	301941		2.2
332		Methionine, Cysteine, SAM and Taurine Metabolism	methionine	LC/MS pos early	1302	C00073	HMDB00696	6137		0.97
333			N-acetylmethionine	LC/MS neg	1589	C02712	HMDB11745	448580		0.52
334			N-formylmethionine	LC/MS neg	2829	C03145	HMDB01015	439750		0.69
336			methionine sulfone	LC/MS polar	44878			69961		0.71
337			methionine sulfoxide	LC/MS pos early	18374	C02989	HMDB02005	158980		0.92
338			N-acetylmethionine sulfoxide	LC/MS pos early	45428			193368		0.53
342			S-adenosylmethionine (SAM)	LC/MS pos early	15915	C00019	HMDB01185	34756		1.61
343			S-adenosylhomocysteine (SAH)	LC/MS neg	42382	C00021	HMDB00939	439155		0.66
344			5-methylthioribose**	LC/MS pos early	62100		HMDB01087	494		1.71
349			cystathionine	LC/MS pos early	15705	C02291	HMDB00099	439258		1.96
351			cysteine	LC/MS pos early	1868	C00097	HMDB00574	5862		0.4
352			N-acetylcysteine	LC/MS pos early	1586	C06809	HMDB01890	12035		0.54
353			S-methylcysteine	LC/MS pos early	39592		HMDB02108	24417		0.68
354			S-methylcysteine sulfoxide	LC/MS pos early	43378		HMDB29432	82142		0.76
357			cystine	LC/MS pos early	56	C00491	HMDB00192	67678		0.72
362			cysteine sulfinic acid	LC/MS pos early	37443	C00606	HMDB00996	109		0.56
363			hypotaurine	LC/MS pos early	590	C00519	HMDB00965	107812		1.34
364			taurine	LC/MS neg	2125	C00245	HMDB00251	1123		1.11
365			N-acetyltaurine	LC/MS neg	48187			159864		2.01
369			3-sulfo-L-alanine	LC/MS polar	47089	C00506	HMDB02757	72886		0.83
371		Urea cycle; Arginine and Proline Metabolism	arginine	LC/MS pos early	1638	C00062	HMDB00517	232		0.9
372			argininosuccinate	LC/MS pos early	15497	C03406	HMDB00052	828		0.65
373			urea	LC/MS pos early	1670	C00086	HMDB00294	1176		1.41
375			ornithine	LC/MS pos early	1493	C00077	HMDB03374	6262		1.39
379			2-oxoarginine*	LC/MS pos early	55072	C03771	HMDB04225	558		0.96
380			citrulline	LC/MS pos early	2132	C00327	HMDB00904	9750		0.89
382			homocitrulline	LC/MS pos early	22138	C02427	HMDB00679	65072		0.36
383			proline	LC/MS pos early	1898	C00148	HMDB00162	145742		1.3
386			dimethylarginine (SDMA + ADMA)	LC/MS pos early	36808	C03626	HMDB01539	123831		0.82
387			N-acetylarginine	LC/MS pos early	33953	C02562	HMDB04620	67427		0.66
392			N-delta-acetylornithine	LC/MS polar	43249			9920500		0.71
393			N-alpha-acetylornithine	LC/MS pos early	32984	C00437	HMDB03357	439232		1.56
397			trans-4-hydroxyproline	LC/MS pos early	32306	C01157	HMDB00725	5810		1.09
399			pro-hydroxy-pro	LC/MS pos early	35127		HMDB06695	11673055		1.53
402			N-methylproline	LC/MS pos early	37431			557		0.37
404			N-monomethylarginine	LC/MS pos early	43586	C03884	HMDB29416	132862		0.81
405			argininate*	LC/MS pos early	57461		HMDB03148	160437		1.53
410		Creatine Metabolism	guanidinoacetate	LC/MS pos early	43802	C00581	HMDB00128	763		0.7
411			creatine	LC/MS pos early	27718	C00300	HMDB00064	586		0.75
412			creatinine	LC/MS pos early	513	C00791	HMDB00562	588		1.19
413			creatine phosphate	LC/MS polar	33951	C02305	HMDB01511	587		1.03
418		Polyamine Metabolism	putrescine	LC/MS pos early	1408	C00134	HMDB01414	1045		1.71
420			N-acetyl-isoputreanine*	LC/MS pos early	62309					0.89
421			spermidine	LC/MS pos early	485	C00315	HMDB01257	1102		1.74
422			diacetylspermidine*	LC/MS pos early	62105					1.33
425			acisoga	LC/MS pos early	43258			129397		1.54
427			N(1)-acetylspermine	LC/MS pos late	32360	C02567	HMDB01186	916		10.29
428			N1,N12-diacetylspermine	LC/MS pos early	52987	C03413	HMDB02172	132680		4.34
429			5-methylthioadenosine (MTA)	LC/MS pos early	1419	C00170	HMDB01173	439176		1.31
430			N-acetylputrescine	LC/MS pos early	37496	C02714	HMDB02064	122356		3.5
434			4-acetamidobutanoate	LC/MS polar	1558	C02946	HMDB03681	18189		3.03
436			(N(1) + N(8))-acetylspermidine	LC/MS pos early	57814					1.66
439		Guanidino and Acetamido Metabolism	4-guanidinobutanoate	LC/MS pos early	15681	C01035	HMDB03464	500		1.03
442		Glutathione Metabolism	glutathione, reduced (GSH)	LC/MS pos early	2127	C00051	HMDB00125	124886		0.44
443			glutathione, oxidized (GSSG)	LC/MS pos early	27727	C00127	HMDB03337	65359		1.12
445			cysteine-glutathione disulfide	LC/MS pos early	35159		HMDB00656	4247235		0.56
446			S-methylglutathione	LC/MS pos early	33944	C11347		3605667		0.86
448			cysteinylglycine	LC/MS pos early	35637	C01419	HMDB00078	439498		0.49
449			cysteinylglycine disulfide*	LC/MS pos early	62103		HMDB00709			1.38
451			5-oxoproline	LC/MS neg	1494	C01879	HMDB00267	7405		0.77
454			2-hydroxybutyrate/2-hydroxyisobutyrate	LC/MS polar	52281					2.13
456			ophthalmate	LC/MS pos early	34592		HMDB05765	7018721		0.52
460			3'-dephospho-CoA-glutathione*	LC/MS neg	62807					0.77
461			CoA-glutathione*	LC/MS neg	62804	C00920		11953788		1.22
465	Peptide	Gamma-glutamyl Amino Acid	gamma-glutamylalanine	LC/MS pos early	37063		HMDB29142	440103		0.41
466			gamma-glutamylcysteine	LC/MS pos early	1778	C00669	HMDB01049	842		0.23
467			gamma-glutamylglutamate	LC/MS pos early	36738	C05282	HMDB11737	92865		0.62
468			gamma-glutamylglutamine	LC/MS pos early	2730	C05283	HMDB11738	150914		0.62
469			gamma-glutamylglycine	LC/MS pos early	33949		HMDB11667	165527		0.7
470			gamma-glutamylhistidine	LC/MS pos early	18245			7017195		0.84
471			gamma-glutamylisoleucine*	LC/MS pos early	34456		HMDB11170	14253342		0.92
472			gamma-glutamylleucine	LC/MS neg	18369		HMDB11171	151023		1.06
473			gamma-glutamyl-alpha-lysine	LC/MS pos early	55015			65254		0.74
474			gamma-glutamyl-epsilon-lysine	LC/MS pos early	33934		HMDB03869	7015685		2.21
475			gamma-glutamylmethionine	LC/MS pos early	44872		HMDB29155	7009567		0.8
476			gamma-glutamylphenylalanine	LC/MS pos early	33422		HMDB00594	111299		1.16
477			gamma-glutamylthreonine	LC/MS pos early	33364		HMDB29159	76078708		0.86
478			gamma-glutamyltryptophan	LC/MS pos early	33947		HMDB29160	3989307		0.85
479			gamma-glutamyltyrosine	LC/MS pos early	2734		HMDB11741	94340		1.1
480			gamma-glutamylvaline	LC/MS pos early	43829		HMDB11172	7015683		0.72
482			gamma-glutamylcitrulline*	LC/MS pos early	62104					0.73
483			gamma-glutamyl-2-aminobutyrate	LC/MS pos early	37092					0.94
631		Dipeptide	glycylleucine	LC/MS pos early	34398	C02155	HMDB00759	92843		0.53
641			glycylvaline	LC/MS pos early	18357		HMDB28854	97417		0.65
646			histidylalanine	LC/MS pos early	42027		HMDB28878	351667		0.76
684			leucylglycine	LC/MS pos early	40045		HMDB28929	79070		1.58
737			phenylalanylglycine	LC/MS pos early	41370		HMDB28995	98207		0.83
756			prolylglycine	LC/MS pos early	40703		HMDB11178	6426709		0.71
804			tryptophylglycine	LC/MS neg	43028		HMDB29083	263471		2.49
820			tyrosylglycine	LC/MS neg	41375		HMDB29105	259323		0.76
898		Fibrinogen Cleavage Peptide	Fibrinopeptide A*	LC/MS neg	57709			16133137		2.11
906			Fibrinopeptide A, des-ala(1)*	LC/MS neg	31548					1.85
907			Fibrinopeptide A, phosphono-ser(3)*	LC/MS neg	57712					1.57
917			Fibrinopeptide B	LC/MS neg	61837					1.79
926		Acetylated Peptides	phenylacetylglutamine	LC/MS neg	35126	C04148	HMDB06344	92258		2.71
929			phenylacetylglycine	LC/MS pos early	33945	C05598	HMDB00821	68144		0.83
955	Carbohydrate	Glycolysis, Gluconeogenesis, and Pyruvate Metabolism	1,5-anhydroglucitol (1,5-AG)	LC/MS neg	20675	C07326	HMDB02712	64960		0.75
958			glucose	LC/MS polar	48152	C00031	HMDB00122	79025		0.86
959			glucose 6-phosphate	LC/MS polar	31260	C00668	HMDB01401	5958		0.68
965			fructose 1,6-diphosphate/glucose 1,6-diphosphate/myo-inositol diphosphates	LC/MS neg	46896	C00354				0.72
967			dihydroxyacetone phosphate (DHAP)	LC/MS neg	15522	C00111	HMDB01473	668		0.83
971			2-phosphoglycerate	LC/MS polar	35629	C00631	HMDB03391	59		0.65
972			3-phosphoglycerate	LC/MS neg	1414	C00597	HMDB00807	724		0.74
973			phosphoenolpyruvate (PEP)	LC/MS neg	597	C00074	HMDB00263	1005		0.77
974			pyruvate	LC/MS polar	22250	C00022	HMDB00243	1060		1.19
975			lactate	LC/MS neg	527	C00186	HMDB00190	612		0.84
978			glycerate	LC/MS polar	1572	C00258	HMDB00139	752		1.11
981		Pentose Phosphate Pathway	6-phosphogluconate	LC/MS neg	15442	C00345	HMDB01316	91493		1.26
982			ribulose 5-phosphate	LC/MS polar	1474	C00199	HMDB00618	439184		0.52
983			ribose 5-phosphate	LC/MS polar	561	C00117	HMDB01548			0.93
984			ribose 1-phosphate	LC/MS polar	1763	C00620	HMDB01489	439236		0.49
986			sedoheptulose-7-phosphate	LC/MS pos early	35649	C05382	HMDB01068	616		0.73
992		Pentose Metabolism	ribose	LC/MS polar	1471	C00121	HMDB00283	5779		0.65
993			ribitol	LC/MS polar	15772	C00474	HMDB00508	6912		1.21
994			ribonate	LC/MS polar	27731	C01685	HMDB00867	5460677		1.01
996			xylulose 5-phosphate	LC/MS polar	37285	C00231	HMDB00868	439190		0.55
1015			arabitol/xylitol	LC/MS polar	48885	C01904		6912		1.99
1016			ribulose/xylulose	LC/MS polar	54671			5289590		1.3
1017			arabonate/xylonate	LC/MS polar	48255					1.25
1018			sedoheptulose	LC/MS polar	53237		HMDB03219	5459879		3.34
1019			ribulonate/xylulonate*	LC/MS polar	61858					0.79
1022		Glycogen Metabolism	maltopentaose	LC/MS neg	35163	C06218	HMDB12254	13489094		1.69
1023			maltotetraose	LC/MS neg	15910	C02052	HMDB01296	446495		2.17
1025			maltotriose	LC/MS polar	44688	C01835	HMDB01262	439586		1.68
1028			maltose	LC/MS polar	15586	C00208	HMDB00163	10991489		1.9
1050		Disaccharides and Oligosaccharides	sucrose	LC/MS polar	1519	C00089	HMDB00258	5988		43.53
1068		Fructose, Mannose and Galactose Metabolism	fructose	LC/MS polar	48195	C00095	HMDB00660	5984		0.7
1073			mannitol/sorbitol	LC/MS polar	46142	C00794	HMDB00247	5780		1.8
1074			mannose	LC/MS polar	48153	C00159	HMDB00169	18950		1.15
1084			galactitol (dulcitol)	LC/MS polar	1117	C01697	HMDB00107	11850		0.36
1085			galactose 1-phosphate	LC/MS polar	15706	C00446	HMDB00645	123912		0.47
1099		Nucleotide Sugar	UDP-glucose	LC/MS polar	32344	C00029	HMDB00286	8629		1.64
1103			UDP-galactose	LC/MS polar	15860	C00052	HMDB00302	18068		0.88
1104			UDP-glucuronate	LC/MS neg	2763	C00167	HMDB00935	17473		1.11
1106			guanosine 5'-diphospho-fucose	LC/MS polar	15903					0.88
1110			UDP-N-acetylglucosamine/galactosamine	LC/MS polar	46148					0.76
1111			cytidine 5'-monophospho-N-acetylneuraminic acid	LC/MS polar	36831	C00128	HMDB01176	448209		0.76
1122		Aminosugar Metabolism	glucuronate	LC/MS polar	15443	C00191	HMDB00127	444791		3.36
1126			N-acetylglucosamine 6-phosphate	LC/MS polar	15107	C00357	HMDB02817	439219		0.64
1127			N-acetyl-glucosamine 1-phosphate	LC/MS polar	15741	C04256	HMDB01367	440364		0.6
1133			N-acetylneuraminate	LC/MS polar	32377	C00270	HMDB00230	439197		0.58
1144			N-acetylglucosaminylasparagine	LC/MS pos early	48149	C04540	HMDB00489	123826		0.8
1145			erythronate*	LC/MS polar	42420		HMDB00613	2781043		1.02
1147			N-acetylglucosamine/N-acetylgalactosamine	LC/MS pos early	46539		HMDB00215	24139		1.45
1148		Advanced Glycation End-product	N6-carboxymethyllysine	LC/MS pos early	36713			123800		0.72
1152	Energy	TCA Cycle	citrate	LC/MS neg	1564	C00158	HMDB00094	311		0.62
1154			aconitate [cis or trans]	LC/MS neg	46173					0.63
1156			isocitrate	LC/MS pos early	12110	C00311	HMDB00193	1198		0.43
1158			alpha-ketoglutarate	LC/MS polar	528	C00026	HMDB00208	51		1.08
1160			succinylcarnitine (C4-DC)	LC/MS pos early	37058		HMDB61717	71464481		0.51
1161			succinate	LC/MS polar	1437	C00042	HMDB00254	1110		1.96
1162			fumarate	LC/MS polar	1643	C00122	HMDB00134	444972		0.79
1163			malate	LC/MS polar	1303	C00149	HMDB00156	525		0.76
1173			2-methylcitrate/homocitrate	LC/MS neg	52282					1.08
1175		Oxidative Phosphorylation	acetylphosphate	LC/MS polar	15488	C00227	HMDB01494	186		0.9
1177			phosphate	LC/MS neg	42109	C00009	HMDB01429	1061		0.98
1179	Lipid	Fatty Acid Synthesis	malonylcarnitine	LC/MS pos early	37059		HMDB02095	22833583		0.55
1180			malonate	LC/MS neg	15872	C00383	HMDB00691	867		0.83
1195		Medium Chain Fatty Acid	caproate (6:0)	LC/MS neg	32489	C01585	HMDB00535	8892		1.24
1197			caprylate (8:0)	LC/MS neg	32492	C06423	HMDB00482	379		2.07
1199			caprate (10:0)	LC/MS neg	1642	C01571	HMDB00511	2969		1.06
1203			laurate (12:0)	LC/MS neg	1645	C02679	HMDB00638	3893		1.14
1204			5-dodecenoate (12:1n7)	LC/MS neg	33968		HMDB00529	5312378		1.99
1206		Long Chain Fatty Acid	myristate (14:0)	LC/MS neg	1365	C06424	HMDB00806	11005		1.46
1207			myristoleate (14:1n5)	LC/MS neg	32418	C08322	HMDB02000	5281119		1.62
1210			pentadecanoate (15:0)	LC/MS neg	1361	C16537	HMDB00826	13849		1.08
1211			palmitate (16:0)	LC/MS neg	1336	C00249	HMDB00220	985		1.16
1212			palmitoleate (16:1n7)	LC/MS neg	33447	C08362	HMDB03229	445638		2.64
1214			margarate (17:0)	LC/MS neg	1121		HMDB02259	10465		0.79
1215			10-heptadecenoate (17:1n7)	LC/MS neg	33971		HMDB60038	5312435		1.77
1217			stearate (18:0)	LC/MS neg	1358	C01530	HMDB00827	5281		0.84
1219			oleate/vaccenate (18:1)	LC/MS neg	52285					1.49
1226			nonadecanoate (19:0)	LC/MS neg	1356	C16535	HMDB00772	12591		0.6
1227			10-nonadecenoate (19:1n9)	LC/MS neg	33972		HMDB13622	5312513		1.05
1230			arachidate (20:0)	LC/MS neg	1118	C06425	HMDB02212	10467		0.68
1233			eicosenoate (20:1)	LC/MS neg	33587	C16526	HMDB02231	5282768		0.5
1237			behenate (22:0)*	LC/MS neg	12125	C08281	HMDB00944	8215		0.69
1238			erucate (22:1n9)	LC/MS neg	1552	C08316	HMDB02068	5281116		0.63
1241			nervonate (24:1n9)*	LC/MS neg	52674	C08323	HMDB02368	5281120		0.77
1247		Polyunsaturated Fatty Acid (n3 and n6)	hexadecadienoate (16:2n6)	LC/MS neg	57652		HMDB00477			1.05
1251			stearidonate (18:4n3)	LC/MS neg	33969	C16300	HMDB06547	5312508		2.83
1252			eicosapentaenoate (EPA; 20:5n3)	LC/MS neg	18467	C06428	HMDB01999	446284		1.41
1253			docosapentaenoate (n3 DPA; 22:5n3)	LC/MS neg	32504	C16513	HMDB06528	6441454		0.71
1254			docosahexaenoate (DHA; 22:6n3)	LC/MS neg	44675	C06429	HMDB02183	445580		0.66
1255			docosatrienoate (22:3n3)	LC/MS neg	32417	C16534	HMDB02823	5312556		0.23
1258			nisinate (24:6n3)	LC/MS neg	57810		HMDB02007	11792612		0.64
1259			linoleate (18:2n6)	LC/MS neg	1105	C01595	HMDB00673	5280450		1.47
1261			linolenate [alpha or gamma; (18:3n3 or 6)]	LC/MS neg	34035	C06426	HMDB03073	5280934		2.44
1263			dihomo-linolenate (20:3n3 or n6)	LC/MS neg	35718	C03242	HMDB02925	5280581		0.64
1264			arachidonate (20:4n6)	LC/MS neg	1110	C00219	HMDB01043	444899		0.82
1265			adrenate (22:4n6)	LC/MS neg	32980	C16527	HMDB02226	5497181		0.74
1266			docosapentaenoate (n6 DPA; 22:5n6)	LC/MS neg	37478	C16513	HMDB01976	6441454		1.2
1267			docosadienoate (22:2n6)	LC/MS neg	32415	C16533	HMDB61714	5282807		0.59
1268			dihomo-linoleate (20:2n6)	LC/MS neg	17805	C16525	HMDB05060	6439848		0.37
1270			mead acid (20:3n9)	LC/MS neg	35174		HMDB10378	5312531		3.13
1271			docosatrienoate (22:3n6)*	LC/MS neg	57467					1.91
1326		Fatty Acid, Branched	(14 or 15)-methylpalmitate (a17:0 or i17:0)	LC/MS neg	38768			17903417		1.6
1330			(16 or 17)-methylstearate (a19:0 or i19:0)	LC/MS neg	38296		HMDB37397	3083779		0.93
1345		Fatty Acid, Dicarboxylate	glutarate (C5-DC)	LC/MS polar	396	C00489	HMDB00661	743		1.33
1349			2-hydroxyglutarate	LC/MS neg	37253	C02630	HMDB00606	43		1.49
1351			adipate (C6-DC)	LC/MS polar	21134	C06104	HMDB00448	196		1.12
1354			3-hydroxyadipate*	LC/MS polar	62069		HMDB00345	151913		1.23
1366			sebacate (C10-DC)	LC/MS neg	32398	C08277	HMDB00792	5192		1.14
1368			dodecadienoate (12:2)*	LC/MS neg	62276					0.93
1370			dodecanedioate (C12-DC)	LC/MS neg	32388	C02678	HMDB00623	12736		1.24
1371			tetradecanedioate (C14-DC)	LC/MS neg	35669		HMDB00872	13185		1.12
1372			hexadecanedioate (C16-DC)	LC/MS neg	35678	C19615	HMDB00672	10459		1.34
1376			octadecenedioate (C18:1-DC)*	LC/MS neg	61861					1.29
1380			3-carboxy-4-methyl-5-propyl-2-furanpropanoate (CMPF)	LC/MS neg	31787		HMDB61112	123979		2.09
1381			hydroxy-CMPF*	LC/MS pos early	62277					1.5
1382			3-carboxy-4-methyl-5-pentyl-2-furanpropionate (3-CMPFP)**	LC/MS neg	61871			194501		0.9
1429		Fatty Acid, Amino	2-aminooctanoate	LC/MS pos late	43343		HMDB00991	69522		0.72
1440		Fatty Acid Metabolism (also BCAA Metabolism)	butyrylcarnitine (C4)	LC/MS pos early	32412	C02862	HMDB02013	439829		1.22
1443			propionylcarnitine (C3)	LC/MS pos early	32452	C03017	HMDB00824	107738		0.91
1446			methylmalonate (MMA)	LC/MS polar	1496	C02170	HMDB00202	487		0.32
1464		Fatty Acid Metabolism(Acyl Glycine)	N-palmitoylglycine	LC/MS neg	42092		HMDB13034	151008		0.6
1474		Fatty Acid Metabolism(Acyl Carnitine)	acetylcarnitine (C2)	LC/MS pos early	32198	C02571	HMDB00201	1		0.86
1476			3-hydroxybutyrylcarnitine (1)	LC/MS pos early	43264		HMDB13127	53481617		1.02
1477			3-hydroxybutyrylcarnitine (2)	LC/MS pos early	52984		HMDB13127			0.88
1479			hexanoylcarnitine (C6)	LC/MS pos early	32328		HMDB00705	6426853		0.74
1480			3-hydroxyhexanoylcarnitine (2)	LC/MS pos early	62556					0.76
1481			3-hydroxyhexanoylcarnitine (1)	LC/MS pos early	62557					0.87
1482			octanoylcarnitine (C8)	LC/MS pos late	33936	C02838	HMDB00791	123701		0.88
1484			decanoylcarnitine (C10)	LC/MS pos late	33941		HMDB00651	10245190		0.95
1486			5-dodecenoylcarnitine (C12:1)	LC/MS pos late	61769					2.09
1487			cis-4-decenoylcarnitine (C10:1)	LC/MS pos late	38178					1.01
1488			laurylcarnitine (C12)	LC/MS pos late	34534		HMDB02250	10427569		1.27
1489			myristoylcarnitine (C14)	LC/MS pos late	33952		HMDB05066	6426854		1.11
1491			palmitoylcarnitine (C16)	LC/MS pos late	44681	C02990	HMDB00222	461		1.04
1492			palmitoleoylcarnitine (C16:1)*	LC/MS pos late	53223			71464547		1.23
1493			stearoylcarnitine (C18)	LC/MS pos late	34409		HMDB00848	6426855		1.04
1494			linoleoylcarnitine (C18:2)*	LC/MS pos late	46223		HMDB06469	6450015		0.87
1495			linolenoylcarnitine (C18:3)*	LC/MS pos late	57511					1.02
1496			3-hydroxyoleoylcarnitine	LC/MS pos late	61840					0.75
1497			oleoylcarnitine (C18:1)	LC/MS pos late	35160		HMDB05065	6441392		1.16
1499			myristoleoylcarnitine (C14:1)*	LC/MS pos late	48182			90659872		1.33
1503			adipoylcarnitine (C6-DC)	LC/MS pos early	52988		HMDB61677	71296139		0.57
1509			octadecenedioylcarnitine (C18:1-DC)*	LC/MS pos late	61865					1.53
1510			arachidoylcarnitine (C20)*	LC/MS pos late	57513		HMDB06460			1.11
1511			arachidonoylcarnitine (C20:4)	LC/MS pos late	57518					0.93
1512			adrenoylcarnitine (C22:4)*	LC/MS pos late	57528					1.15
1513			behenoylcarnitine (C22)*	LC/MS pos late	57514					1.12
1515			dihomo-linolenoylcarnitine (C20:3n3 or 6)*	LC/MS pos late	57521					0.99
1516			dihomo-linoleoylcarnitine (C20:2)*	LC/MS pos late	57520					0.76
1517			eicosenoylcarnitine (C20:1)*	LC/MS pos late	57519					0.96
1518			erucoylcarnitine (C22:1)*	LC/MS pos late	57525					1.08
1519			docosadienoylcarnitine (C22:2)*	LC/MS pos late	57526					0.82
1520			docosatrienoylcarnitine (C22:3)*	LC/MS pos late	57527					0.9
1521			docosapentaenoylcarnitine (C22:5n3)*	LC/MS pos late	57529					1.44
1522			docosahexaenoylcarnitine (C22:6)*	LC/MS pos late	57523					1.16
1523			tetracosadienoylcarnitine (C24:2)*	LC/MS pos late	57524					0.81
1524			lignoceroylcarnitine (C24)*	LC/MS pos late	57515					0.98
1525			margaroylcarnitine (C17)*	LC/MS pos late	57512		HMDB06210			1.31
1526			nervonoylcarnitine (C24:1)*	LC/MS pos late	57531					1.23
1527			cerotoylcarnitine (C26)*	LC/MS pos late	57516		HMDB06347			0.79
1528			ximenoylcarnitine (C26:1)*	LC/MS pos late	57517					1.12
1529			pentadecanoylcarnitine (C15)*	LC/MS pos late	57522					1.44
1530			docosapentaenoylcarnitine (C22:5n6)*	LC/MS pos late	57530					1.39
1532			3-hydroxypalmitoylcarnitine	LC/MS pos late	61839					0.68
1534		Carnitine Metabolism	deoxycarnitine	LC/MS pos early	36747	C01181	HMDB01161	134		1.14
1535			carnitine	LC/MS pos early	15500	C00318	HMDB00062	10917		0.84
1540		Ketone Bodies	3-hydroxybutyrate (BHBA)	LC/MS polar	542	C01089	HMDB00357	441		1.45
1541		Neurotransmitter	acetylcholine	LC/MS pos early	18790	C01996	HMDB00895			0.36
1543		Fatty Acid Metabolism (Acyl Choline)	palmitoylcholine	LC/MS pos late	52944			151731		0.74
1544			oleoylcholine	LC/MS pos late	53260					0.87
1547			linoleoylcholine*	LC/MS pos late	57463					0.67
1549			stearoylcholine*	LC/MS pos late	57464					1.1
1556		Fatty Acid, Monohydroxy	4-hydroxybutyrate (GHB)	LC/MS polar	34585	C00989	HMDB00710	10413		0.84
1560			2-hydroxydecanoate	LC/MS neg	42489			21488		1.34
1563			2-hydroxypalmitate	LC/MS neg	35675		HMDB31057	92836		0.78
1565			2-hydroxystearate	LC/MS neg	17945	C03045		69417		0.74
1566			2-hydroxyarachidate*	LC/MS neg	61700			5225199		0.6
1567			2-hydroxybehenate	LC/MS neg	57663			193484		1.11
1569			2-hydroxynervonate*	LC/MS neg	61698			5312783		1.24
1572			3-hydroxyhexanoate	LC/MS neg	53230			151492		1.26
1573			3-hydroxyoctanoate	LC/MS neg	22001		HMDB01954	26613		1.19
1575			3-hydroxydecanoate	LC/MS neg	22053		HMDB02203	26612		1
1577			3-hydroxylaurate	LC/MS neg	32457		HMDB00387	94216		0.9
1579			3-hydroxymyristate	LC/MS neg	21158			16064		0.77
1580			3-hydroxypalmitate	LC/MS neg	27503		HMDB10734	301590		1.57
1581			3-hydroxyoleate*	LC/MS neg	61843					1.09
1582			3-hydroxyarachidate*	LC/MS neg	61701			5282918		0.69
1596			13-HODE + 9-HODE	LC/MS neg	37752			43013		0.69
1611			3-hydroxystearate	LC/MS neg	52938			5282907		2.06
1617		Fatty Acid, Dihydroxy	12,13-DiHOME	LC/MS neg	38395	C14829	HMDB04705	10236635		1.78
1618			9,10-DiHOME	LC/MS neg	38399	C14828	HMDB04704	9966640		2.57
1643		Eicosanoid	prostaglandin E2	LC/MS neg	7746	C00584	HMDB01220	5280360		0.34
1655			prostaglandin F2alpha	LC/MS neg	19398	C00639	HMDB01139	5280363		0.43
1659			6-keto prostaglandin F1alpha	LC/MS pos late	20476	C05961	HMDB02886	5280888		1.15
1698			12-HETE	LC/MS neg	37536		HMDB06111	5312983		0.94
1700			15-HETE	LC/MS neg	37538	C04742	HMDB02110	5280724		0.56
1704			12-HHTrE	LC/MS neg	57393	C20388	HMDB12535	5283141		0.49
1711		Endocannabinoid	oleoyl ethanolamide	LC/MS neg	38102		HMDB02088	5283454		1.04
1714			palmitoyl ethanolamide	LC/MS pos late	38165	C16512	HMDB02100	4671		0.95
1715			stearoyl ethanolamide	LC/MS pos late	38625		HMDB13078	27902		1.47
1716			docosahexaenoyl ethanolamide	LC/MS pos late	43768			5283451		0.69
1719			arachidonoyl ethanolamide	LC/MS pos late	32463	C11695	HMDB04080	5281969		0.79
1723			N-oleoyltaurine	LC/MS neg	39732			6437033		1.63
1724			N-stearoyltaurine	LC/MS neg	39730			168274		1.26
1725			N-palmitoyltaurine	LC/MS neg	39835					0.79
1729			linoleoyl ethanolamide	LC/MS neg	52608		HMDB12252	5283446		0.68
1746		Inositol Metabolism	myo-inositol	LC/MS polar	1124	C00137	HMDB00211	892		0.62
1747			chiro-inositol	LC/MS polar	37112	C19891	HMDB34220			0.65
1755			inositol 1-phosphate (I1P)	LC/MS polar	43849	C01177	HMDB00213	440194		0.52
1775		Phospholipid Metabolism	choline	LC/MS pos early	15506	C00114	HMDB00097	305		0.93
1776			choline phosphate	LC/MS pos early	34396	C00588	HMDB01565	1014		0.93
1777			cytidine 5'-diphosphocholine	LC/MS polar	34418	C00307	HMDB01413	13804		0.7
1779			glycerophosphorylcholine (GPC)	LC/MS pos early	15990	C00670	HMDB00086	71920		0.63
1781			phosphoethanolamine	LC/MS neg	1600	C00346	HMDB00224	1015		0.68
1782			cytidine-5'-diphosphoethanolamine	LC/MS polar	34410	C00570	HMDB01564	123727		0.61
1783			glycerophosphoethanolamine	LC/MS pos early	37455	C01233	HMDB00114	123874		0.62
1784			glycerophosphoserine*	LC/MS pos early	57404			3081457		0.87
1785			glycerophosphoinositol*	LC/MS polar	47155			167572		0.88
1786			trimethylamine N-oxide	LC/MS pos early	40406	C01104	HMDB00925	1145		1.5
1804		Phosphatidylcholine (PC)	1-myristoyl-2-palmitoyl-GPC (14:0/16:0)	LC/MS pos late	19258		HMDB07869	129657		0.78
1808			1-myristoyl-2-arachidonoyl-GPC (14:0/20:4)*	LC/MS pos late	53195		HMDB07883			1.13
1819			1,2-dipalmitoyl-GPC (16:0/16:0)	LC/MS pos late	19130		HMDB00564	452110		0.79
1821			1-palmitoyl-2-stearoyl-GPC (16:0/18:0)	LC/MS pos late	52616		HMDB07970			0.63
1823			1-palmitoyl-2-oleoyl-GPC (16:0/18:1)	LC/MS pos late	52461		HMDB07972	6436017		0.92
1826			1-palmitoyl-2-linoleoyl-GPC (16:0/18:2)	LC/MS pos late	42446		HMDB07973	5287971		0.91
1837			1-palmitoyl-2-arachidonoyl-GPC (16:0/20:4n6)	LC/MS pos late	52462		HMDB07982	10747814		0.94
1843			1-palmitoyl-2-docosahexaenoyl-GPC (16:0/22:6)	LC/MS pos late	52610		HMDB07991	6441886		0.76
1858			1,2-distearoyl-GPC (18:0/18:0)	LC/MS pos late	19132		HMDB08036	94190		0.43
1859			1-stearoyl-2-oleoyl-GPC (18:0/18:1)	LC/MS pos late	52438		HMDB08038			0.91
1862			1-stearoyl-2-linoleoyl-GPC (18:0/18:2)*	LC/MS pos late	52452		HMDB08039			0.99
1870			1-stearoyl-2-arachidonoyl-GPC (18:0/20:4)	LC/MS pos late	42450		HMDB08048	16219824		0.93
1876			1-stearoyl-2-docosahexaenoyl-GPC (18:0/22:6)	LC/MS pos late	52611		HMDB08057			0.77
1881			1,2-dioleoyl-GPC (18:1/18:1)	LC/MS pos late	52457			10350317		1.11
1894			1-oleoyl-2-docosahexaenoyl-GPC (18:1/22:6)*	LC/MS pos late	52697		HMDB08123			0.83
1895			1,2-dilinoleoyl-GPC (18:2/18:2)	LC/MS pos late	52603		HMDB08138	5288075		0.68
1899			1-linoleoyl-2-arachidonoyl-GPC (18:2/20:4n6)*	LC/MS pos late	52710		HMDB08147			0.64
1937		Phosphatidylethanolamine (PE)	1,2-dipalmitoyl-GPE (16:0/16:0)*	LC/MS pos late	57341		HMDB08923	445468		0.87
1940			1-palmitoyl-2-stearoyl-GPE (16:0/18:0)*	LC/MS pos late	57388		HMDB08925	5326793		0.59
1941			1-palmitoyl-2-oleoyl-GPE (16:0/18:1)	LC/MS pos late	19263		HMDB05320	5283496		1.14
1942			1-palmitoyl-2-linoleoyl-GPE (16:0/18:2)	LC/MS pos late	42449		HMDB05322	9546747		1.63
1945			1-palmitoyl-2-arachidonoyl-GPE (16:0/20:4)*	LC/MS pos late	52464		HMDB05323	9546800		1.07
1947			1-palmitoyl-2-docosahexaenoyl-GPE (16:0/22:6)*	LC/MS pos late	52465		HMDB05324	9546799		0.92
1954			1-stearoyl-2-oleoyl-GPE (18:0/18:1)	LC/MS pos late	42448		HMDB08993			0.91
1962			1-stearoyl-2-arachidonoyl-GPE (18:0/20:4)	LC/MS pos late	52447		HMDB09003	5289133		0.95
1966			1-stearoyl-2-docosahexaenoyl-GPE (18:0/22:6)*	LC/MS pos late	52466		HMDB05334	9546798		0.64
1971			1-oleoyl-2-arachidonoyl-GPE (18:1/20:4)*	LC/MS pos late	55041		HMDB09069			0.99
1974			1-oleoyl-2-docosahexaenoyl-GPE (18:1/22:6)*	LC/MS pos late	53209					0.76
1975			1,2-dilinoleoyl-GPE (18:2/18:2)*	LC/MS pos late	53174		HMDB09093	9546812		1.54
1977			1-linoleoyl-2-arachidonoyl-GPE (18:2/20:4)*	LC/MS pos late	53189		HMDB09102			0.84
2013		Phosphatidylserine (PS)	1-stearoyl-2-oleoyl-GPS (18:0/18:1)	LC/MS pos late	19265		HMDB10163	9547087		0.81
2016			1-stearoyl-2-arachidonoyl-GPS (18:0/20:4)	LC/MS pos late	52235		HMDB12383			1.04
2026		Phosphatidylglycerol (PG)	1-palmitoyl-2-oleoyl-GPG (16:0/18:1)	LC/MS pos late	52448			5283509		0.59
2033			1-stearoyl-2-oleoyl-GPG (18:0/18:1)	LC/MS polar	52623					0.77
2035			1,2-dioleoyl-GPG (18:1/18:1)	LC/MS polar	19142			11846228		2.21
2044		Phosphatidylinositol (PI)	1-palmitoyl-2-arachidonoyl-GPI (16:0/20:4)*	LC/MS polar	52467		HMDB09789			1.07
2047			1-stearoyl-2-oleoyl-GPI (18:0/18:1)*	LC/MS pos late	52726					1.08
2059			1-stearoyl-2-arachidonoyl-GPI (18:0/20:4)	LC/MS pos late	52449		HMDB09815			0.73
2064			1-oleoyl-2-arachidonoyl-GPI (18:1/20:4) *	LC/MS pos late	54994		HMDB09844			1.16
2097		Lysophospholipid	1-palmitoyl-GPC (16:0)	LC/MS pos late	33955		HMDB10382	86554		0.74
2098			2-palmitoyl-GPC (16:0)*	LC/MS neg	35253		HMDB61702	15061532		0.44
2099			1-palmitoleoyl-GPC (16:1)*	LC/MS pos late	33230		HMDB10383	24779461		1.54
2100			2-palmitoleoyl-GPC (16:1)*	LC/MS pos late	35819		HMDB10383			1.2
2105			1-stearoyl-GPC (18:0)	LC/MS pos late	33961		HMDB10384	497299		0.71
2107			1-oleoyl-GPC (18:1)	LC/MS pos late	48258		HMDB02815	16081932		0.88
2110			1-linoleoyl-GPC (18:2)	LC/MS pos late	34419	C04100	HMDB10386	11988421		1
2128			1-arachidonoyl-GPC (20:4n6)*	LC/MS neg	34061	C05208	HMDB10395			0.67
2139			1-lignoceroyl-GPC (24:0)	LC/MS pos late	49617		HMDB10405			1.02
2149			1-palmitoyl-GPE (16:0)	LC/MS pos late	35631		HMDB11503	9547069		1.24
2156			1-stearoyl-GPE (18:0)	LC/MS pos late	42398		HMDB11130	9547068		0.95
2157			2-stearoyl-GPE (18:0)*	LC/MS neg	41220		HMDB11129			0.72
2158			1-oleoyl-GPE (18:1)	LC/MS pos late	35628		HMDB11506	9547071		1.55
2160			1-linoleoyl-GPE (18:2)*	LC/MS neg	32635		HMDB11507	52925130		1.55
2171			1-arachidonoyl-GPE (20:4n6)*	LC/MS neg	35186		HMDB11517	42607465		0.86
2184			1-palmitoyl-GPS (16:0)*	LC/MS neg	46130			9547100		0.84
2185			1-stearoyl-GPS (18:0)*	LC/MS neg	45966			9547101		0.69
2186			1-oleoyl-GPS (18:1)	LC/MS neg	19260		HMDB61694	9547099		0.82
2188			1-linoleoyl-GPS (18:2)*	LC/MS neg	43676					1.8
2191			1-palmitoyl-GPG (16:0)*	LC/MS neg	45970			3300276		0.5
2193			1-stearoyl-GPG (18:0)	LC/MS neg	34437					0.64
2195			1-oleoyl-GPG (18:1)*	LC/MS neg	45968					1.42
2197			1-linoleoyl-GPG (18:2)*	LC/MS neg	54885					0.98
2198			1-palmitoyl-GPI (16:0)	LC/MS neg	35305		HMDB61695			0.8
2201			1-stearoyl-GPI (18:0)	LC/MS pos late	19324		HMDB61696			0.76
2203			1-oleoyl-GPI (18:1)*	LC/MS neg	36602					1.01
2205			1-linoleoyl-GPI (18:2)*	LC/MS neg	36594					1.52
2209			1-arachidonoyl-GPI (20:4)*	LC/MS neg	34214		HMDB61690			1.03
2302		Plasmalogen	1-(1-enyl-palmitoyl)-2-oleoyl-GPE (P-16:0/18:1)*	LC/MS pos late	52477		HMDB11342			1.01
2303			1-(1-enyl-palmitoyl)-2-linoleoyl-GPE (P-16:0/18:2)*	LC/MS pos late	52677		HMDB11343			2.52
2304			1-(1-enyl-palmitoyl)-2-palmitoyl-GPC (P-16:0/16:0)*	LC/MS pos late	52716		HMDB11206	11146967		0.75
2305			1-(1-enyl-palmitoyl)-2-palmitoleoyl-GPC (P-16:0/16:1)*	LC/MS pos late	52713		HMDB11207			1.09
2306			1-(1-enyl-palmitoyl)-2-arachidonoyl-GPE (P-16:0/20:4)*	LC/MS pos late	52673		HMDB11352			0.88
2308			1-(1-enyl-palmitoyl)-2-oleoyl-GPC (P-16:0/18:1)*	LC/MS pos late	52478					0.84
2310			1-(1-enyl-stearoyl)-2-oleoyl-GPE (P-18:0/18:1)	LC/MS pos late	52614		HMDB11375			0.61
2314			1-(1-enyl-palmitoyl)-2-arachidonoyl-GPC (P-16:0/20:4)*	LC/MS pos late	52689		HMDB11220			0.97
2315			1-(1-enyl-palmitoyl)-2-linoleoyl-GPC (P-16:0/18:2)*	LC/MS pos late	52682		HMDB11211			0.87
2319			1-(1-enyl-stearoyl)-2-arachidonoyl-GPE (P-18:0/20:4)*	LC/MS pos late	52475		HMDB05779	9547058		0.63
2333		Lysoplasmalogen	1-(1-enyl-palmitoyl)-GPC (P-16:0)*	LC/MS pos late	52474		HMDB10407	10917802		0.75
2334			1-(1-enyl-palmitoyl)-GPE (P-16:0)*	LC/MS pos late	39270					0.82
2336			1-(1-enyl-oleoyl)-GPE (P-18:1)*	LC/MS pos late	44621					0.66
2338			1-(1-enyl-stearoyl)-GPE (P-18:0)*	LC/MS pos late	39271					0.45
2341		Glycerolipid Metabolism	glycerol	LC/MS neg	15122	C00116	HMDB00131	753		2.81
2342			glycerol 3-phosphate	LC/MS polar	43847	C00093	HMDB00126	754		1.63
2347			glycerophosphoglycerol	LC/MS polar	48857	C03274		439964		0.9
2348		Monoacylglycerol	1-myristoylglycerol (14:0)	LC/MS neg	35625	C01885	HMDB11561	79050		1.21
2350			1-pentadecanoylglycerol (15:0)	LC/MS neg	47898			190750		0.73
2351			1-palmitoylglycerol (16:0)	LC/MS neg	21127		HMDB31074	14900		0.87
2355			1-oleoylglycerol (18:1)	LC/MS neg	21184		HMDB11567	5283468		1.3
2356			1-linoleoylglycerol (18:2)	LC/MS neg	27447			5283469		1.1
2361			1-dihomo-linolenylglycerol (20:3)	LC/MS neg	48341					0.69
2362			1-arachidonylglycerol (20:4)	LC/MS neg	34397	C13857	HMDB11549	5282281		0.96
2366			2-myristoylglycerol (14:0)	LC/MS neg	34383		HMDB11530	137938		0.73
2367			2-palmitoylglycerol (16:0)	LC/MS neg	33419		HMDB11533	123409		0.58
2370			2-oleoylglycerol (18:1)	LC/MS neg	21232		HMDB11537	5319879		1.16
2371			2-linoleoylglycerol (18:2)	LC/MS neg	32506		HMDB11538	5365676		0.87
2372			2-arachidonoylglycerol (20:4)	LC/MS neg	19266	C13856	HMDB04666	5282280		0.64
2385		Diacylglycerol	diacylglycerol (14:0/18:1, 16:0/16:1) [2]*	LC/MS pos late	54954					2.96
2386			diacylglycerol (16:1/18:2 [2], 16:0/18:3 [1])*	LC/MS pos late	54966					7.67
2398			palmitoyl-palmitoyl-glycerol (16:0/16:0) [2]*	LC/MS pos late	54990		HMDB07098			1.16
2401			palmitoyl-oleoyl-glycerol (16:0/18:1) [1]*	LC/MS pos late	54943	C13861	HMDB07102			5.41
2402			palmitoyl-oleoyl-glycerol (16:0/18:1) [2]*	LC/MS pos late	54942	C13861	HMDB07102			1.64
2403			palmitoyl-linoleoyl-glycerol (16:0/18:2) [1]*	LC/MS pos late	52633		HMDB07103	9543695		2.92
2404			palmitoyl-linoleoyl-glycerol (16:0/18:2) [2]*	LC/MS pos late	52634		HMDB07103			2.43
2411			palmitoyl-arachidonoyl-glycerol (16:0/20:4) [2]*	LC/MS pos late	54958		HMDB07112			1.03
2413			palmitoyl-docosahexaenoyl-glycerol (16:0/22:6) [1]*	LC/MS pos late	57373		HMDB07121			2.34
2422			oleoyl-linoleoyl-glycerol (18:1/18:2) [1]	LC/MS pos late	46798		HMDB07219			2.84
2423			oleoyl-linoleoyl-glycerol (18:1/18:2) [2]	LC/MS pos late	46799		HMDB07219			2.47
2427			linoleoyl-linoleoyl-glycerol (18:2/18:2) [1]*	LC/MS pos late	54968		HMDB07248			8.89
2428			linoleoyl-linoleoyl-glycerol (18:2/18:2) [2]*	LC/MS pos late	54969		HMDB07248			6.36
2430			linoleoyl-linolenoyl-glycerol (18:2/18:3) [2]*	LC/MS pos late	54964		HMDB07250			8.9
2433			stearoyl-arachidonoyl-glycerol (18:0/20:4) [1]*	LC/MS pos late	57450					0.91
2434			stearoyl-arachidonoyl-glycerol (18:0/20:4) [2]*	LC/MS pos late	57449					0.74
2438			linoleoyl-arachidonoyl-glycerol (18:2/20:4) [2]*	LC/MS pos late	54956		HMDB07257			0.95
2440			stearoyl-docosahexaenoyl-glycerol (18:0/22:6) [2]*	LC/MS pos late	57368					1.21
2465		Sphingolipid Synthesis	sphinganine	LC/MS pos late	17769	C00836	HMDB00269	3126		0.92
2467			sphingadienine	LC/MS pos late	57426			6449795		0.7
2468			phytosphingosine	LC/MS pos late	1510	C12144	HMDB04610	122121		0.76
2471		Dihydroceramides	N-palmitoyl-sphinganine (d18:0/16:0)	LC/MS pos late	52604		HMDB11760	5283572		0.5
2472			N-stearoyl-sphinganine (d18:0/18:0)*	LC/MS pos late	1759			5283573		0.33
2479		Ceramides	N-palmitoyl-sphingosine (d18:1/16:0)	LC/MS pos late	44877		HMDB04949	5283564		0.82
2480			N-(2-hydroxypalmitoyl)-sphingosine (d18:1/16:0(2OH))	LC/MS pos late	57697					0.81
2482			N-stearoyl-sphingosine (d18:1/18:0)*	LC/MS pos late	54979		HMDB04950	5283565		0.64
2488			N-palmitoyl-sphingadienine (d18:2/16:0)*	LC/MS pos late	57416					0.82
2489			N-stearoyl-sphingadienine (d18:2/18:0)*	LC/MS pos late	57417					0.75
2500			N-palmitoyl-heptadecasphingosine (d17:1/16:0)*	LC/MS pos late	57430					0.77
2504			ceramide (d18:1/14:0, d16:1/16:0)*	LC/MS pos late	57432					0.66
2505			ceramide (d18:1/17:0, d17:1/18:0)*	LC/MS pos late	57434					0.77
2507			ceramide (d18:1/20:0, d16:1/22:0, d20:1/18:0)*	LC/MS pos late	57440					0.54
2509			ceramide (d18:2/24:1, d18:1/24:2)*	LC/MS pos late	57443					0.76
2511		Hexosylceramides (HCER)	glycosyl-N-stearoyl-sphinganine (d18:0/18:0)*	LC/MS pos late	57418			6321364		0.24
2513			glycosyl-N-palmitoyl-sphingosine (d18:1/16:0)	LC/MS pos late	53013					1.54
2514			glycosyl-N-stearoyl-sphingosine (d18:1/18:0)	LC/MS pos late	52234					0.66
2515			glycosyl-N-arachidoyl-sphingosine (d18:1/20:0)*	LC/MS pos late	57423			6321358		0.5
2520			glycosyl-N-(2-hydroxynervonoyl)-sphingosine (d18:1/24:1(2OH))*	LC/MS pos late	57444					1.24
2523			glycosyl-N-stearoyl-sphingadienine (d18:2/18:0)*	LC/MS pos late	57419					1.78
2537			glycosyl ceramide (d18:1/23:1, d17:1/24:1)*	LC/MS pos late	57448					1.19
2538			glycosyl ceramide (d18:2/24:1, d18:1/24:2)*	LC/MS pos late	57453					0.95
2540		Lactosylceramides (LCER)	lactosyl-N-palmitoyl-sphingosine (d18:1/16:0)	LC/MS pos late	53010					1.66
2541			lactosyl-N-stearoyl-sphingosine (d18:1/18:0)*	LC/MS pos late	54980		HMDB11591	10260120		0.1
2543			lactosyl-N-behenoyl-sphingosine (d18:1/22:0)*	LC/MS pos late	57422					0.67
2544			lactosyl-N-nervonoyl-sphingosine (d18:1/24:1)*	LC/MS pos late	57370					1.06
2551		Dihydrosphingomyelins	myristoyl dihydrosphingomyelin (d18:0/14:0)*	LC/MS pos late	57365		HMDB12085			0.68
2552			palmitoyl dihydrosphingomyelin (d18:0/16:0)*	LC/MS pos late	52434			9939965		0.75
2553			behenoyl dihydrosphingomyelin (d18:0/22:0)*	LC/MS pos late	57331		HMDB12091			0.98
2554			sphingomyelin (d18:0/18:0, d19:0/17:0)*	LC/MS pos late	57473		HMDB12087			0.35
2555			sphingomyelin (d18:0/20:0, d16:0/22:0)*	LC/MS pos late	57476					0.38
2556		Sphingomyelins	palmitoyl sphingomyelin (d18:1/16:0)	LC/MS pos late	37506			9939941		1.09
2558			stearoyl sphingomyelin (d18:1/18:0)	LC/MS pos late	19503	C00550	HMDB01348	6453725		0.75
2559			behenoyl sphingomyelin (d18:1/22:0)*	LC/MS pos late	48492		HMDB12103			0.89
2560			tricosanoyl sphingomyelin (d18:1/23:0)*	LC/MS pos late	52436		HMDB12105			0.98
2561			lignoceroyl sphingomyelin (d18:1/24:0)	LC/MS pos late	57330					1.3
2562			sphingomyelin (d18:2/18:1)*	LC/MS pos late	57474					1.08
2563			sphingomyelin (d18:2/23:1)*	LC/MS pos late	57482					1.46
2564			sphingomyelin (d18:2/24:2)*	LC/MS pos late	57479					1.45
2565			sphingomyelin (d17:1/14:0, d16:1/15:0)*	LC/MS pos late	62152					0.95
2566			sphingomyelin (d18:1/14:0, d16:1/16:0)*	LC/MS pos late	42463		HMDB12097	11433862		0.91
2567			sphingomyelin (d18:2/14:0, d18:1/14:1)*	LC/MS pos late	47154					0.93
2568			sphingomyelin (d17:1/16:0, d18:1/15:0, d16:1/17:0)*	LC/MS pos late	52433					1.11
2570			sphingomyelin (d18:2/16:0, d18:1/16:1)*	LC/MS pos late	42459					1.04
2571			sphingomyelin (d18:1/17:0, d17:1/18:0, d19:1/16:0)	LC/MS pos late	52615					0.87
2572			sphingomyelin (d18:1/18:1, d18:2/18:0)	LC/MS pos late	37529		HMDB12101	6443882		0.72
2573			sphingomyelin (d18:1/19:0, d19:1/18:0)*	LC/MS pos late	57475					0.61
2574			sphingomyelin (d18:1/20:0, d16:1/22:0)*	LC/MS pos late	48490		HMDB12102			0.83
2575			sphingomyelin (d18:1/20:1, d18:2/20:0)*	LC/MS pos late	48491					1.13
2577			sphingomyelin (d18:1/21:0, d17:1/22:0, d16:1/23:0)*	LC/MS pos late	52495					0.64
2578			sphingomyelin (d18:2/21:0, d16:2/23:0)*	LC/MS pos late	57480					1.07
2579			sphingomyelin (d18:1/22:1, d18:2/22:0, d16:1/24:1)*	LC/MS pos late	48493		HMDB12104			1.25
2580			sphingomyelin (d18:1/22:2, d18:2/22:1, d16:1/24:2)*	LC/MS pos late	57477					1.13
2581			sphingomyelin (d18:2/23:0, d18:1/23:1, d17:1/24:1)*	LC/MS pos late	52435					0.78
2582			sphingomyelin (d18:1/24:1, d18:2/24:0)*	LC/MS pos late	47153		HMDB12107			1.02
2583			sphingomyelin (d18:2/24:1, d18:1/24:2)*	LC/MS pos late	52437					1.25
2584			sphingomyelin (d18:1/25:0, d19:0/24:1, d20:1/23:0, d19:1/24:0)*	LC/MS pos late	57478					2.96
2585		Sphingosines	sphingosine	LC/MS pos late	17747	C00319	HMDB00252	5353955		0.88
2593			hexadecasphingosine (d16:1)*	LC/MS pos late	57428					0.81
2594			heptadecasphingosine (d17:1)	LC/MS pos late	57427			5283557		0.83
2595			eicosanoylsphingosine (d20:1)*	LC/MS pos late	57597					0.6
2601		Mevalonate Metabolism	3-hydroxy-3-methylglutarate	LC/MS polar	531	C03761	HMDB00355	1662		0.59
2616		Sterol	cholesterol	LC/MS pos late	63	C00187	HMDB00067	11025495		0.71
2627			7-alpha-hydroxy-3-oxo-4-cholestenoate (7-Hoca)	LC/MS neg	36776	C17337	HMDB12458	3081085		2.94
2640			4-cholesten-3-one	LC/MS pos late	38125	C00599	HMDB00921	91477		1.82
2641			beta-sitosterol	LC/MS pos late	27414	C01753	HMDB00852	222284		0.85
2643			campesterol	LC/MS pos late	33997	C01789	HMDB02869	173183		0.44
2660			7-hydroxycholesterol (alpha or beta)	LC/MS pos late	47890		HMDB06119	107722		1.37
2662		Pregnenolone Steroids	pregnenolone sulfate	LC/MS neg	38170		HMDB00774	105074		0.91
2672			21-hydroxypregnenolone disulfate	LC/MS neg	46115			134595		1.09
2678			pregnenediol disulfate (C21H34O8S2)*	LC/MS neg	32562					1.37
2679			pregnenediol sulfate (C21H34O5S)*	LC/MS neg	32619					1.94
2714		Corticosteroids	corticosterone	LC/MS neg	5983	C02140	HMDB01547	5753		1.55
2719			cortisol	LC/MS pos early	1712	C00735	HMDB00063	5754		1.41
2721			cortisone	LC/MS neg	1769	C00762	HMDB02802	222786		1.94
2737		Androgenic Steroids	dehydroisoandrosterone sulfate (DHEA-S)	LC/MS neg	32425	C04555	HMDB01032	12594		1.22
2738			16a-hydroxy DHEA 3-sulfate	LC/MS neg	38168					1.23
2758			androstenediol (3beta,17beta) disulfate (1)	LC/MS neg	37202	C04295	HMDB03818	87120982		1
2759			androstenediol (3beta,17beta) disulfate (2)	LC/MS neg	37203	C04295	HMDB03818	87120982		0.98
2811		Primary Bile Acid Metabolism	cholate	LC/MS neg	22842	C00695	HMDB00619	221493		1.08
2812			glycocholate	LC/MS neg	18476	C01921	HMDB00138	10140		3.73
2813			taurocholate	LC/MS neg	18497	C05122	HMDB00036	6675		9.79
2815			glycochenodeoxycholate	LC/MS neg	32346	C05466	HMDB00637	12544		2.04
2816			taurochenodeoxycholate	LC/MS neg	18494	C05465	HMDB00951	387316		6.42
2828			glycochenodeoxycholate sulfate	LC/MS neg	52974					2.92
2867		Secondary Bile Acid Metabolism	glycocholenate sulfate*	LC/MS neg	32599					1.69
2868			taurocholenate sulfate*	LC/MS neg	32807					1.58
3444	Nucleotide	Purine Metabolism, (Hypo)Xanthine/Inosine containing	inosine	LC/MS pos early	1123	C00294	HMDB00195	6021		0.57
3445			hypoxanthine	LC/MS neg	3127	C00262	HMDB00157	790		0.92
3446			xanthine	LC/MS neg	3147	C00385	HMDB00292	1188		1.08
3448			xanthosine	LC/MS neg	15136	C01762	HMDB00299	64959		1.91
3451			N1-methylinosine	LC/MS pos early	48351		HMDB02721	65095		5.75
3452			2'-deoxyinosine	LC/MS neg	15076	C05512	HMDB00071	65058		0.83
3454			urate	LC/MS neg	1604	C00366	HMDB00289	1175		1.41
3456			allantoin	LC/MS polar	1107	C02350	HMDB00462	204		0.87
3462		Purine Metabolism, Adenine containing	adenosine 5'-monophosphate (AMP)	LC/MS pos early	32342	C00020	HMDB00045	6083		0.53
3463			adenosine 3'-monophosphate (3'-AMP)	LC/MS neg	35142	C01367	HMDB03540	41211		0.54
3464			adenosine 2'-monophosphate (2'-AMP)	LC/MS neg	36815	C00946	HMDB11617	94136		0.67
3469			adenosine	LC/MS pos early	555	C00212	HMDB00050	60961		0.41
3470			adenine	LC/MS pos early	554	C00147	HMDB00034	190		0.66
3475			N1-methyladenosine	LC/MS pos early	15650	C02494	HMDB03331	27476		1.93
3476			N6-methyladenosine	LC/MS pos early	37114		HMDB04044	1869		1.83
3485			N6-carbamoylthreonyladenosine	LC/MS neg	35157		HMDB41623	161466		1.65
3495			N6-succinyladenosine	LC/MS neg	48130		HMDB00912	165243		0.67
3499		Purine Metabolism, Guanine containing	guanosine 3'-monophosphate (3'-GMP)	LC/MS neg	39786			3522		0.6
3503			guanosine	LC/MS pos early	1573	C00387	HMDB00133	6802		0.55
3504			guanine	LC/MS pos early	32352	C00242	HMDB00132	764		1.09
3506			7-methylguanine	LC/MS pos early	35114	C02242	HMDB00897	11361		3.66
3510			N1-methylguanosine	LC/MS pos early	31609		HMDB01563	96373		1.48
3511			N2-methylguanosine	LC/MS neg	35133		HMDB05862	3035422		2.61
3512			N2,N2-dimethylguanosine	LC/MS pos early	35137		HMDB04824	92919		4.33
3520			2'-deoxyguanosine	LC/MS neg	1411	C00330	HMDB00085	187790		0.88
3521			guanosine 2'-monophosphate (2'-GMP)*	LC/MS neg	52442			444571		0.43
3525		Pyrimidine Metabolism, Orotate containing	orotate	LC/MS polar	1505	C00295	HMDB00226	967		0.95
3527			orotidine	LC/MS polar	35172		HMDB00788	92751		0.64
3534		Pyrimidine Metabolism, Uracil containing	uridine 3'-monophosphate (3'-UMP)	LC/MS neg	39764	C01368		101543		0.6
3537			uridine	LC/MS neg	606	C00299	HMDB00296	6029		0.93
3538			uracil	LC/MS polar	605	C00106	HMDB00300	1174		0.82
3539			pseudouridine	LC/MS neg	33442	C02067	HMDB00767	15047		2.43
3540			5,6-dihydrouridine	LC/MS neg	61833			94312		3.05
3541			2'-O-methyluridine	LC/MS neg	57655			102212		3.6
3542			5-methyluridine (ribothymidine)	LC/MS neg	35136		HMDB00884	445408		2.83
3549			5,6-dihydrouracil	LC/MS neg	1559	C00429	HMDB00076	649		1.31
3553			2'-deoxyuridine	LC/MS neg	52602	C00526	HMDB00012	13712		1.94
3556			3-ureidopropionate	LC/MS pos early	3155	C02642	HMDB00026	111		0.74
3557			beta-alanine	LC/MS pos early	55	C00099	HMDB00056	239		1.02
3558			N-acetyl-beta-alanine	LC/MS polar	37432	C01073		76406		1.74
3560			uridine 2'-monophosphate (2'-UMP)*	LC/MS neg	52444					2.14
3563		Pyrimidine Metabolism, Cytidine containing	cytidine 5'-monophosphate (5'-CMP)	LC/MS pos early	2372	C00055	HMDB00095	6131		0.78
3564			cytidine 3'-monophosphate (3'-CMP)	LC/MS polar	2959	C05822		66535		0.47
3567			cytidine	LC/MS pos early	514	C00475	HMDB00089	6175		2.92
3568			cytosine	LC/MS pos early	573	C00380	HMDB00630	597		1.78
3569			3-methylcytidine	LC/MS pos early	35132			159649		2.47
3571			N4-acetylcytidine	LC/MS pos early	35130		HMDB05923	107461		3.21
3575			2'-deoxycytidine 5'-monophosphate	LC/MS pos early	533	C00239	HMDB01202	13945		1.87
3577			2'-deoxycytidine	LC/MS pos early	15949	C00881	HMDB00014	13711		3.32
3578			2'-O-methylcytidine	LC/MS pos early	57554			150971		2.62
3582			cytidine 2'-monophosphate (2'-CMP)	LC/MS polar	57769					0.82
3588		Pyrimidine Metabolism, Thymine containing	thymidine	LC/MS neg	2183	C00214	HMDB00273	5789		1.68
3589			thymine	LC/MS neg	604	C00178	HMDB00262	1135		1.4
3590			5,6-dihydrothymine	LC/MS pos early	1418	C00906	HMDB00079	93556		1.82
3592			3-aminoisobutyrate	LC/MS pos early	1566	C05145	HMDB03911	64956		4.62
3593		Purine and Pyrimidine Metabolism	methylphosphate	LC/MS pos early	37070		HMDB61711	13130		0.44
3597		Dinucleotide	(3'-5')-adenylyluridine	LC/MS neg	52740			112074		1.6
3600			(3'-5')-cytidylylcytidine*	LC/MS neg	62397			94237		0.48
3602			(3'-5')-cytidylyluridine*	LC/MS neg	62399					0.77
3608			(3'-5')-uridylyluridine	LC/MS neg	52741			102258		1.06
3610	Cofactors and Vitamins	Nicotinate and Nicotinamide Metabolism	quinolinate	LC/MS polar	1899	C03722	HMDB00232	1066		0.77
3611			nicotinate	LC/MS neg	1504	C00253	HMDB01488	938		1.03
3614			nicotinamide	LC/MS pos early	594	C00153	HMDB01406	936		0.62
3616			nicotinamide ribonucleotide (NMN)	LC/MS pos early	22152	C00455	HMDB00229	14180		0.51
3617			nicotinamide riboside	LC/MS pos early	33013	C03150	HMDB00855	439924		0.95
3618			nicotinamide adenine dinucleotide (NAD+)	LC/MS neg	5278	C00003	HMDB00902	5893		0.62
3626			1-methylnicotinamide	LC/MS pos early	27665	C02918	HMDB00699	10129985		2.29
3631			trigonelline (N'-methylnicotinate)	LC/MS pos early	32401	C01004	HMDB00875	5570		2.06
3633			N1-Methyl-2-pyridone-5-carboxamide	LC/MS neg	40469	C05842	HMDB04193	69698		1.52
3634			N1-Methyl-4-pyridone-3-carboxamide	LC/MS pos early	57584	C05843	HMDB04194	440810		1.56
3635			adenosine 5'-diphosphoribose (ADP-ribose)	LC/MS neg	558	C00301	HMDB01178	192		0.22
3638		Riboflavin Metabolism	riboflavin (Vitamin B2)	LC/MS pos early	1827	C00255	HMDB00244	493570		1.06
3639			flavin adenine dinucleotide (FAD)	LC/MS neg	2134	C00016	HMDB01248	643975		0.7
3640			flavin mononucleotide (FMN)	LC/MS neg	15797	C00061	HMDB01520	710		1.28
3641		Pantothenate and CoA Metabolism	pantothenate	LC/MS pos early	1508	C00864	HMDB00210	6613		0.48
3643			phosphopantetheine	LC/MS neg	15504	C01134	HMDB01416	987		1.05
3646			coenzyme A	LC/MS neg	46322	C00010	HMDB01423	317		0.82
3652		Ascorbate and Aldarate Metabolism	ascorbate (Vitamin C)	LC/MS pos early	32354	C00072	HMDB00044			0.29
3653			dehydroascorbate	LC/MS neg	34302	C05422	HMDB01264	835		0.35
3654			threonate	LC/MS polar	27738	C01620	HMDB00943	151152		0.72
3657			oxalate (ethanedioate)	LC/MS neg	20694	C00209	HMDB02329	971		1.12
3658			gulonate*	LC/MS polar	46957	C00257	HMDB03290	9794176		2.07
3660		Tocopherol Metabolism	alpha-tocopherol	LC/MS pos late	1561	C02477	HMDB01893	14985		0.44
3682			gamma-tocopherol/beta-tocopherol	LC/MS pos late	52473					0.81
3684		Biotin Metabolism	biotin	LC/MS pos early	568	C00120	HMDB00030	171548		1.83
3686		Folate Metabolism	folate	LC/MS neg	1826	C00504	HMDB00121	6037		1.06
3689		Tetrahydrobiopterin Metabolism	biopterin	LC/MS neg	12358	C06313	HMDB00468	445040		0.51
3690			dihydrobiopterin	LC/MS pos early	35129	C00268	HMDB00038	1879		0.2
3693		Pterin Metabolism	pterin	LC/MS pos early	43023	C00715	HMDB00802	73000		0.41
3704		Hemoglobin and Porphyrin Metabolism	heme	LC/MS pos late	41754	C00032	HMDB03178	26945		1.33
3705			bilirubin (Z,Z)	LC/MS pos late	43807	C00486	HMDB00054	5280352		0.22
3706			bilirubin (E,E)*	LC/MS neg	32586			5315454		0.94
3708			biliverdin	LC/MS neg	2137	C00500	HMDB01008	5353439		0.72
3717		Thiamine Metabolism	thiamin (Vitamin B1)	LC/MS pos early	5341	C00378	HMDB00235	1130		0.83
3725		Vitamin A Metabolism	retinol (Vitamin A)	LC/MS pos late	1806	C00473	HMDB00305	445354		0.59
3727			carotene diol (1)	LC/MS pos late	57635					0.22
3739		Vitamin B6 Metabolism	pyridoxine (Vitamin B6)	LC/MS pos early	608	C00314	HMDB02075	1054		0.82
3741			pyridoxamine	LC/MS pos early	2150	C00534	HMDB01431	1052		1.01
3742			pyridoxamine phosphate	LC/MS pos early	3138	C00647	HMDB01555	1053		0.5
3744			pyridoxal	LC/MS pos early	1651	C00250	HMDB01545	1050		0.51
3745			pyridoxate	LC/MS neg	31555	C00847	HMDB00017	6723		2.99
3747	Xenobiotics	Benzoate Metabolism	hippurate	LC/MS neg	15753	C01586	HMDB00714	464		2.17
3755			4-hydroxyhippurate	LC/MS neg	35527		HMDB13678	151012		7.74
3761			benzoate	LC/MS neg	15778	C00180	HMDB01870	243		1.26
3785			4-methylcatechol sulfate	LC/MS neg	46146					0.38
3790			methyl-4-hydroxybenzoate	LC/MS neg	34386	D01400	HMDB32572	7456		1.58
3812			methyl-4-hydroxybenzoate sulfate	LC/MS neg	48429					1.13
3819			p-cresol sulfate	LC/MS neg	36103		HMDB11635	4615423		1.43
3839		Xanthine Metabolism	theobromine	LC/MS pos early	18392	C07480	HMDB02825	5429		0.6
3840			theophylline	LC/MS neg	18394	C07130	HMDB01889	2153		0.61
3841			1-methylurate	LC/MS neg	34395	C16359	HMDB03099	69726		8.55
3872		Food Component/Plant	2-piperidinone	LC/MS pos early	43400		HMDB11749	12665		0.79
3990			gluconate	LC/MS polar	587	C00257	HMDB00625	10690		4.14
4016			dihydrocaffeate sulfate (2)	LC/MS neg	62524					6.67
4068			ergothioneine	LC/MS pos early	37459	C05570	HMDB03045	3032311		0.95
4070			erythritol	LC/MS polar	20699	C00503	HMDB02994	222285		1.52
4097			homostachydrine*	LC/MS pos early	33009	C08283	HMDB33433	441447		1.72
4156			piperine	LC/MS pos late	33935	C03882	HMDB29377	638024		0.11
4185			quinate	LC/MS polar	18335	C00296	HMDB03072	6508		3.28
4192			acesulfame	LC/MS neg	48569		HMDB33585	36573		0.28
4202			solanidine	LC/MS pos late	39788	C06543	HMDB03236	65727		0.61
4210			stachydrine	LC/MS pos early	34384	C10172	HMDB04827	115244		0.94
4211			3-hydroxystachydrine*	LC/MS pos early	62062			442640		0.71
4234			4-allylphenol sulfate	LC/MS neg	37181					0.75
4235			methyl glucopyranoside (alpha + beta)	LC/MS pos early	46144					2.18
4263			pyrraline	LC/MS neg	48428		HMDB33143	122228		0.29
4352		Bacterial/Fungal	tartronate (hydroxymalonate)	LC/MS neg	20693	C02287	HMDB35227	45		0.62
4385			N-methylpipecolate	LC/MS pos early	47101			11286529		0.97
4408		Drug - Analgesics, Anesthetics	4-acetamidophenol	LC/MS neg	12032	C06804	HMDB01859	1983		19.27
4409			3-(N-acetyl-L-cystein-S-yl) acetaminophen	LC/MS neg	45721			83967		1
4410			4-acetaminophen sulfate	LC/MS neg	37475	C06804	HMDB59911	83939		12.24
4411			4-acetamidophenylglucuronide	LC/MS neg	15736		HMDB10316	83944		1.46
4415			3-(cystein-S-yl)acetaminophen*	LC/MS pos early	34365			5233914		3.47
4449			lidocaine	LC/MS pos late	35661	D00358	HMDB14426	3676		0.79
4450			N-ethylglycinexylidide	LC/MS pos early	33080	C16561	HMDB60656	24415		0.3
4453			morphine	LC/MS pos early	21174	C01516	HMDB14440	5288826		8.97
4470			morphine-3-glucuronide	LC/MS neg	61844	C16643	HMDB41936	5484731		1.53
4481		Drug - Antibiotic	cefazolin	LC/MS pos early	57693	D00905 C06880 D02299	HMDB15422	33255		1.47
4486			clindamycin	LC/MS pos late	57673	D00277 C06914		446598		0.99
4487			penicillin G	LC/MS pos early	37468	C05551	HMDB15186	5904		0.87
4498			sulfamethoxazole	LC/MS pos early	53240	D00285 C07315 D00447	HMDB15150	5329		5.08
4522			fluconazole	LC/MS pos early	57707	D00322	HMDB14342	3365		1.09
4582		Drug - Cardiovascular	amlodipine	LC/MS pos late	53247	C06825 D00615 D02914 D07450	HMDB05018	2162		1.13
4593			furosemide	LC/MS neg	43009	D00331	HMDB01933	3440		1
4672		Drug - Neurological	rocuronium	LC/MS pos early	52381			9849870		2.07
4728		Drug - Respiratory	diphenhydramine	LC/MS pos late	38669	C06960	HMDB01927	3100		1
4739			pseudoephedrine	LC/MS pos early	39586	C02765	HMDB01943	7028		1.11
4743		Drug - Topical Agents	salicylate	LC/MS neg	1515	C00805	HMDB01895	338		1.26
4770		Drug - Other	S-carboxymethyl-L-cysteine	LC/MS pos early	47897	C03727	HMDB29415	1080		0.62
4819		Chemical	sulfate*	LC/MS neg	46960	C00059	HMDB01448	1118		1.07
4822			O-sulfo-L-tyrosine	LC/MS neg	45413			514186		1.08
4882			dexpanthenol	LC/MS neg	38314	D03726	HMDB04231	4678		1
4894			HEPES	LC/MS neg	21248			23831		0.79
4913			phenol red	LC/MS neg	36817	C12600		4766		0.82
4930			trizma acetate	LC/MS pos early	20710	C07182		6503		0.29
4941			1,2,3-benzenetriol sulfate (2)	LC/MS neg	48762					1.62
4957			4-acetamidobenzoate	LC/MS neg	57585	D03836		19266		0.88
4958			thioproline	LC/MS pos early	53231			93176		1.31

## Sheet: LAN5 MYCN KD vs CTRL
Downregulated Pathways (MYCN KD vs CTRL)
NAME	SIZE	ES	NES	NOM p-val	FDR q-val	FWER p-val	RANK AT MAX	LEADING EDGE
LYSOPHOSPHOLIPID	21	-0.715014	-1.92457	0.000183284	0.00446086	0.0044	148	tags=76%, list=26%, signal=99%
GLYCOLYSIS, GLUCONEOGENESIS, AND PYRUVATE METABOLISM	9	-0.80737	-1.75296	0.00387297	0.0265115	0.0781	86	tags=78%, list=15%, signal=90%
DIACYLGLYCEROL	20	-0.669384	-1.77323	0.00257637	0.0301993	0.0599	60	tags=40%, list=10%, signal=43%
PENTOSE METABOLISM	4	-0.96875	-1.68662	0.00140845	0.0489902	0.1819	23	tags=100%, list=4%, signal=103%
POLYUNSATURATED FATTY ACID (N3 AND N6)	11	-0.719074	-1.64119	0.0174805	0.0669904	0.2905	104	tags=64%, list=18%, signal=76%
ENDOCANNABINOID	7	-0.777636	-1.57452	0.0274961	0.112413	0.5039	96	tags=71%, list=17%, signal=85%
CERAMIDES	15	-0.587937	-1.45315	0.0671854	0.239799	0.8698	192	tags=67%, list=33%, signal=97%
TCA CYCLE	9	-0.655605	-1.42617	0.0847293	0.257999	0.9153	48	tags=22%, list=8%, signal=24%
MONOACYLGLYCEROL	17	-0.56971	-1.46093	0.0588456	0.258413	0.8523	187	tags=71%, list=32%, signal=101%
POLYAMINE METABOLISM	9	-0.64284	-1.38865	0.106301	0.269796	0.9566	141	tags=67%, list=24%, signal=87%
PENTOSE PHOSPHATE PATHWAY	3	-0.854192	-1.36587	0.100465	0.283631	0.9721	37	tags=67%, list=6%, signal=71%
PHOSPHATIDYLSERINE (PS)	5	-0.751794	-1.3914	0.112467	0.292064	0.9545	130	tags=80%, list=22%, signal=102%
LYSOPLASMALOGEN	5	-0.681214	-1.26048	0.224742	0.452549	0.9985	145	tags=60%, list=25%, signal=79%
AMINOSUGAR METABOLISM	7	-0.565483	-1.14143	0.321755	0.66688	1	32	tags=29%, list=6%, signal=30%
PHOSPHATIDYLINOSITOL (PI)	6	-0.57446	-1.10911	0.368421	0.691741	1	64	tags=33%, list=11%, signal=37%
PURINE METABOLISM, (HYPO)XANTHINE-INOSINE CONTAINING	9	-0.503028	-1.08718	0.37245	0.693003	1	16	tags=22%, list=3%, signal=22%
LEUCINE, ISOLEUCINE AND VALINE METABOLISM	16	-0.397699	-1.00001	0.459706	0.77808	1	15	tags=19%, list=3%, signal=19%
FOOD COMPONENT-PLANT	9	-0.472653	-1.0212	0.443456	0.781488	1	4	tags=11%, list=1%, signal=11%
NUCLEOTIDE SUGAR	5	-0.480895	-0.882354	0.614334	0.859482	1	18	tags=20%, list=3%, signal=20%
PHOSPHATIDYLETHANOLAMINE (PE)	10	-0.384853	-0.853897	0.653928	0.865993	1	165	tags=50%, list=28%, signal=69%
PYRIMIDINE METABOLISM, CYTIDINE CONTAINING	10	-0.403415	-0.89455	0.60241	0.880964	1	52	tags=20%, list=9%, signal=22%
FATTY ACID METABOLISM (ACYL CHOLINE)	4	-0.51918	-0.898634	0.599759	0.91975	1	85	tags=50%, list=15%, signal=58%
RIBOFLAVIN METABOLISM	3	-0.476667	-0.762684	0.747117	0.923385	1	61	tags=33%, list=11%, signal=37%
LONG CHAIN FATTY ACID	15	-0.313113	-0.771096	0.774482	0.951385	1	69	tags=20%, list=12%, signal=22%
FRUCTOSE, MANNOSE AND GALACTOSE METABOLISM	4	-0.401634	-0.696179	0.80836	0.97066	1	19	tags=25%, list=3%, signal=26%
FATTY ACID, DICARBOXYLATE	4	-0.284722	-0.493186	0.974606	0.980671	1	417	tags=100%, list=72%, signal=353%
PANTOTHENATE AND COA METABOLISM	4	-0.354717	-0.61588	0.883056	1	1	114	tags=50%, list=20%, signal=62%
PYRIMIDINE METABOLISM, OROTATE CONTAINING	4	-0.295139	-0.510694	0.963966	1	1	411	tags=100%, list=71%, signal=341%
DIPEPTIDE	15	-0.20531	-0.507266	0.983631	1	1	465	tags=100%, list=80%, signal=491%
Upregulated Pathways (MYCN KD vs CTRL)
NAME	SIZE	ES	NES	NOM p-val	FDR q-val	FWER p-val	RANK AT MAX	LEADING EDGE
PHOSPHOLIPID METABOLISM	10	0.826711	1.89244	0.000416493	0.0113558	0.0109	65	tags=70%, list=11%, signal=77%
METHIONINE, CYSTEINE, SAM AND TAURINE METABOLISM	19	0.649447	1.77692	0.00237018	0.0313905	0.0597	103	tags=42%, list=18%, signal=50%
FATTY ACID METABOLISM(ACYL CARNITINE)	23	0.52112	1.49015	0.0473306	0.150219	0.7435	42	tags=9%, list=7%, signal=9%
UREA CYCLE; ARGININE AND PROLINE METABOLISM	13	0.592704	1.46189	0.0666948	0.153114	0.8196	136	tags=62%, list=23%, signal=79%
VITAMIN B6 METABOLISM	6	0.761797	1.50181	0.0429227	0.15343	0.7087	54	tags=50%, list=9%, signal=55%
PHOSPHATIDYLCHOLINE (PC)	16	0.568126	1.47171	0.0564124	0.156319	0.7941	157	tags=50%, list=27%, signal=67%
NICOTINATE AND NICOTINAMIDE METABOLISM	8	0.705534	1.51504	0.0491242	0.156352	0.665	124	tags=38%, list=21%, signal=47%
CREATINE METABOLISM	4	0.809037	1.41116	0.0727131	0.172013	0.913	0	tags=25%, list=0%, signal=25%
GLYCEROLIPID METABOLISM	3	0.885615	1.42016	0.0482568	0.174622	0.9005	68	tags=100%, list=12%, signal=113%
GLUTATHIONE METABOLISM	9	0.687722	1.51869	0.0442857	0.176128	0.6514	44	tags=56%, list=8%, signal=59%
GLYCINE, SERINE AND THREONINE METABOLISM	9	0.629615	1.39463	0.106334	0.178778	0.9332	217	tags=89%, list=37%, signal=140%
PHOSPHATIDYLGLYCEROL (PG)	4	0.820533	1.4267	0.0604428	0.181292	0.8921	56	tags=50%, list=10%, signal=55%
STEROL	4	0.878641	1.53089	0.0216037	0.189009	0.6107	61	tags=50%, list=11%, signal=55%
FATTY ACID, MONOHYDROXY	3	0.967071	1.55253	0.00354122	0.193671	0.5358	21	tags=100%, list=4%, signal=103%
ALANINE AND ASPARTATE METABOLISM	6	0.800656	1.56917	0.0231342	0.219135	0.4763	80	tags=83%, list=14%, signal=96%
TRYPTOPHAN METABOLISM	5	0.726957	1.34426	0.128448	0.226241	0.9761	160	tags=80%, list=28%, signal=110%
PYRIMIDINE METABOLISM, URACIL CONTAINING	9	0.548008	1.21873	0.233408	0.395082	0.9991	134	tags=44%, list=23%, signal=57%
GLUTAMATE METABOLISM	10	0.527277	1.19355	0.262179	0.414078	0.9998	121	tags=40%, list=21%, signal=50%
LYSINE METABOLISM	10	0.460994	1.04665	0.409044	0.647169	1	191	tags=40%, list=33%, signal=59%
PYRIMIDINE METABOLISM, THYMINE CONTAINING	3	0.612865	0.982111	0.550049	0.73147	1	96	tags=33%, list=17%, signal=40%
PURINE METABOLISM, GUANINE CONTAINING	8	0.392906	0.846416	0.65257	0.931676	1	200	tags=63%, list=34%, signal=94%
HISTIDINE METABOLISM	10	0.292482	0.666435	0.880554	0.941817	1	115	tags=30%, list=20%, signal=37%
CHEMICAL	7	0.332775	0.690683	0.843993	0.951483	1	166	tags=29%, list=29%, signal=40%
SPHINGOLIPID METABOLISM	41	0.186283	0.610614	0.986912	0.956098	1	162	tags=27%, list=28%, signal=35%
PLASMALOGEN	10	0.314538	0.715978	0.831482	0.959326	1	9	tags=10%, list=2%, signal=10%
GAMMA-GLUTAMYL AMINO ACID	12	0.321574	0.77377	0.764548	0.96143	1	230	tags=42%, list=40%, signal=68%
PURINE METABOLISM, ADENINE CONTAINING	12	0.331805	0.797438	0.729661	0.967975	1	221	tags=58%, list=38%, signal=92%
BENZOATE METABOLISM	4	0.272569	0.477562	0.983523	0.988081	1	422	tags=100%, list=73%, signal=365%
TYROSINE METABOLISM	5	0.38928	0.721477	0.806226	0.992362	1	90	tags=20%, list=16%, signal=23%

## Sheet: MYCN3 MYCN ON vs OFF
Upregulated Pathways (MYCN ON vs OFF)
NAME	SIZE	ES	NES	NOM p-val	FDR q-val	FWER p-val	RANK AT MAX	LEADING EDGE
FATTY ACID METABOLISM(ACYL CARNITINE)	23	0.86535	2.4465	0	0	0	97	tags=100%, list=17%, signal=115%
DIACYLGLYCEROL	20	0.789833	2.17773	0	0	0	70	tags=65%, list=12%, signal=71%
LYSOPHOSPHOLIPID	21	0.672562	1.88295	0.000801025	0.00244356	0.0109	155	tags=67%, list=27%, signal=88%
MONOACYLGLYCEROL	17	0.615269	1.62577	0.0141411	0.0642739	0.3148	164	tags=65%, list=28%, signal=88%
FATTY ACID METABOLISM (ACYL CHOLINE)	4	0.873264	1.55829	0.010247	0.0872154	0.5379	76	tags=100%, list=13%, signal=114%
HISTIDINE METABOLISM	10	0.680183	1.56982	0.0270316	0.0930162	0.497	99	tags=50%, list=17%, signal=59%
PHOSPHATIDYLGLYCEROL (PG)	4	0.756232	1.34812	0.112341	0.389766	0.9816	89	tags=75%, list=15%, signal=88%
LYSOPLASMALOGEN	5	0.673044	1.28643	0.174896	0.480576	0.9966	192	tags=100%, list=33%, signal=148%
CREATINE METABOLISM	4	0.662334	1.17892	0.286108	0.694853	0.9998	170	tags=50%, list=29%, signal=70%
PYRIMIDINE METABOLISM, OROTATE CONTAINING	4	0.620127	1.10648	0.379474	0.814075	1	82	tags=75%, list=14%, signal=87%
PURINE METABOLISM, (HYPO)XANTHINE-INOSINE CONTAINING	9	0.469076	1.06068	0.396572	0.853539	1	31	tags=22%, list=5%, signal=23%
LEUCINE, ISOLEUCINE AND VALINE METABOLISM	16	0.368173	0.970227	0.506207	0.855674	1	14	tags=13%, list=2%, signal=12%
STEROL	4	0.551145	0.97979	0.533746	0.899802	1	238	tags=75%, list=41%, signal=126%
BENZOATE METABOLISM	4	0.500764	0.895992	0.630147	0.942499	1	160	tags=50%, list=28%, signal=69%
GLYCEROLIPID METABOLISM	3	0.598941	0.989266	0.535654	0.951705	1	149	tags=67%, list=26%, signal=89%
POLYUNSATURATED FATTY ACID (N3 AND N6)	11	0.347979	0.825288	0.702359	0.951929	1	381	tags=100%, list=66%, signal=286%
PLASMALOGEN	10	0.335232	0.779951	0.758108	0.970176	1	186	tags=60%, list=32%, signal=87%
RIBOFLAVIN METABOLISM	3	0.509532	0.840174	0.710055	0.985407	1	285	tags=100%, list=49%, signal=196%
FOOD COMPONENT-PLANT	9	0.320822	0.724542	0.819979	0.995514	1	169	tags=44%, list=29%, signal=62%
VITAMIN B6 METABOLISM	6	0.206865	0.41436	0.995932	0.997348	1	94	tags=17%, list=16%, signal=20%
FATTY ACID, MONOHYDROXY	3	0.407279	0.669341	0.863815	1	1	344	tags=100%, list=59%, signal=244%
LONG CHAIN FATTY ACID	15	0.226095	0.584111	0.954091	1	1	187	tags=47%, list=32%, signal=67%
ENDOCANNABINOID	7	0.251786	0.531302	0.964675	1	1	47	tags=14%, list=8%, signal=15%
Downregulated Pathways (MYCN ON vs OFF)
NAME	SIZE	ES	NES	NOM p-val	FDR q-val	FWER p-val	RANK AT MAX	LEADING EDGE
DIPEPTIDE	15	-0.730973	-2.04484	0.000759109	0.00371924	0.0027	168	tags=100%, list=29%, signal=137%
POLYAMINE METABOLISM	9	-0.742582	-1.80093	0.00632615	0.058768	0.0791	48	tags=44%, list=8%, signal=48%
PURINE METABOLISM, ADENINE CONTAINING	12	-0.617982	-1.62606	0.0235353	0.165902	0.3701	130	tags=67%, list=22%, signal=84%
PURINE METABOLISM, GUANINE CONTAINING	8	-0.704772	-1.63549	0.0244243	0.20249	0.3456	30	tags=38%, list=5%, signal=39%
PYRIMIDINE METABOLISM, CYTIDINE CONTAINING	10	-0.618928	-1.53683	0.049709	0.23368	0.6256	81	tags=40%, list=14%, signal=46%
GLUTATHIONE METABOLISM	9	-0.641967	-1.54348	0.0535077	0.265871	0.6055	132	tags=56%, list=23%, signal=71%
TCA CYCLE	9	-0.614278	-1.49242	0.0653595	0.27816	0.7473	181	tags=78%, list=31%, signal=111%
NUCLEOTIDE SUGAR	5	-0.689609	-1.38035	0.128073	0.489129	0.9358	138	tags=80%, list=24%, signal=104%
FRUCTOSE, MANNOSE AND GALACTOSE METABOLISM	4	-0.686711	-1.28306	0.196087	0.574521	0.9897	78	tags=75%, list=13%, signal=86%
PANTOTHENATE AND COA METABOLISM	4	-0.699653	-1.3009	0.177758	0.582984	0.9855	178	tags=100%, list=31%, signal=143%
GLUTAMATE METABOLISM	10	-0.494912	-1.22061	0.221149	0.585209	0.9974	88	tags=50%, list=15%, signal=58%
CHEMICAL	7	-0.514594	-1.14611	0.306873	0.593624	0.9999	91	tags=29%, list=16%, signal=33%
PENTOSE PHOSPHATE PATHWAY	3	-0.655567	-1.11997	0.372979	0.612312	0.9999	99	tags=67%, list=17%, signal=80%
PYRIMIDINE METABOLISM, URACIL CONTAINING	9	-0.486151	-1.17078	0.267774	0.614348	0.9998	62	tags=33%, list=11%, signal=37%
PYRIMIDINE METABOLISM, THYMINE CONTAINING	3	-0.696855	-1.18696	0.287468	0.618519	0.9992	6	tags=33%, list=1%, signal=34%
PHOSPHATIDYLCHOLINE (PC)	16	-0.404472	-1.15089	0.265468	0.618743	0.9999	100	tags=25%, list=17%, signal=29%
GLYCINE, SERINE AND THREONINE METABOLISM	9	-0.506458	-1.22136	0.231657	0.628285	0.9973	105	tags=33%, list=18%, signal=40%
TRYPTOPHAN METABOLISM	5	-0.648696	-1.30269	0.177778	0.642316	0.9851	207	tags=80%, list=36%, signal=123%
FATTY ACID, DICARBOXYLATE	4	-0.663194	-1.2337	0.243363	0.648487	0.9961	185	tags=75%, list=32%, signal=109%
GLYCOLYSIS, GLUCONEOGENESIS, AND PYRUVATE METABOLISM	9	-0.445863	-1.07095	0.36955	0.675468	1	93	tags=44%, list=16%, signal=52%
AMINOSUGAR METABOLISM	7	-0.473076	-1.05344	0.406374	0.676423	1	67	tags=29%, list=12%, signal=32%
GAMMA-GLUTAMYL AMINO ACID	12	-0.36458	-0.954147	0.51435	0.735339	1	10	tags=8%, list=2%, signal=8%
PHOSPHATIDYLSERINE (PS)	5	-0.423148	-0.851118	0.643547	0.7405	1	37	tags=20%, list=6%, signal=21%
METHIONINE, CYSTEINE, SAM AND TAURINE METABOLISM	19	-0.32095	-0.964407	0.517232	0.74708	1	69	tags=21%, list=12%, signal=23%
UREA CYCLE; ARGININE AND PROLINE METABOLISM	13	-0.326326	-0.874488	0.628499	0.755245	1	175	tags=54%, list=30%, signal=75%
LYSINE METABOLISM	10	-0.344216	-0.855955	0.651076	0.758365	1	190	tags=50%, list=33%, signal=73%
ALANINE AND ASPARTATE METABOLISM	6	-0.459855	-0.972134	0.503362	0.764622	1	58	tags=33%, list=10%, signal=37%
NICOTINATE AND NICOTINAMIDE METABOLISM	8	-0.379143	-0.880739	0.614526	0.771858	1	139	tags=50%, list=24%, signal=65%
CERAMIDES	15	-0.346032	-0.975328	0.482083	0.793065	1	183	tags=47%, list=32%, signal=66%
PHOSPHOLIPID METABOLISM	10	-0.353031	-0.882179	0.603907	0.798123	1	84	tags=30%, list=14%, signal=34%
PENTOSE METABOLISM	4	-0.473429	-0.882558	0.612925	0.82827	1	31	tags=25%, list=5%, signal=26%
PHOSPHATIDYLETHANOLAMINE (PE)	10	-0.298494	-0.74398	0.803119	0.865309	1	73	tags=20%, list=13%, signal=22%
TYROSINE METABOLISM	5	-0.32929	-0.659539	0.851157	0.907085	1	205	tags=60%, list=35%, signal=92%
PHOSPHATIDYLINOSITOL (PI)	6	-0.289673	-0.613803	0.908943	0.919282	1	107	tags=33%, list=18%, signal=40%
SPHINGOLIPID METABOLISM	41	-0.184398	-0.668515	0.963852	0.926142	1	27	tags=7%, list=5%, signal=7%

## Sheet: Patients MNA vs non-MNA
Upregulated Pathways (MNA vs non-MNA)
NAME	SIZE	ES	NES	NOM p-val	FDR q-val	FWER p-val	RANK AT MAX	LEADING EDGE
DIACYLGLYCEROL	18	0.808592	2.69224	0	0	0	68	tags=67%, list=9%, signal=71%
LEUCINE, ISOLEUCINE AND VALINE METABOLISM	25	0.604398	2.20968	0.000250438	0.00126856	0.0028	244	tags=76%, list=31%, signal=107%
POLYAMINE METABOLISM	11	0.662181	1.88921	0.00396363	0.0169709	0.0712	254	tags=91%, list=32%, signal=132%
PYRIMIDINE METABOLISM, URACIL CONTAINING	13	0.631488	1.91033	0.00325354	0.0180018	0.0571	109	tags=54%, list=14%, signal=61%
PRIMARY BILE ACID METABOLISM	6	0.794671	1.83994	0.00321337	0.0231128	0.1172	146	tags=83%, list=19%, signal=101%
FATTY ACID, DICARBOXYLATE	13	0.590244	1.77857	0.0109005	0.0346327	0.2006	274	tags=85%, list=35%, signal=127%
DRUG - ANALGESICS, ANESTHETICS	9	0.652256	1.73521	0.0129378	0.0449166	0.2869	147	tags=67%, list=19%, signal=81%
MEDIUM CHAIN FATTY ACID	5	0.786803	1.70513	0.0124973	0.0512864	0.357	85	tags=60%, list=11%, signal=67%
GLYCOGEN METABOLISM	4	0.840764	1.68742	0.0102941	0.0526312	0.4018	128	tags=100%, list=16%, signal=119%
TRYPTOPHAN METABOLISM	11	0.568416	1.63337	0.0309397	0.0734188	0.55	175	tags=55%, list=22%, signal=69%
PHENYLALANINE METABOLISM	5	0.727169	1.58015	0.0417749	0.0999636	0.6995	76	tags=60%, list=10%, signal=66%
PYRIMIDINE METABOLISM, CYTIDINE CONTAINING	10	0.547866	1.5056	0.0609728	0.140476	0.8685	173	tags=70%, list=22%, signal=89%
FIBRINOGEN CLEAVAGE PEPTIDE	4	0.752866	1.51161	0.0529888	0.146348	0.8583	197	tags=100%, list=25%, signal=133%
PYRIMIDINE METABOLISM, THYMINE CONTAINING	4	0.738853	1.47738	0.0703712	0.154767	0.9109	208	tags=100%, list=26%, signal=135%
DRUG - ANTIBIOTIC	5	0.618031	1.34237	0.155239	0.295013	0.9946	209	tags=60%, list=26%, signal=81%
CORTICOSTEROIDS	3	0.665394	1.19882	0.267787	0.498261	0.9999	265	tags=100%, list=34%, signal=150%
PREGNENOLONE STEROIDS	4	0.575776	1.14624	0.319194	0.528768	0.9999	222	tags=50%, list=28%, signal=69%
BENZOATE METABOLISM	7	0.460547	1.12629	0.311761	0.533928	0.9999	176	tags=57%, list=22%, signal=73%
TYROSINE METABOLISM	21	0.31615	1.10266	0.310167	0.546326	0.9999	201	tags=48%, list=25%, signal=62%
GLYCEROLIPID METABOLISM	3	0.633486	1.14672	0.336891	0.558956	0.9999	192	tags=67%, list=24%, signal=88%
ANDROGENIC STEROIDS	4	0.522293	1.04693	0.412933	0.61137	1	378	tags=100%, list=48%, signal=191%
PURINE METABOLISM, GUANINE CONTAINING	9	0.346274	0.926304	0.536172	0.760292	1	93	tags=33%, list=12%, signal=37%
AMINOSUGAR METABOLISM	7	0.383471	0.938663	0.52695	0.772243	1	61	tags=29%, list=8%, signal=31%
STEROL	6	0.386935	0.891257	0.572951	0.791014	1	45	tags=33%, list=6%, signal=35%
PURINE METABOLISM, (HYPO)XANTHINE-INOSINE CONTAINING	8	0.33113	0.848723	0.648036	0.833517	1	158	tags=38%, list=20%, signal=46%
LONG CHAIN FATTY ACID	16	0.23674	0.760358	0.80115	0.882461	1	169	tags=31%, list=21%, signal=39%
FOOD COMPONENT-PLANT	15	0.245271	0.774812	0.775515	0.892023	1	135	tags=27%, list=17%, signal=32%
POLYUNSATURATED FATTY ACID (N3 AND N6)	17	0.210656	0.691773	0.880226	0.911867	1	81	tags=18%, list=10%, signal=19%
FATTY ACID, MONOHYDROXY	17	0.235751	0.776537	0.774729	0.92354	1	606	tags=100%, list=77%, signal=422%
FATTY ACID METABOLISM(ACYL CARNITINE)	43	0.16622	0.704209	0.93312	0.927816	1	664	tags=100%, list=84%, signal=597%
LYSINE METABOLISM	9	0.234222	0.623546	0.923411	0.950372	1	196	tags=33%, list=25%, signal=44%
ENDOCANNABINOID	9	0.207692	0.548649	0.96639	0.969061	1	626	tags=100%, list=79%, signal=479%
Downregulated Pathways (MNA vs non-MNA)
NAME	SIZE	ES	NES	NOM p-val	FDR q-val	FWER p-val	RANK AT MAX	LEADING EDGE
GLUTAMATE METABOLISM	13	-0.682692	-1.93223	0.00157205	0.03029	0.028	172	tags=77%, list=22%, signal=97%
CERAMIDES	10	-0.64734	-1.6928	0.016221	0.117625	0.3581	247	tags=90%, list=31%, signal=129%
DIHYDROSPHINGOMYELINS	5	-0.843962	-1.75022	0.00277932	0.131694	0.2202	123	tags=80%, list=16%, signal=94%
PHOSPHATIDYLCHOLINE (PC)	17	-0.558128	-1.70968	0.0131489	0.133386	0.3144	311	tags=82%, list=39%, signal=133%
TCA CYCLE	9	-0.639513	-1.62293	0.0300268	0.176884	0.5663	119	tags=56%, list=15%, signal=65%
PANTOTHENATE AND COA METABOLISM	3	-0.85198	-1.48744	0.0290888	0.250702	0.9114	7	tags=33%, list=1%, signal=34%
VITAMIN B6 METABOLISM	5	-0.702594	-1.46906	0.0581114	0.257588	0.9341	36	tags=40%, list=5%, signal=42%
INOSITOL METABOLISM	3	-0.854617	-1.49604	0.0253116	0.261877	0.8965	32	tags=67%, list=4%, signal=69%
EICOSANOID	6	-0.700977	-1.55064	0.0381511	0.2644	0.7817	185	tags=67%, list=23%, signal=86%
PHOSPHOLIPID METABOLISM	10	-0.539469	-1.405	0.105573	0.281209	0.9837	98	tags=40%, list=12%, signal=45%
METHIONINE, CYSTEINE, SAM AND TAURINE METABOLISM	20	-0.47222	-1.49925	0.0497799	0.289235	0.8926	74	tags=30%, list=9%, signal=32%
LYSOPLASMALOGEN	4	-0.722293	-1.38759	0.0923312	0.29134	0.9907	223	tags=100%, list=28%, signal=139%
HISTIDINE METABOLISM	14	-0.485768	-1.40765	0.0850287	0.296462	0.9822	108	tags=29%, list=14%, signal=33%
GLUTATHIONE METABOLISM	11	-0.523937	-1.41441	0.0998922	0.306802	0.9792	113	tags=36%, list=14%, signal=42%
PENTOSE PHOSPHATE PATHWAY	5	-0.679324	-1.42205	0.0871028	0.317063	0.9758	147	tags=60%, list=19%, signal=73%
GAMMA-GLUTAMYL AMINO ACID	18	-0.482228	-1.50159	0.0483399	0.324827	0.888	276	tags=67%, list=35%, signal=100%
CREATINE METABOLISM	4	-0.694908	-1.33059	0.137734	0.333284	0.9981	103	tags=50%, list=13%, signal=57%
ASCORBATE AND ALDARATE METABOLISM	5	-0.642499	-1.33277	0.138272	0.3476	0.998	107	tags=60%, list=14%, signal=69%
GLYCOLYSIS, GLUCONEOGENESIS, AND PYRUVATE METABOLISM	11	-0.496761	-1.33769	0.136284	0.358867	0.9978	306	tags=82%, list=39%, signal=132%
HEXOSYLCERAMIDES (HCER)	8	-0.502696	-1.22059	0.232737	0.499531	0.9999	117	tags=38%, list=15%, signal=44%
PLASMALOGEN	10	-0.471203	-1.22964	0.224669	0.504948	0.9999	110	tags=30%, list=14%, signal=34%
ALANINE AND ASPARTATE METABOLISM	6	-0.505559	-1.10998	0.343222	0.713122	1	89	tags=33%, list=11%, signal=37%
SPHINGOSINES	4	-0.569427	-1.09158	0.387483	0.723376	1	343	tags=100%, list=43%, signal=176%
FRUCTOSE, MANNOSE AND GALACTOSE METABOLISM	5	-0.472858	-0.982034	0.502504	0.873379	1	80	tags=40%, list=10%, signal=44%
NICOTINATE AND NICOTINAMIDE METABOLISM	11	-0.370584	-0.992055	0.474579	0.885087	1	157	tags=36%, list=20%, signal=45%
SPHINGOLIPID SYNTHESIS	3	-0.571247	-1.00327	0.509268	0.895804	1	341	tags=100%, list=43%, signal=175%
FATTY ACID METABOLISM (ACYL CHOLINE)	4	-0.47534	-0.91956	0.58161	0.90874	1	334	tags=75%, list=42%, signal=129%
MONOACYLGLYCEROL	12	-0.335907	-0.931014	0.538928	0.91685	1	529	tags=100%, list=67%, signal=299%
PENTOSE METABOLISM	9	-0.308066	-0.779728	0.75027	0.935511	1	143	tags=33%, list=18%, signal=40%
PHOSPHATIDYLGLYCEROL (PG)	3	-0.46151	-0.80621	0.731989	0.944998	1	104	tags=67%, list=13%, signal=76%
FATTY ACID METABOLISM (ALSO BCAA METABOLISM)	3	-0.503974	-0.885453	0.651433	0.945858	1	88	tags=33%, list=11%, signal=37%
HEMOGLOBIN AND PORPHYRIN METABOLISM	4	-0.482693	-0.931777	0.566748	0.949149	1	52	tags=25%, list=7%, signal=27%
PURINE METABOLISM, ADENINE CONTAINING	9	-0.324725	-0.819258	0.699275	0.950237	1	253	tags=67%, list=32%, signal=97%
GLYCINE, SERINE AND THREONINE METABOLISM	11	-0.311772	-0.832938	0.682343	0.954735	1	122	tags=27%, list=15%, signal=32%
LYSOPHOSPHOLIPID	28	-0.22339	-0.780631	0.7852	0.960008	1	620	tags=100%, list=79%, signal=450%
PHOSPHATIDYLINOSITOL (PI)	4	-0.434661	-0.839368	0.676685	0.972799	1	94	tags=25%, list=12%, signal=28%
RIBOFLAVIN METABOLISM	3	-0.395023	-0.69495	0.834788	0.97805	1	99	tags=33%, list=13%, signal=38%
CHEMICAL	9	-0.335897	-0.851688	0.653887	0.980648	1	528	tags=100%, list=67%, signal=299%
UREA CYCLE; ARGININE AND PROLINE METABOLISM	17	-0.237802	-0.72948	0.819127	0.983681	1	205	tags=41%, list=26%, signal=54%
DINUCLEOTIDE	4	-0.253021	-0.487649	0.987303	0.987513	1	127	tags=25%, list=16%, signal=30%
PHOSPHATIDYLETHANOLAMINE (PE)	13	-0.249418	-0.704996	0.842596	0.990621	1	295	tags=46%, list=37%, signal=73%
NUCLEOTIDE SUGAR	6	-0.289911	-0.639857	0.900018	1	1	563	tags=100%, list=71%, signal=346%
XANTHINE METABOLISM	3	-0.354556	-0.619303	0.915737	1	1	220	tags=67%, list=28%, signal=92%
DIPEPTIDE	8	-0.235696	-0.577127	0.952519	1	1	261	tags=50%, list=33%, signal=74%
LACTOSYLCERAMIDES (LCER)	4	-0.290438	-0.558865	0.952381	1	1	260	tags=50%, list=33%, signal=74%
SPHINGOMYELINS	26	-0.147191	-0.503004	0.990426	1	1	216	tags=27%, list=27%, signal=36%
