# Supplementary material for: MYCN-driven fatty acid uptake is a metabolic vulnerability in neuroblastoma
Source: Nat Commun. 2022 Jun 28;13:3728. doi: 10.1038/s41467-022-31331-2 (PMC9240069; doi:10.1038/s41467-022-31331-2)
Supplement: Supplementary file 6 — Supplementary Data 3 [file 41467_2022_31331_MOESM6_ESM.xlsx]

## Sheet: LAN5 shMYCN and MYCN3 cells
Lipids	LAN5 shMYCN CTRL-1	LAN5 shMYCN CTRL-2	LAN5 shMYCN CTRL-3	LAN5 shMYCN CTRL-4	LAN5 shMYCN DOX72 hr-1	LAN5 shMYCN DOX72 hr-2	LAN5 shMYCN DOX72 hr-3	LAN5 shMYCN DOX72 hr-4	MYCN3 Ctrl-1	MYCN3 Ctrl-2	MYCN3 Ctrl-3	MYCN3 Ctrl-4	MYCN3 DOX72hr-1	MYCN3 DOX72hr-2	MYCN3 DOX72hr-3	MYCN3 DOX72hr-4
DG 30:0; [M+NH4]+; DG(14:0/16:0/0:0)	9.56165	8.61534	9.80637	9.95217	9.34246	8.47453	9.14888	9.44327	9.78652	9.78837	10.258	9.95925	10.8436	10.8631	11.1229	10.5455
DG 38:2; [M+NH4]+; DG(18:1/20:1/0:0)	9.00831	8.2996	8.82838	9.78089	8.83538	9.15008	9.11814	9.00748	10.1387	10.0393	10.8009	9.99305	10.3606	10.3858	11.2339	10.246
TG 46:1; [M+NH4]+; TG(14:0/16:0/16:1)	13.0583	12.7914	12.798	13.2212	12.3596	12.585	12.3769	12.2148	10.3309	10.3608	11.3055	10.3009	11.8449	11.7065	12.0255	11.4336
TG 48:2; [M+NH4]+; TG(14:0/16:1/18:1)	14.2368	13.8662	14.0102	14.324	13.5092	13.8926	13.6872	13.4496	10.8463	10.7856	11.7112	10.8612	11.9195	11.7701	12.0129	11.5009
TG 50:3; [M+NH4]+; TG(16:1/16:1/18:1)	14.738	14.3541	14.5068	14.7038	14.1092	14.3777	14.1214	13.9926	10.3705	10.348	11.1104	10.2193	11.132	11.0729	11.459	10.7543
TG 48:1; [M+NH4]+; TG(14:0/16:0/18:1)	14.2443	14.2664	14.317	14.698	13.7583	14.0865	13.7579	13.7698	12.7229	12.6483	13.5281	12.6997	13.7195	13.5608	13.9848	13.3185
TG 51:1; [M+NH4]+; TG(16:0/17:0/18:1)	11.1915	11.1727	11.1606	11.3837	11.3154	11.299	11.219	11.0657	10.6027	10.4156	11.141	10.2011	10.5673	10.6866	10.7043	10.3421
TG 56:4; [M+NH4]+; TG(16:0/18:1/22:3)	13.9379	13.7323	13.5134	14.0008	13.7538	13.8977	13.6939	13.6746	9.95426	10.0052	10.5117	9.88525	10.1897	10.1787	10.3055	9.85189
TG 58:5; [M+NH4]+; TG(18:0/18:1/22:4)	13.0939	12.3759	12.3754	12.9054	12.675	12.9345	12.9802	12.5928	8.96815	8.63784	9.65367	8.57473	8.17047	8.21293	8.90521	8.1396
TG 52:1; [M+NH4]+; TG(16:0/18:0/18:1)	14.0067	13.8073	14.0482	14.1136	13.8873	14.1366	13.8925	13.8043	13.2546	12.9924	13.7525	12.8491	13.4605	13.2909	13.6013	13.0847
TG 54:2; [M+NH4]+; TG(16:0/18:1/20:1)	14.0502	13.8896	13.8212	14.0286	13.8234	14.1128	13.9525	13.7949	12.1389	11.9756	12.6901	11.9772	12.7228	12.5718	12.9279	12.3726
TG 58:4; [M+NH4]+; TG(18:1/20:1/20:2)	11.3331	10.9926	11.0826	11.3246	11.1893	11.3846	11.1727	11.1963	8.57547	8.8663	9.19303	9.01169	8.25122	8.59646	9.10211	8.22143
TG 53:1; [M+NH4]+; TG(17:0/18:0/18:1)	9.8704	9.49621	9.83518	9.57267	9.48731	10.134	9.71192	9.86127	9.65264	9.6124	10.4584	9.66739	9.26697	9.29757	9.93121	9.30747
TG 54:1; [M+NH4]+; TG(16:0/18:0/20:1)	11.5531	11.1571	11.3686	11.7322	11.317	11.5363	11.3087	11.3497	11.048	11.0808	11.7126	10.9006	10.9862	11.1805	11.5608	10.6781
TG 56:2; [M+NH4]+; TG(18:0/18:1/20:1)	10.7916	10.5018	10.783	10.9474	10.7696	10.7909	10.7066	10.6043	9.76448	9.94081	10.4802	9.55274	10.2874	10.3683	10.6106	9.96356
TG 56:2; [M+Na]+; TG(18:0/18:1/20:1)	10.5518	10.4581	10.4084	11.0451	10.6074	10.9808	10.6346	10.361	9.45322	9.19446	10.0342	9.05054	9.81738	9.7532	10.0485	9.75581
TG 58:3; [M+NH4]+; TG(18:1/20:1/20:1)	9.4541	8.82089	9.98391	9.46532	9.11796	9.42627	8.93848	9.03965	7.97544	8.33047	8.45476	7.76907	8.44813	8.24356	8.61119	8.06855
plasmenyl-PE 38:4; [M+H]+; PE(P-16:0/22:4(7Z,10Z,13Z,16Z))	16.9115	16.8308	16.8309	17.1832	16.9541	17.1803	16.8614	16.7224	14.5545	14.5459	15.1428	14.5254	14.586	14.6931	14.9103	14.4572
DG 34:0; [M+NH4]+; DG(16:0/18:0/0:0)	12.7469	12.184	12.4951	12.9307	12.4001	12.4893	12.5113	12.183	13.0087	12.9246	13.5115	12.9987	12.9612	12.4024	13.1125	12.6145
TG 52:4; [M+NH4]+; TG(16:1/18:1/18:2)	14.5213	14.2507	14.4271	14.7629	14.1743	14.4159	14.0247	13.9863	9.07747	9.02616	9.94645	9.16741	10.3243	9.47191	10.1164	9.99165
TG 49:2; [M+NH4]+; TG(16:0/16:1/17:1)	11.6405	11.2331	11.4177	11.674	11.2495	11.5743	11.0716	11.0974	8.77201	8.45932	9.60656	8.73359	9.34759	9.16138	9.55003	9.14754
TG 51:3; [M+NH4]+; TG(16:1/17:1/18:1)	11.784	11.5466	11.5378	11.9948	11.4668	11.5731	11.1899	11.3163	8.14911	7.9758	8.62917	7.56507	8.33895	8.5875	8.64604	8.19371
TG 54:5; [M+Na]+; TG(16:0/18:1/20:4)	13.1801	13.1207	13.1482	13.3483	13.1387	13.4435	13.1077	12.7976	9.09264	9.18129	9.76114	9.22275	9.09903	9.12526	9.71644	8.99174
TG 50:2; [M+NH4]+; TG(16:0/16:1/18:1)	15.2519	14.9494	14.9664	15.4313	14.8271	15.1474	14.82	14.707	12.6073	12.4449	13.4291	12.6032	13.4597	13.3408	13.7818	13.2947
TG 52:3; [M+NH4]+; TG(16:1/18:1/18:1)	15.2495	15.0178	14.9071	15.3746	14.8076	15.121	14.7777	14.7186	11.5604	11.4625	12.4195	11.6311	12.4205	12.1373	12.6427	12.1193
TG 60:6; [M+NH4]+; TG(18:1/20:1/22:4)	11.1408	10.4568	10.5932	11.1502	10.9614	11.3587	11.1527	10.9824	7.10723	7.30849	7.34952	6.30184	6.3743	6.58391	7.01196	6.2273
TG 51:0; [M+NH4]+; TG(16:0/17:0/18:0)	9.1697	8.76987	8.79183	9.57497	8.75044	8.54361	8.84094	8.45278	9.17261	9.14367	9.88656	8.83089	8.52716	8.51848	8.9999	8.31452
TG 60:5; [M+NH4]+; TG(18:1/20:1/22:3)	9.44726	9.09789	9.56581	9.83274	9.84049	10.0462	9.81036	9.68192	7.21395	7.19803	7.4175	6.54107	6.20311	5.26725	6.71318	6.14694
DG 34:1; [M+NH4]+; DG(16:0/18:1/0:0)	13.4545	12.9192	13.2953	13.4701	13.1055	13.3589	13.1867	13.2545	14.3367	14.0401	14.8426	13.9894	14.941	14.3724	15.216	14.6279
TG 48:2; [M+Na]+; TG(14:0/16:1/18:1)	11.434	11.5955	11.4768	11.6123	11.1011	11.3763	11.1024	10.9189	8.69122	8.80799	9.51695	8.87127	10.0588	9.8539	10.1735	9.67439
TG 48:1; [M+Na]+; TG(14:0/16:0/18:1)	7.27543	6.3339	6.67789	7.40169	6.81902	7.0202	5.73648	6.30734	5.84975	5.96959	7.39674	5.44059	6.70917	6.10272	7.7466	6.27858
TG 56:5; [M+NH4]+; TG(16:0/18:1/22:4)	14.5284	14.4706	14.4133	14.8211	14.4222	14.6563	14.5138	14.2804	10.2986	10.2524	11.0731	10.1217	10.1203	10.0773	10.5848	9.92363
TG 52:2; [M+NH4]+; TG(16:0/18:1/18:1)	9.45009	8.42546	8.89782	8.46378	8.67753	8.81289	8.70102	8.17802	6.94868	6.67772	6.95155	6.57273	7.19219	7.68685	8.03525	7.60047
TG 56:4; [M+Na]+; TG(16:0/18:1/22:3)	12.5881	12.5814	12.617	12.7722	12.552	12.9316	12.3245	12.2528	9.50562	9.60086	10.2119	9.61654	9.57606	9.22617	9.82888	9.2602
TG 50:0; [M+NH4]+; TG(16:0/16:0/18:0)	11.8343	11.5089	11.6922	11.9248	11.511	11.6675	11.5235	11.3318	12.381	12.2952	12.9859	12.1919	12.5314	12.3719	12.689	12.1474
TG 52:1; [M+Na]+; TG(16:0/18:0/18:1)	12.073	12.1593	11.8562	12.1557	11.9683	12.2145	11.7389	11.7147	11.5598	11.4812	12.196	11.4029	11.6892	11.6943	12.1697	11.6499
TG 42:1; [M+NH4]+; TG(12:0/14:0/16:1)	6.87655	7.69049	7.48821	8.32444	6.26617	7.19694	5.63278	6.29869	5.70405	5.59787	6.40531	4.52031	6.76602	6.22587	7.3013	6.33226
TG 56:8; [M+Na]+; TG(16:1/18:1/22:6)	11.3065	11.512	11.4582	11.4367	11.4378	11.7281	10.9814	11.0681	6.17811	5.56529	6.35174	5.78228	6.38403	6.59289	6.9552	5.82799
TG 50:2; [M+Na]+; TG(16:0/16:1/18:1)	12.4768	12.5795	12.4937	12.5371	12.1558	12.631	12.1521	12.082	10.463	10.692	11.2247	10.6009	11.2876	11.2379	11.8209	11.1379
TG 54:3; [M+NH4]+; TG(16:0/18:1/20:2)	14.9516	14.6922	14.7341	15.0362	14.5291	14.7663	14.5576	14.5849	11.5934	11.6098	12.4219	11.5537	12.7158	12.7764	13.0654	12.5224
TG 56:3; [M+NH4]+; TG(18:0/18:1/20:2)	12.4198	12.4908	12.2613	12.5152	12.3444	12.6852	12.5083	12.3411	10.4769	10.4477	10.7219	9.86664	10.8783	10.7068	10.7723	10.4579
TG 56:6; [M+NH4]+; TG(16:1/18:1/22:4)	14.4225	14.2132	14.1565	14.5561	14.2577	14.5257	14.1469	14.1033	9.6699	10.0592	10.6728	9.83286	9.89053	9.72737	10.0291	10.0012
TG 50:1; [M+NH4]+; TG(14:0/18:0/18:1)	14.4471	14.3286	14.2048	14.53	13.8617	14.4376	14.1102	14.1206	13.5771	13.5957	14.4658	13.5173	14.2508	14.1155	14.3584	13.943
TG 62:8; [M+NH4]+; TG(18:1/22:3/22:4)	9.85385	9.471	9.54173	9.96715	10.4388	10.3266	9.90919	9.85405	5.48812	4.34659	5.41156	4.53845	3.20039	4.55756	3.90049	3.25262
TG 56:3; [M+NH4]+; TG(18:1/18:1/20:1)	12.5217	12.3871	12.4206	12.6465	12.3753	12.74	12.4128	12.2916	10.3942	10.4001	10.9343	10.0991	10.8335	10.8581	11.0545	10.5601
TG 53:1; [M+NH4]+; TG(16:0/18:1/19:0)	9.86057	9.61367	9.74148	9.5648	9.77262	10.2258	9.74291	9.85406	9.72598	9.7598	10.4899	9.73288	9.24867	9.47452	9.97058	9.21258
TG 53:0; [M+NH4]+; TG(16:0/18:0/19:0)	7.1644	7.41803	7.49981	7.50195	8.1951	8.07708	8.02129	7.45744	7.58522	7.406	7.74828	7.53684	6.7308	6.61032	7.99187	5.85225
DG 38:0; [M+NH4]+; DG(18:0/20:0/0:0)	7.88059	6.43762	7.43016	7.82899	7.91172	7.71234	7.86628	7.56956	7.42732	7.70516	8.06206	6.75893	7.8104	7.89102	7.77905	7.64064
TG 42:0; [M+NH4]+; TG(12:0/14:0/16:0)	8.90355	8.83246	8.95234	9.41347	8.05589	8.51683	7.64111	7.7615	7.0019	6.51977	7.65277	6.67324	8.40117	8.16675	8.98287	8.08289
TG 54:1; [M+Na]+; TG(16:0/18:0/20:1)	11.1209	11.6676	11.4176	10.5041	11.253	10.5093	11.0356	10.9865	10.2244	10.3288	10.7749	10.1349	10.4411	10.3126	10.7554	10.384
TG 58:2; [M+NH4]+; TG(16:0/20:1/22:1)	7.36289	6.64212	6.48029	7.13921	7.56518	6.76525	6.74831	6.13535	7.81361	8.18924	9.03871	8.03036	9.06793	8.82584	9.75264	8.79091
TG 48:0; [M+NH4]+; TG(14:0/16:0/18:0)	6.42634	5.20563	6.55772	5.8186	6.19636	4.88273	6.32597	5.38993	5.48518	6.49264	7.72462	6.7039	6.08252	5.74151	7.33023	5.98529
TG 50:1; [M+NH4]+; TG(16:0/16:0/18:1)	14.4334	14.3658	14.2217	14.4899	13.9138	14.4899	14.1283	14.1663	13.6406	13.6136	14.4378	13.5618	14.3022	14.1138	14.3868	13.9778
TG 54:4; [M+Na]+; TG(16:0/18:1/20:3)	13.0392	12.9979	12.9704	13.1188	12.887	13.0981	12.7584	12.6087	9.61107	9.37105	10.2614	9.18591	9.67899	10.0245	10.2929	9.42957
DG 40:1; [M+NH4]+; DG(16:0/24:1/0:0)	4.28246	4.5219	5.40524	3.89595	4.29739	3.41962	3.86616	4.31026	8.76022	9.04743	9.5731	8.54068	9.66683	9.50836	9.95297	9.30352
DG 42:0; [M+NH4]+; DG(16:0/26:0/0:0)	4.23187	3.66559	5.01848	6.12023	2.41424	5.14705	3.77024	4.46341	5.54054	6.20653	6.68815	5.17963	7.13694	6.90236	7.77455	6.8116
TG 46:0; [M+NH4]+; TG(14:0/16:0/16:0)	11.6587	11.4178	11.7182	11.8633	11.1844	11.4237	11.2749	10.9981	11.4885	11.2396	12.0565	11.2999	12.3845	12.0869	12.4498	11.8852
TG 58:6; [M+NH4]+; TG(18:0/18:1/22:5)	13.2828	12.9628	13.2001	13.6316	13.3721	13.7203	13.3864	13.37	8.81767	9.08769	9.51273	9.05135	8.63164	8.91558	9.20877	8.85593
CE(16:1); [M+NH4]+; 16:1 Cholesteryl ester	4.81324	4.31646	5.64687	5.57739	6.29787	6.10426	4.93697	5.70938	5.8847	6.05512	7.28559	6.20273	6.80493	6.57492	6.96781	6.83778
TG 56:4; [M+NH4]+; TG(18:0/18:1/20:3)	13.9368	13.749	13.5118	13.9937	13.7866	13.9144	13.6917	13.6749	9.92149	10.0808	10.5373	9.94038	10.0374	10.1726	10.4532	9.84792
TG 60:5; [M+NH4]+; TG(18:0/20:1/22:4)	9.44986	9.11288	9.57409	9.86447	9.85266	10.0361	9.81171	9.70056	7.17395	7.11427	7.41709	6.50614	6.67253	5.76653	6.73203	6.38264
TG 52:0; [M+NH4]+; TG(16:0/18:0/18:0)	11.2166	11.1421	11.22	11.5128	11.2252	11.5895	11.1724	11.0751	11.1282	11.1523	11.6833	10.9661	10.6774	10.7364	11.0413	10.3617
TG 56:1; [M+NH4]+; TG(16:0/18:0/22:1)	8.4577	8.88285	8.65706	8.77889	8.54685	8.29666	8.54505	8.68548	8.91691	8.82751	9.39629	8.57549	9.55345	8.558	9.74947	9.09036
TG 54:0; [M+NH4]+; TG(16:0/18:0/20:0)	8.4445	8.65176	8.51244	8.78342	8.89837	8.46311	8.30101	8.78213	8.50068	8.67375	9.15768	8.40084	8.65291	8.76562	8.78936	8.44873
PC 40:2; [M+Na]+; GPCho(18:1(11E)/22:1(13Z))	10.411	11.0334	10.6165	10.756	10.8208	10.9709	10.8511	10.6998	10.8087	9.8852	11.4808	10.073	9.1446	9.30804	10.1142	9.78165
TG 50:3; [M+NH4]+; TG(16:0/16:1/18:2)	14.7045	14.2747	14.4445	14.0686	14.0795	14.2207	13.9715	13.8501	10.1641	10.2722	11.0797	10.184	10.9802	10.98	11.327	10.6982
TG 51:2; [M+NH4]+; TG(16:0/17:1/18:1)	12.4921	12.1487	12.4152	12.5075	12.4458	12.5582	12.276	12.1056	9.93667	9.76002	10.7659	10.1063	10.6437	10.4966	10.8326	10.1716
CE(20:4); [M+NH4]+; 20:4 Cholesteryl ester	4.11221	3.97158	5.16154	4.17118	4.72358	4.09764	3.96156	3.58368	7.95363	8.09622	8.74724	8.07466	7.28226	7.07594	6.87061	6.62698
TG 50:0; [M+Na]+; TG(16:0/16:0/18:0)	9.58034	10.4448	9.66537	10.3049	10.135	9.64651	9.68624	9.44211	10.607	10.5501	11.0567	10.3992	10.403	10.6293	10.8002	10.559
DG 36:3; [M+NH4]+; DG(18:1/18:2/0:0)	10.4802	10.6678	10.3274	11.4137	10.1054	10.0477	10.1652	10.2042	9.7173	9.79526	10.2486	9.50322	10.3154	9.94014	10.4947	10.0243
PC 40:1; [M+Na]+; GPCho(18:0/22:1(13Z))	7.77037	5.8787	6.60916	5.25847	7.77225	6.831	7.82458	6.11666	8.31943	7.37441	8.79792	7.3287	7.58596	8.40475	8.12701	8.18082
DG 38:0; [M+NH4]+; DG(16:0/22:0/0:0)	8.04395	6.8801	7.72092	8.0459	8.06281	7.95202	7.95786	7.40189	7.25985	7.83391	8.05034	6.80573	7.96231	7.87944	7.87886	7.60491
DG 40:0; [M+NH4]+; DG(16:0/24:0/0:0)	5.93029	5.07274	5.91221	7.11195	5.4742	6.40359	6.07868	5.59983	6.64323	6.84106	7.25451	6.10351	8.25518	7.76643	7.76454	7.97422
TG 46:1; [M+Na]+; TG(14:0/16:0/16:1)	7.16502	4.62715	7.5203	7.18189	7.06488	6.52458	5.81697	4.9972	4.80713	4.34147	5.79372	4.87303	6.05037	5.92491	6.59441	5.89253
TG 52:4; [M+Na]+; TG(16:1/18:1/18:2)	12.4391	12.3961	12.5204	12.6042	12.2787	12.4913	12.0794	11.9912	7.74504	7.73013	9.3141	7.87108	7.91283	8.09057	8.75908	8.48275
CE(18:2); [M+NH4]+; 18:2 Cholesteryl ester	4.83814	5.5505	3.94359	5.93955	3.7576	4.7586	4.94653	4.44657	7.7059	7.24392	8.32077	7.50085	7.90607	6.55808	7.57812	6.87678
DG 35:2; [M+NH4]+; DG(17:1/18:1/0:0)	8.57019	7.82507	8.13226	8.81406	7.81781	8.8801	8.04799	8.5493	8.48048	8.00507	8.99156	7.68556	7.99351	8.11909	9.24754	8.25304
TG 56:4; [M+NH4]+; TG(16:0/18:0/22:4)	13.9329	13.6889	13.6715	14.0028	13.7153	14.2605	13.7243	13.6663	10.0125	9.92742	10.5489	9.80792	10.1531	10.1277	10.3501	9.84688
CE(18:1); [M+NH4]+; 18:1 Cholesteryl ester	5.0422	4.06299	4.48658	4.92596	4.92104	4.22001	4.95207	4.19175	9.18177	8.86788	9.67071	8.63792	9.08843	8.9575	9.52953	8.90143
plasmenyl-PE 36:3; [M+H]+; PE(P-16:0/20:3(5Z,8Z,11Z))	12.8267	12.9137	12.6644	13.1429	12.5005	12.8848	12.5485	12.3422	10.5739	11.1091	11.0868	10.5475	11.581	12.0831	12.0399	11.8941
DG 36:1; [M+NH4]+; DG(18:0/18:1/0:0)	10.9166	11.0575	10.8377	11.456	10.9775	11.5814	10.9515	11.3237	12.401	12.3351	13.0004	12.2831	12.8139	12.6987	13.0963	12.7871
PC 42:2; [M+Na]+; GPCho(18:1(11E)/24:1(15Z))	6.39023	6.24758	6.32761	5.69589	5.88282	6.35451	6.03409	5.96818	8.31629	8.38435	9.29739	8.25229	8.16821	8.52264	8.56784	8.67558
DG 38:1; [M+NH4]+; DG(16:0/22:1/0:0)	5.94055	6.6964	6.92843	6.8739	7.53707	6.86679	7.03001	7.27155	9.35673	9.45738	9.97665	8.9308	9.86127	9.87671	10.1472	10.0058
DG 40:2; [M+NH4]+; DG(18:1/22:1/0:0)	5.59108	5.11389	6.06169	5.04564	5.2318	5.08428	5.77695	5.20138	8.05995	7.84487	8.66443	8.05224	9.14228	8.65803	9.01302	8.55411
TG 51:1; [M+Na]+; TG(16:0/17:0/18:1)	9.07311	8.93221	8.75028	9.13097	8.90963	9.20096	8.55208	8.72334	9.251	9.30383	9.96543	9.13526	9.38376	9.0647	9.51217	9.2749
CE(16:0); [M+NH4]+; 16:0 Cholesteryl ester	5.0742	4.79664	5.2684	5.47005	4.49124	5.41188	3.21443	4.46988	5.92314	6.36735	6.87794	6.12984	7.22251	7.12251	7.2337	7.02356
TG 44:1; [M+NH4]+; TG(12:0/16:1/16:0)	10.9166	10.5602	10.5495	11.1781	9.80463	9.87087	9.6081	9.98011	7.94446	8.02923	8.86808	8.16145	9.36486	9.38423	9.66621	9.25761
CE(14:0); [M+NH4]+; 14:0 Cholesteryl ester	6.37491	4.89637	6.69655	6.77712	7.56398	7.17739	5.86441	5.00033	5.01096	4.55427	6.02374	4.75875	6.62035	6.23006	6.46731	5.96862
TG 54:2; [M+NH4]+; TG(18:0/18:1/18:1)	14.0431	13.8807	13.8206	14.0334	13.8149	14.1074	13.9426	13.7839	12.1305	11.9623	12.679	11.9739	12.7172	12.5679	12.9188	12.3706
DG 33:0; [M+NH4]+; DG(16:0/17:0/0:0)	7.51351	6.39079	6.28605	7.03767	5.72981	7.844	7.11772	6.79142	9.22871	9.19576	9.83577	9.14835	9.25604	8.96553	9.14736	8.97672
DG 42:2; [M+NH4]+; DG(18:1/24:1/0:0)	3.68507	2.94697	3.2459	4.65459	4.92966	3.50511	4.42404	3.97478	7.6442	7.83333	7.97762	7.21138	8.50758	8.29938	8.60065	7.74044
TG 56:7; [M+Na]+; TG(16:0/18:1/22:6)	12.6575	12.4962	12.6248	12.9147	12.4994	12.7433	12.3972	12.3043	8.09768	7.53717	8.62667	8.02885	8.20889	8.04596	8.69402	7.99267
TG 51:2; [M+Na]+; TG(16:0/17:1/18:1)	9.8745	9.91006	9.88515	9.92288	9.97016	10.1507	9.36724	9.26932	8.56253	8.79078	9.34446	8.52338	8.83825	9.12783	9.19403	9.00136
TG 56:0; [M+NH4]+; TG(16:0/18:0/22:0)	3.11433	4.62333	4.88684	4.51845	4.84293	4.13031	4.99621	3.56485	7.29023	6.84063	6.92024	6.24903	7.24455	7.54158	7.73433	7.12846
PC 34:0; [M+Na]+; GPCho(17:0/17:0)	11.1816	11.0225	11.2469	11.5941	11.2952	11.4172	11.35	11.7853	10.1958	9.97199	10.6732	9.97647	9.8774	9.90261	10.0458	9.53882
PC 36:0; [M+Na]+; GPCho(17:0/19:0)	9.83499	9.39314	9.65279	11.5182	15.1356	9.68354	9.58249	9.15212	8.73128	8.03983	9.10726	8.96235	7.4637	8.72598	8.77056	8.01638
DG 34:3; [M+NH4]+; DG(16:1/18:2/0:0)	9.65277	9.20305	9.12797	9.92354	9.21376	9.3248	9.32944	8.54693	6.73413	6.74654	6.71148	6.23775	6.87311	6.62741	7.42107	7.16219
DG 40:3; [M+NH4]+; DG(18:2/22:1/0:0)	7.88769	7.71385	6.8848	7.4442	7.37456	8.105	8.25482	8.50541	7.78939	7.66657	7.06949	7.51917	7.87975	6.70007	7.99378	7.49868
DG 40:1; [M+NH4]+; DG(18:1/22:0/0:0)	4.23929	4.39227	4.54859	3.74174	4.5679	3.17138	3.77002	2.75788	8.74561	9.02222	9.59529	8.50863	9.66006	9.55492	9.94737	9.28363
TG 52:6; [M+NH4]+; TG(16:1/18:2/18:3)	12.3821	12.3373	12.2448	12.7235	11.8789	12.158	11.8207	10.9102	7.1617	6.00158	6.94775	6.01776	7.38999	7.19636	6.962	6.83937
TG 52:6; [M+Na]+; TG(16:1/18:2/18:3)	10.2795	10.9307	10.7771	11.1629	10.7022	10.7413	10.423	10.1232	6.55013	5.17544	6.02392	6.6999	6.40375	7.44551	7.30865	7.05482
TG 52:5; [M+NH4]+; TG(16:1/18:2/18:2)	13.8229	13.5341	13.5452	14.0914	13.4953	13.5689	13.3741	13.1222	8.53479	8.61228	9.78597	8.81871	9.079	9.11729	9.61942	8.78741
TG 56:7; [M+Na]+; TG(18:1/18:2/20:4)	12.6679	12.5048	12.621	12.9164	12.5032	12.7475	12.4022	12.3161	8.09831	7.52814	8.62086	8.0438	8.22228	8.04254	8.69966	7.97528
TG 54:5; [M+Na]+; TG(18:1/18:2/18:2)	9.45233	10.6796	8.96345	9.63967	9.46649	9.95355	9.4918	9.70785	6.56848	6.34456	6.93148	6.07783	7.7063	6.62667	7.76624	6.85409
TG 51:3; [M+NH4]+; TG(16:0/17:1/18:2)	11.866	11.6309	11.4792	11.9894	11.3801	11.6999	11.4374	11.5252	8.24421	8.17081	8.86851	7.90507	8.67261	8.78156	9.04118	8.58213
TG 56:6; [M+NH4]+; TG(16:0/18:2/22:4)	14.4104	14.2225	14.1469	14.5622	14.2593	14.5257	14.1486	14.0924	9.64462	10.0461	10.6785	10.0715	10.1602	9.72458	10.4456	9.9723
TG 52:2; [M+NH4]+; TG(16:0/18:0/18:2)	15.6359	15.2823	15.3336	15.6901	15.2463	15.5933	15.2897	15.2277	13.0844	13.1614	14.1289	13.1685	14.1393	14.0319	14.4067	13.8176
TG 54:3; [M+NH4]+; TG(18:0/18:1/18:2)	14.863	14.5197	14.6329	15.0311	14.4704	14.6922	14.6329	14.4194	11.4622	11.632	12.5661	11.5096	12.6994	12.6605	12.9953	12.4089
TG 56:4; [M+NH4]+; TG(18:1/18:2/20:1)	13.9331	13.6934	13.672	14.0027	13.7192	14.2648	13.7246	13.6693	9.99619	9.93498	10.5454	9.81619	10.1569	10.1357	10.348	9.84805
TG 58:4; [M+NH4]+; TG(18:1/18:2/22:1)	11.2585	10.8445	11.0355	11.2659	11.19	11.3189	11.1274	11.1089	8.50295	8.7048	9.29653	8.59253	7.96999	8.41878	8.86378	8.26108
DG 38:3; [M+NH4]+; DG(18:2/20:1/0:0)	10.1563	9.86804	10.034	10.3845	10.4741	9.92242	10.1504	10.4585	9.55414	9.87923	9.88527	9.22532	9.57085	10.0514	9.62273	9.52424
TG 54:7; [M+NH4]+; TG(18:2/18:2/18:3)	12.5029	12.2619	12.3437	12.9446	12.1861	12.501	12.2752	11.9939	7.30266	7.17118	7.94821	7.13365	7.86084	7.52233	7.74549	6.70664
TG 52:5; [M+Na]+; TG(16:0/18:2/18:3)	12.0982	12.0461	12.2155	12.422	11.8873	12.1354	11.6398	11.5945	7.00956	7.7392	8.34528	7.43647	7.809	7.86936	8.02979	7.57651
TG 56:8; [M+Na]+; TG(16:0/18:2/22:6)	11.3714	11.2889	11.4844	11.6434	11.4223	11.6218	11.2058	11.1982	6.14725	4.98617	6.63451	6.04292	6.33344	6.21039	5.14378	6.03941
TG 50:3; [M+Na]+; TG(16:0/16:1/18:2)	12.2336	12.1824	12.1161	12.4854	11.9441	12.1194	11.428	11.5211	8.58972	8.39584	9.25165	8.43175	9.39946	9.19087	9.6321	9.11701
TG 54:6; [M+Na]+; TG(16:0/18:2/20:4)	12.4788	12.5776	12.5304	12.8651	12.4831	12.5397	11.9956	11.8977	7.22229	7.90852	8.04402	8.04598	7.45231	7.78292	8.8017	8.13006
TG 53:4; [M+NH4]+; TG(17:1/18:1/18:2)	11.728	11.6056	11.5417	12.1205	11.57	11.8676	11.2705	10.9452	6.72976	6.74558	7.14642	7.0524	7.68163	7.3736	7.06255	6.92691
TG 52:3; [M+Na]+; TG(16:0/18:1/18:2)	12.8635	12.7886	12.8629	12.9369	12.8053	13.0065	12.4918	12.4803	9.93107	10.0392	10.6407	9.88079	10.7479	10.6007	11.2918	10.5047
TG 56:5; [M+NH4]+; TG(18:1/18:2/20:2)	14.5556	14.5167	14.4551	14.8095	14.4473	14.7153	14.5086	14.342	10.3113	10.19	11.0241	10.1595	10.2287	10.1651	10.6554	9.94905
TG 54:1; [M+NH4]+; TG(18:0/18:0/18:1)	11.6013	11.1837	11.4003	11.7312	11.3451	11.5327	11.345	11.3137	11.0689	11.0752	11.7099	10.9301	11.0207	11.1553	11.5277	10.6747
DG 34:2; [M+NH4]+; DG(16:0/18:2/0:0)	11.6948	11.177	11.2332	11.7972	11.2562	11.2634	11.4415	11.588	11.2157	11.1818	12.0924	11.1479	12.2106	11.9992	12.5954	12.1432
TG 54:6; [M+NH4]+; TG(18:1/18:2/18:3)	13.9054	13.8514	13.8819	14.1501	13.7083	14.0173	13.7372	13.6309	8.53348	8.5794	9.56723	8.83536	9.01148	9.05993	9.28809	8.66981
TG 56:4; [M+Na]+; TG(18:1/18:2/20:1)	12.5582	12.5666	12.6195	12.768	12.5477	12.8835	12.3224	12.211	9.39798	9.66722	10.2767	9.5579	9.42682	9.14543	9.72388	9.13994
PE 34:1; [M-H]-; GPEtn(16:0/18:1(11E))	7.15415	6.39392	7.51291	6.94372	6.86589	7.15489	6.82536	7.63041	7.26513	7.51495	6.73174	6.936	6.50119	7.2494	5.76591	6.47287
PE 40:6; [M-H]-; GPEtn(18:0/22:6(4Z,7Z,10Z,13Z,16Z,19Z))	8.76442	7.77419	9.32821	9.13677	8.73611	8.87913	8.87306	9.43965	8.75249	9.01775	8.43487	8.75065	7.33619	8.10952	6.40393	7.08017
PE 38:2; [M-H]-; GPEtn(18:1(11E)/20:1(11E))	5.01325	5.02148	5.01071	5.51362	6.70168	6.07086	6.55926	6.58267	7.01496	6.59772	6.28703	6.54374	5.80819	6.20231	5.31428	5.34613
PS 36:1; [M-H]-; GPSer(18:0/18:1(11E))	8.75701	7.77822	9.42056	8.71772	8.82317	8.66835	8.73944	9.46825	9.57848	9.86653	9.37004	8.75612	8.85545	9.32549	7.60434	8.11364
PE 34:2; [M-H]-; GPEtn(16:1(7Z)/18:1(11E))	6.50229	6.33861	7.72079	6.90934	6.62997	6.75074	7.20586	6.38592	6.99044	7.37298	6.5383	6.63094	6.68303	7.51686	5.73477	6.48494
PE 32:1; [M-H]-; GPEtn(14:0/18:1(11E))	6.51979	5.4919	7.78623	6.45751	6.49556	6.96247	6.11881	6.10312	7.63784	7.90759	7.45819	7.28604	7.84068	8.42705	6.81013	7.50885
PS 38:4; [M-H]-; GPSer(18:0/20:4(5E,8E,11E,14E))	5.54364	5.33571	6.88478	5.09663	5.17618	6.42066	6.3702	6.52216	7.14676	6.80216	7.77649	5.014	5.99224	5.42872	3.81358	3.91026
PE 34:3; [M-H]-; GPEtn(16:1(7Z)/18:2(2E,4E))	4.95825	3.52645	4.80793	4.84835	3.56926	4.179	4.50445	4.0213	5.23882	5.68365	5.6529	4.00277	5.86443	5.65223	4.19971	4.82288
PS 40:6; [M-H]-; GPSer(18:0/22:6(4Z,7Z,10Z,13Z,16Z,19Z))	6.34181	5.51397	6.99599	6.64987	6.40775	6.3305	6.72654	6.95153	6.46494	6.2344	6.86338	5.55477	5.11516	5.26046	3.473	3.96125
PS 40:5; [M-H]-; GPSer(18:0/22:5(4Z,7Z,10Z,13Z,16Z))	5.80951	5.48673	7.07137	6.61319	6.20542	6.21923	6.31227	7.4825	8.66195	8.46356	9.26168	6.33902	7.36807	6.94205	5.2767	5.41931
PI 38:4; [M-H]-; GPIns(18:0/20:4(5E,8E,11E,14E))	9.22762	9.14329	10.4155	10.1008	10.4559	9.34746	10.3338	10.9595	8.14287	8.38545	6.88864	7.39127	6.7035	7.5433	5.76401	6.46233
PE 33:2; [M-H]-; GPEtn(16:1(7Z)/17:1(9Z))	2.02743	1.65424	3.70036	1.93677	1.33416	1.74163	2.98847	4.20132	3.17057	3.91217	2.58771	3.02988	3.65902	3.65072	1.83124	2.05602
PE 36:4; [M-H]-; GPEtn(18:1(11E)/18:3(6Z,9Z,12Z))	7.35848	6.56229	8.00386	7.70892	7.08429	7.66288	7.37839	8.04024	6.23644	6.45163	5.64111	6.16879	5.33413	6.1421	4.53732	5.34133
PE 38:6; [M-H]-; GPEtn(16:0/22:6(4Z,7Z,10Z,13Z,16Z,19Z))	6.64037	5.68838	7.1265	6.04228	6.79998	6.95905	7.1434	7.0417	6.92948	7.13943	6.76423	6.59054	5.81446	6.34597	4.67326	5.48811
PI 38:5; [M-H]-; GPIns(18:1(11E)/20:4(5E,8E,11E,14E))	6.03287	5.41234	7.25438	7.09915	7.46489	6.83183	7.43172	8.08157	5.97582	6.50146	6.29082	5.44582	5.67246	6.20391	4.52045	4.97544
PE 38:4; [M-H]-; GPEtn(18:0/20:4(5E,8E,11E,14E))	10.7964	10.2717	11.4857	11.1604	11.028	11.3632	11.2764	11.706	9.90397	10.1657	9.5039	9.76936	8.33845	9.08707	7.41392	8.1831
PE 36:1; [M-H]-; GPEtn(18:0/18:1(11E))	9.42209	9.02668	10.2655	10.0821	9.68702	9.75554	9.58275	10.2449	10.9601	11.197	10.5353	10.7742	9.86689	10.6818	8.98276	9.51391
PG 36:0; [M-H]-; GPGro(17:0/19:0)	7.75128	7.33104	8.81214	7.97811	8.55046	8.72334	9.39655	8.99647	8.19168	8.46742	8.04371	7.66578	6.0233	6.72733	5.11469	5.67775
PE 36:0; [M-H]-; GPEtn(17:0/19:0)	6.43176	6.05047	6.26508	6.44217	6.28206	6.45157	6.7755	6.97168	7.43351	7.69326	7.09778	7.37599	6.19442	7.12664	5.43801	5.92993

## Sheet: SK-N-AS MYCN-ER cells
Lipids	CTRL_1	CTRL_2	CTRL_3	CTRL_4	4-OHT_1	4-OHT_2	4-OHT_3	4-OHT_4
MGDG 21:1; [M+NH4-CO]+; MGDG(3:0/18:1(11E))	-0.893651	-0.880244	-0.760769	-0.922016	0.206503	0.50372	0.691398	2.05506
TG 56:6; [M+NH4]+; TG(16:1/18:1/22:4)	-0.704633	-0.697699	-1.13393	-1.23535	0.94554	0.436619	0.830443	1.55901
TG 54:5; [M+NH4]+; TG(18:1/18:1/18:3)	-0.11866	-1.26099	-1.39138	-0.870094	0.566082	0.739914	0.934667	1.40046
PI 36:1; [M-H]-; GPIns(18:0/18:1(11E))	-0.816563	-0.856768	-1.15716	-0.836885	0.0770885	1.19633	0.838434	1.55552
TG 57:4; [M+NH4]+; TG(16:0/19:0/22:4)	-0.756519	-0.952906	-1.2719	-0.915438	0.625473	1.31242	1.10524	0.853624
TG 48:0; [M+NH4]+; TG(14:0/16:0/18:0)	-0.565548	-1.06495	-1.06152	-1.16903	0.740342	0.843823	1.45496	0.821912
TG 53:1; [M+Na]+; TG(16:0/18:1/19:0)	-0.168588	-0.791216	-1.54333	-1.21784	0.906438	1.03217	0.941924	0.840443
TG 56:7; [M+Li]+; TG(16:0/18:3/22:4)	-0.995193	-0.759663	-0.926115	-1.0942	0.632967	0.996393	1.65679	0.489017
TG 54:1; [M+Na]+; TG(16:0/18:1/20:0)	-1.01511	-0.783045	-0.940628	-1.04606	0.589023	0.981146	1.66203	0.552651
TG 50:5; [M+NH4]+; TG(16:1/16:1/18:3)	-1.00503	-0.803758	-1.00234	-1.03468	1.15704	1.2015	1.1797	0.307571
TG 59:1; [M+Li]+; TG(19:0/20:0/20:1)	-1.14522	-0.769311	-1.2767	-0.754741	1.03169	0.940127	0.996069	0.978086
TG 57:6; [M+NH4]+; TG(17:0/18:1/22:5)	-0.837625	-0.800434	-1.37181	-0.88405	1.28519	0.700493	0.829267	1.07897
TG 62:5; [M+NH4]+; TG(18:1/22:0/22:4)	-0.826429	-1.02879	-1.3846	-0.679506	0.930024	0.975889	1.14	0.873411
TG 56:4; [M+NH4]+; TG(18:1/18:2/20:1)	-0.996054	-1.02326	-1.0377	-0.940725	0.995556	1.04333	0.999463	0.959396
TG 56:4; [M+NH4]+; TG(18:0/18:2/20:2)	-1.00049	-1.01369	-1.04841	-0.934845	0.989273	1.04328	1.00354	0.961342
TG 58:9; [M+NH4]+; TG(18:1/18:2/22:6)	-0.969563	-1.02772	-1.06879	-0.929998	0.999675	1.05285	0.968186	0.975359
TG 52:5; [M+NH4]+; TG(16:1/18:1/18:3)	-0.993943	-1.00124	-1.0285	-0.974363	0.974103	1.05207	1.02167	0.950196
TG 52:5; [M+NH4]+; TG(16:1/18:2/18:2)	-1.00163	-0.990562	-1.03819	-0.967352	0.978262	1.0507	1.02245	0.946325
TG 56:4; [M+NH4]+; TG(18:0/18:1/20:3)	-0.988685	-0.998729	-1.04598	-0.964807	0.990378	1.04744	0.997144	0.963243
TG 52:5; [M+NH4]+; TG(16:0/18:2/18:3)	-0.993464	-0.995983	-1.01642	-0.992564	0.975091	1.06008	1.00369	0.95958
TG 60:6; [M+NH4]+; TG(18:0/20:1/22:5)	-0.949468	-0.99983	-1.08036	-0.967086	0.965526	1.03853	1.00726	0.985419
TG 60:6; [M+NH4]+; TG(18:1/20:1/22:4)	-0.950598	-0.999478	-1.08282	-0.96365	0.964873	1.04008	1.00818	0.983413
TG 53:3; [M+NH4]+; TG(16:0/17:1/20:2)	-0.94516	-1.04359	-1.05494	-0.952082	0.981228	1.06706	0.988779	0.958709
TG 58:4; [M+NH4]+; TG(18:0/18:1/22:3)	-0.920125	-1.06064	-1.05686	-0.955224	0.964902	1.09782	0.960205	0.969928
TG 54:4; [M+NH4]+; TG(16:0/16:1/22:3)	-1.00002	-0.973887	-1.07741	-0.941858	0.890552	1.06228	1.03742	1.00291
TG 48:1; [M+NH4]+; TG(16:0/16:0/16:1)	-0.980803	-1.02953	-0.983683	-1.00195	0.987236	1.09916	0.971636	0.937925
TG 48:1; [M+NH4]+; TG(14:0/16:1/18:0)	-0.996836	-1.02848	-1.00973	-0.960225	0.949772	1.10523	0.99294	0.947333
TG 56:6; [M+NH4]+; TG(16:0/18:2/22:4)	-1.015	-0.970565	-0.987119	-1.02366	0.967356	1.08219	1.0155	0.931302
TG 56:6; [M+NH4]+; TG(18:1/18:2/20:3)	-1.0124	-0.964448	-0.989872	-1.02904	0.959686	1.08551	1.02236	0.928206
TG 56:6; [M+NH4]+; TG(16:0/18:1/22:5)	-1.01512	-0.976457	-1.00713	-0.996883	0.934194	1.08795	1.03348	0.939967
TG 58:6; [M+NH4]+; TG(18:0/18:1/22:5)	-0.979396	-0.999448	-0.997884	-1.02069	0.957556	1.04624	1.04928	0.944334
TG 50:3; [M+NH4]+; TG(16:0/16:1/18:2)	-0.966989	-1.01534	-0.962859	-1.05213	0.982752	1.03868	1.02819	0.947694
TG 56:5; [M+NH4]+; TG(16:0/20:2/20:3)	-0.979144	-0.99532	-0.994739	-1.0285	0.93263	1.02283	1.05223	0.990009
TG 56:5; [M+NH4]+; TG(18:1/18:2/20:2)	-0.967547	-1.00227	-0.988642	-1.03908	0.934127	1.0304	1.04252	0.990484
TG 58:8; [M+NH4]+; TG(18:1/18:1/22:6)	-0.976022	-1.02075	-0.974659	-1.02578	0.981152	1.06965	0.940015	1.00639
TG 56:4; [M+NH4]+; TG(16:0/20:1/20:3)	-0.938258	-0.973391	-1.06891	-1.01366	0.985316	1.09154	0.987571	0.92979
TG 58:5; [M+NH4]+; TG(18:1/20:1/20:3)	-0.980769	-0.912456	-1.07669	-1.02435	0.951221	1.06919	1.00878	0.965074
TG 50:2; [M+NH4]+; TG(16:0/16:0/18:2)	-1.02385	-0.892518	-1.1097	-0.962126	0.977574	1.1128	0.988712	0.909109
TG 60:8; [M+NH4]+; TG(18:1/20:1/22:6)	-1.03814	-0.921839	-1.03134	-1.00479	0.98892	1.06943	0.960767	0.976985
TG 51:3; [M+NH4]+; TG(16:0/17:1/18:2)	-1.01914	-0.922011	-1.0723	-0.978719	0.977338	1.10309	0.910308	1.00144
TG 50:4; [M+NH4]+; TG(16:0/16:1/18:3)	-0.948461	-0.977162	-1.042	-1.03028	0.971834	0.977365	1.02826	1.02045
TG 50:4; [M+NH4]+; TG(16:1/16:1/18:2)	-0.942289	-1.01192	-1.01584	-1.02845	0.98166	0.980068	1.0233	1.01347
TG 58:7; [M+NH4]+; TG(18:1/18:1/22:5)	-1.04934	-1.06301	-0.919668	-0.963832	1.00254	1.03774	0.977396	0.978185
TG 56:5; [M+NH4]+; TG(18:0/18:1/20:4)	-1.01372	-1.1013	-0.916881	-0.962465	0.971704	1.0496	0.978056	0.995005
TG 52:3; [M+NH4]+; TG(16:1/18:0/18:2)	-0.982596	-1.0539	-0.952082	-1.00888	1.02116	1.04339	0.963993	0.968914
TG 58:5; [M+NH4]+; TG(18:0/18:1/22:4)	-1.00861	-1.05961	-0.923295	-1.00497	1.01459	1.04646	0.963678	0.971765
TG 54:4; [M+NH4]+; TG(18:1/18:1/18:2)	-0.98684	-1.09013	-0.989964	-0.928421	0.948104	1.04836	0.994747	1.00414
TG 54:4; [M+NH4]+; TG(18:0/18:2/18:2)	-0.987293	-1.11527	-0.972372	-0.918637	0.954848	1.0518	0.987735	0.999191
TG 53:3; [M+NH4]+; TG(17:1/18:1/18:1)	-0.969665	-1.07685	-0.97501	-0.975548	0.970419	1.04938	0.981607	0.995662
TG 54:4; [M+NH4]+; TG(16:0/18:1/20:3)	-1.02062	-1.12314	-0.884832	-0.961334	0.988283	1.07856	0.980238	0.942843
TG 54:4; [M+NH4]+; TG(16:0/18:2/20:2)	-0.977329	-1.14262	-0.930365	-0.941248	0.976698	1.0562	0.983867	0.974792
TG 60:9; [M+NH4]+; TG(16:0/22:4/22:5)	-1.06442	-0.994177	-0.938218	-0.996799	1.01044	1.10026	0.925291	0.957621
TG 54:3; [M+NH4]+; TG(18:0/18:1/18:2)	-1.04326	-1.02839	-0.9829	-0.937428	0.875371	1.09	1.0381	0.988503
TG 53:3; [M+NH4]+; TG(17:1/18:0/18:2)	-0.884132	-1.05909	-1.04258	-1.00534	0.955772	1.08852	1.02575	0.921103
TG 53:3; [M+NH4]+; TG(17:0/18:1/18:2)	-0.894431	-1.06156	-1.03338	-1.00343	0.972974	1.08215	1.00961	0.928065
TG 58:4; [M+NH4]+; TG(18:0/18:2/22:2)	-0.899289	-1.02814	-1.04451	-1.02247	0.945005	1.07477	0.984152	0.990478
TG 56:8; [M+NH4]+; TG(16:0/18:2/22:6)	-0.897546	-1.09359	-0.977132	-1.02543	0.963565	1.01625	1.04649	0.967381
TG 56:3; [M+Na]+; TG(18:1/18:2/20:0)	-0.907409	-1.00577	-1.04496	-1.03191	1.04875	1.08641	0.989908	0.864985
TG 60:4; [M+NH4]+; TG(18:0/20:3/22:1)	-0.866485	-1.12826	-1.06521	-0.9279	0.996161	1.05314	0.977962	0.960591
TG 58:4; [M+NH4]+; TG(18:0/18:0/22:4)	-0.797649	-1.08841	-0.99086	-1.1062	0.926539	1.03872	1.02156	0.996302
TG 58:4; [M+NH4]+; TG(18:1/18:2/22:1)	-0.852555	-1.07218	-0.996672	-1.06834	0.930951	1.06746	0.994692	0.996653
TG 55:5; [M+NH4]+; TG(17:1/18:1/20:3)	-1.03226	-0.988311	-0.849644	-1.1195	1.02474	1.02492	0.974859	0.965203
TG 58:7; [M+NH4]+; TG(18:0/18:1/22:6)	-0.980792	-1.0093	-0.926339	-1.07534	0.904096	1.10852	0.99906	0.980088
TG 56:7; [M+NH4]+; TG(18:1/18:2/20:4)	-0.924093	-1.00956	-0.941956	-1.11814	0.964147	1.00129	1.00561	1.0227
TG 51:4; [M+NH4]+; TG(16:0/17:2/18:2)	-0.960026	-0.976147	-0.894319	-1.15695	0.988033	0.915584	1.069	1.01483
TG 55:3; [M+NH4]+; TG(18:1/18:2/19:0)	-1.00704	-0.907465	-0.955708	-1.11842	0.972694	1.06962	0.889932	1.05638
TG 55:4; [M+NH4]+; TG(18:2/18:2/19:0)	-1.07774	-0.908653	-1.02559	-0.968324	0.812874	1.13646	1.08101	0.949963
TG 60:3; [M+NH4]+; TG(18:1/20:1/22:1)	-0.964035	-1.02933	-1.14841	-0.84545	1.0025	1.02733	1.00485	0.952552
TG 54:5; [M+NH4]+; TG(16:0/16:1/22:4)	-1.006	-0.977301	-1.17645	-0.820158	0.943787	1.09467	1.00622	0.935226
TG 58:3; [M+NH4]+; TG(18:1/18:1/22:1)	-0.975806	-0.919048	-1.19979	-0.886556	1.02295	1.07655	0.910186	0.971516
TG 60:8; [M+Li]+; TG(18:1/20:4/22:3)	-1.00554	-0.946375	-1.15681	-0.880165	0.963066	1.00249	1.03302	0.990321
TG 54:6; [M+NH4]+; TG(16:1/18:2/20:3)	-1.02933	-0.993561	-1.14561	-0.815306	0.954963	0.954786	1.06639	1.00768
TG 53:5; [M+NH4]+; TG(17:1/18:2/18:2)	-0.993703	-0.964098	-1.1035	-0.933998	1.04043	0.988921	0.989032	0.976919
TG 58:3; [M+NH4]+; TG(18:1/18:2/22:0)	-1.10711	-1.0486	-0.947959	-0.883721	1.0092	1.08219	0.884358	1.01165
TG 58:3; [M+NH4]+; TG(18:0/18:1/22:2)	-1.08237	-1.02798	-0.997803	-0.881065	1.0315	1.07935	0.881182	0.997181
TG 52:4; [M+NH4]+; TG(16:0/16:1/20:3)	-1.06519	-1.06413	-0.978965	-0.883746	1.03119	1.05305	0.981487	0.926298
TG 54:5; [M+NH4]+; TG(18:1/18:2/18:2)	-1.11293	-0.991183	-1.08539	-0.792523	0.990493	1.07113	0.974857	0.945541
TG 54:6; [M+NH4]+; TG(18:1/18:2/18:3)	-1.10303	-1.12407	-0.988583	-0.763028	0.962321	1.03458	0.997755	0.984056
TG 54:6; [M+NH4]+; TG(16:1/18:1/20:4)	-1.10624	-1.12216	-0.981661	-0.768937	0.96508	1.04678	0.991525	0.975616
TG 52:6; [M+Na]+; TG(16:0/16:1/20:5)	-1.17963	-1.11023	-0.939789	-0.740127	1.0506	0.963562	0.992849	0.962761
TG 52:6; [M+Na]+; TG(16:1/18:2/18:3)	-1.09618	-1.01441	-0.949473	-0.935514	0.994091	0.976531	1.0302	0.994757
TG 52:6; [M+NH4]+; TG(16:1/18:2/18:3)	-1.04651	-0.997424	-0.999008	-0.9544	0.986883	0.983213	0.960823	1.06642
TG 55:3; [M+NH4]+; TG(17:0/18:1/20:2)	-1.21207	-0.893406	-0.954215	-0.922552	0.935532	1.00471	1.04876	0.99324
TG 56:4; [M+Na]+; TG(18:1/18:2/20:1)	-1.19989	-0.918186	-1.03234	-0.822133	0.905948	1.00819	0.92964	1.12878
TG 49:3; [M+NH4]+; TG(16:1/16:1/17:1)	-0.978015	-0.985029	-1.10701	-0.915542	0.929275	0.918733	0.975908	1.16168
TG 49:3; [M+NH4]+; TG(16:0/16:1/17:2)	-0.970843	-0.969555	-1.1335	-0.907494	0.91695	0.913616	0.974059	1.17677
TG 54:7; [M+NH4]+; TG(16:1/16:1/22:5)	-0.988882	-0.975006	-1.09988	-0.927362	0.908356	0.98611	0.992526	1.10414
TG 54:7; [M+NH4]+; TG(18:2/18:2/18:3)	-0.988792	-0.98951	-1.0927	-0.920418	0.910709	0.987208	0.989069	1.10443
TG 50:4; [M+Na]+; TG(16:0/16:1/18:3)	-1.03217	-0.849796	-1.14999	-0.941779	0.852027	0.945755	1.0007	1.17526
TG 53:4; [M+NH4]+; TG(17:0/18:2/18:2)	-1.11663	-0.919518	-1.08127	-0.861082	0.867008	0.929174	1.07234	1.10997
TG 55:7; [M+NH4]+; TG(16:0/17:1/22:6)	-0.933564	-0.993827	-1.01353	-1.04508	0.878398	0.918164	1.0243	1.16514
TG 52:5; [M+Na]+; TG(16:0/18:2/18:3)	-0.99242	-0.946172	-1.05606	-0.993545	0.867631	1.0232	0.953128	1.14424
TG 54:7; [M+Na]+; TG(18:2/18:2/18:3)	-1.0262	-0.958585	-1.08156	-0.905691	0.937589	0.8776	0.90132	1.25553
TG 51:5; [M+NH4]+; TG(16:1/17:2/18:2)	-0.973983	-1.08425	-0.929696	-1.00037	0.963354	0.934435	0.935	1.15552
TG 56:7; [M+Na]+; TG(18:1/18:2/20:4)	-0.917356	-0.97508	-1.05283	-1.0274	1.01252	1.0251	0.749065	1.18599
TG 60:5; [M+NH4]+; TG(18:0/20:1/22:4)	-0.900755	-1.03461	-1.10617	-0.936261	0.798084	1.06599	0.983257	1.13047
TG 60:5; [M+NH4]+; TG(18:1/20:3/22:1)	-0.84825	-1.12287	-0.95833	-1.04518	0.785389	1.07579	1.03096	1.08249
TG 60:4; [M+NH4]+; TG(18:2/20:1/22:1)	-0.899627	-1.25034	-0.970861	-0.849304	0.881616	1.03808	1.08201	0.968422
TG 62:8; [M+NH4]+; TG(18:0/22:4/22:4)	-0.813245	-1.18455	-1.05607	-0.918351	0.880477	1.13101	0.971091	0.989638
TG 62:9; [M+NH4]+; TG(18:0/22:4/22:5)	-0.66522	-1.17252	-1.19022	-0.919363	0.907921	0.964432	1.12006	0.954913
TG 50:1; [M+NH4]+; TG(16:0/16:0/18:1)	-0.893817	-0.921915	-1.14577	-1.02048	0.854698	1.02317	1.10666	0.99745
TG 60:7; [M+NH4]+; TG(18:1/20:1/22:5)	-0.814817	-0.899426	-1.19051	-1.07127	0.91789	1.05411	1.01667	0.987352
TG 56:8; [M+NH4]+; TG(16:1/18:1/22:6)	-0.94596	-0.828021	-1.20384	-1.00141	0.944131	1.04856	1.03467	0.951874
TG 58:5; [M+NH4]+; TG(18:0/20:1/20:4)	-0.809839	-1.00239	-1.1319	-1.04093	0.979094	1.04589	1.00445	0.955624
TG 50:4; [M+Na]+; TG(16:1/16:1/18:2)	-0.918883	-0.809429	-1.17542	-1.0662	0.836381	0.966631	1.09725	1.06968
TG 62:7; [M+NH4]+; TG(18:0/22:3/22:4)	-0.707131	-0.908944	-1.31504	-1.00686	0.868126	0.901584	1.00193	1.16633
TG 51:2; [M+NH4]+; TG(16:1/17:1/18:0)	-0.960624	-0.879167	-0.94928	-1.1841	0.795443	1.0744	1.08332	1.02001
TG 54:0; [M+NH4]+; TG(16:0/18:0/20:0)	-0.867524	-0.780243	-1.04099	-1.26416	0.846064	1.14132	1.04085	0.92469
TG 60:7; [M+NH4]+; TG(18:0/20:3/22:4)	-0.834741	-0.952501	-1.00942	-1.17995	0.96045	1.11195	0.872026	1.03218
TG 56:2; [M+Na]+; TG(16:0/18:1/22:1)	-0.91443	-0.841119	-1.14054	-1.04889	0.704828	1.18527	0.881763	1.17311
TG 54:3; [M+Na]+; TG(18:0/18:1/18:2)	-1.13277	-1.12661	-0.819023	-0.863088	0.673487	1.15005	0.979043	1.13892
TG 55:2; [M+NH4]+; TG(17:0/18:1/20:1)	-0.874712	-1.33186	-0.684826	-1.02445	0.774078	1.02732	0.895202	1.21925
TG 58:4; [M+Na]+; TG(18:0/18:1/22:3)	-0.996072	-1.29787	-0.888037	-0.724138	0.761757	0.996623	0.818482	1.32926
TG 59:6; [M+NH4]+; TG(18:2/19:0/22:4)	-0.898758	-1.37214	-0.837615	-0.827195	0.894548	0.88995	0.981913	1.16929
TG 53:6; [M+NH4]+; TG(17:1/18:2/18:3)	-1.19852	-1.14407	-0.811959	-0.797344	0.868616	1.0384	0.888043	1.15683
TG 53:6; [M+NH4]+; TG(17:2/18:2/18:2)	-1.19054	-1.13922	-0.867859	-0.761723	0.970222	0.874556	0.98825	1.12631
TG 54:6; [M+Na]+; TG(18:1/18:2/18:3)	-1.0947	-1.12589	-1.02219	-0.699393	1.03582	0.87303	0.795687	1.23764
TG 59:9; [M+NH4]+; TG(17:0/20:4/22:5)	-1.18793	-1.03261	-0.920652	-0.81228	1.19796	0.841578	0.815167	1.09876
TG 50:3; [M+Na]+; TG(16:0/16:1/18:2)	-1.01397	-0.975034	-0.887264	-1.06724	0.85802	1.21344	0.677162	1.19489
TG 56:2; [M+Na]+; TG(18:1/18:1/20:0)	-0.995312	-0.919106	-0.992746	-1.04329	0.738923	1.1915	0.804293	1.21574
TG 52:3; [M+Na]+; TG(16:0/18:1/18:2)	-1.13994	-0.804833	-1.03832	-0.959853	0.905986	1.24858	0.701221	1.08716
TG 50:3; [M+Na]+; TG(16:0/16:0/18:3)	-1.05754	-0.982728	-0.848123	-1.03279	0.969148	1.08085	0.566972	1.30421
TG 57:5; [M+NH4]+; TG(17:0/18:0/22:5)	-0.816183	-1.05534	-1.083	-0.960415	1.20634	1.0902	0.516419	1.10197
TG 54:2; [M+Na]+; TG(16:0/18:2/20:0)	-1.03311	-0.952445	-0.956655	-0.97806	1.1074	1.19044	0.499674	1.12277
TG 57:1; [M+NH4]+; TG(18:0/18:1/21:0)	-0.738311	-1.431	-1.05585	-0.634213	1.05915	0.625704	1.16643	1.00808
TG 60:8; [M+NH4]+; TG(16:0/22:4/22:4)	-0.825319	-1.1255	-0.911092	-1.11478	0.969821	1.09676	1.03108	0.87903
TG 46:0; [M+NH4]+; TG(12:0/16:0/18:0)	-0.927704	-1.04746	-0.816813	-1.17767	0.915249	1.10978	1.09072	0.853901
TG 55:2; [M+NH4]+; TG(16:0/18:2/21:0)	-0.98082	-1.16202	-0.689509	-1.12433	0.983864	1.13893	0.94381	0.890075
TG 55:5; [M+NH4]+; TG(16:0/17:1/22:4)	-0.74593	-1.09922	-0.892025	-1.1826	1.01889	1.23983	1.03811	0.622951
TG 57:3; [M+NH4]+; TG(18:1/18:2/21:0)	-1.38702	-1.13656	-0.586853	-0.787246	0.965148	0.968905	0.876781	1.08684
TG 57:4; [M+NH4]+; TG(17:0/18:0/22:4)	-1.30674	-1.22318	-0.813314	-0.549313	0.804636	1.07723	0.961923	1.04875
TG 52:4; [M+Na]+; TG(16:0/18:1/18:3)	-1.38595	-1.05761	-0.744607	-0.691505	0.654679	1.2209	0.98469	1.0194
TG 57:4; [M+NH4]+; TG(18:2/18:2/21:0)	-1.09846	-1.37444	-0.735912	-0.696655	1.01695	1.11801	0.999078	0.77143
TG 57:8; [M+NH4]+; TG(17:1/18:1/22:6)	-1.24392	-0.842999	-1.07138	-0.742549	0.995067	1.3661	0.793062	0.746626
TG 54:5; [M+NH4]+; TG(16:0/18:1/20:4)	-1.0685	-1.16387	-0.986523	-0.598474	0.324714	1.15712	1.18461	1.15093
TG 54:5; [M+Na]+; TG(18:1/18:2/18:2)	-1.20084	-0.848622	-1.23727	-0.562911	0.859859	1.24351	0.573379	1.17289
TG 54:5; [M+Na]+; TG(16:0/18:2/20:3)	-1.21781	-0.887576	-1.18109	-0.573636	0.906722	1.23922	0.558627	1.15554
TG 57:1; [M+Li]+; TG(18:0/19:0/20:1)	-1.32344	-0.789691	-1.07882	-0.698982	0.858456	1.06963	0.694203	1.26865
TG 56:4; [M+Na]+; TG(18:0/18:1/20:3)	-1.40543	-0.929334	-0.972753	-0.577381	0.997934	1.1553	0.705248	1.02642
TG 59:7; [M+NH4]+; TG(17:1/20:0/22:6)	-1.88753	-0.429898	-0.857732	-0.415251	0.766952	0.990404	0.698478	1.13458
PC 32:2; [M-Ac-H]-; GPCho(16:1(7Z)/16:1(7Z))	-0.538146	-0.770257	-0.624959	-1.3981	-0.0371902	1.81631	1.14128	0.411059
TG 56:1; [M+Na]+; TG(16:0/18:1/22:0)	0.415218	-1.25669	-0.586326	-1.71541	0.216637	0.883227	1.17543	0.867907
PE 44:4; [M-H]-; GPEtn(20:4(5E,8E,11E,14E)/24:0)	-0.461782	-0.940747	-0.261687	-1.66945	0.38032	1.78259	0.724266	0.446492
MGDG 36:1; [M-H]-; MGDG(18:0/18:1(11E))	-0.0679689	-1.15431	-0.547664	-1.49962	0.528194	1.7837	0.791104	0.166558
PC 32:2; [M-Ac-H]-; GPCho(14:0/18:2(2E,4E))	-0.901007	-0.888414	-0.768125	-0.956494	0.499323	2.04238	0.468173	0.504163
TG 48:1; [M+Na]+; TG(16:0/16:0/16:1)	-0.61365	-0.664525	-1.5742	-0.770801	0.806729	1.56201	0.967863	0.286573
PE 40:4; [M-H]-; GPEtn(20:1(11E)/20:3(5Z,8Z,11Z))	0.824283	0.645268	0.741796	0.733782	-1.37477	-1.16318	-1.3193	0.912119

## Sheet: NB tumors
Metabolite	shCTRL	shCTRL	shCTRL	shCTRL	shCTRL	shCTRL	shCTRL	shCTRL	shSLC27A2	shSLC27A2	shSLC27A2	shSLC27A2	shSLC27A2	shSLC27A2	shSLC27A2	shSLC27A2
DG 26:2; [M+NH4]+; DG(8:0/18:2/0:0)	-7.90194	-7.63376	-7.80591	-7.78373	-6.42009	-7.47205	-7.45132	-6.74477	-8.58	-7.04032	-7.71667	-8.62457	-6.9419	-8.27226	-8.56537	-9.30896
TG 55:1; [M+NH4]+; TG(16:0/18:1/21:0)	-7.99715	-8.56221	-8.38475	-7.17049	-8.33443	-5.92328	-6.097	-7.40827	-8.841	-5.96267	-7.16193	-8.11128	-5.53579	-7.59892	-7.44507	-8.90481
SM 45:1; [M]+; SM(d19:0/26:1(17Z))	-7.62083	-6.70407	-6.78849	-7.18274	-7.6552	-7.7863	-9.06554	-6.41175	-7.86815	-6.12631	-8.39664	-7.45388	-7.12679	-8.26699	-7.01439	-8.85909
CE(14:0); [M+NH4]+; 14:0 Cholesteryl ester	-8.1581	-7.18809	-8.85585	-7.59555	-7.82357	-4.73241	-6.50301	-7.78977	-7.68912	-7.13303	-8.6171	-8.33632	-4.95718	-8.75694	-7.68595	-8.26884
SM 27:1; [M]+; SM(d15:1(4E)/12:0)	-7.27822	-7.81955	-7.47316	-6.83356	-7.66184	-8.43541	-7.7029	-7.86168	-8.34773	-8.01967	-7.36748	-7.43865	-7.8561	-7.47639	-6.89103	-7.91785
DG 35:3; [M+NH4]+; DG(17:1/18:2/0:0)	-8.09965	-7.67537	-7.46483	-6.86015	-7.41343	-3.40206	-3.49814	-5.81442	-7.34469	-4.70367	-8.52347	-7.54647	-3.53012	-8.22837	-7.61612	-7.7483
DG 44:1; [M+NH4]+; DG(18:1/26:0/0:0)	-9.00807	-9.43443	-8.12106	-9.05647	-8.30232	-7.94307	-9.12631	-9.39341	-8.29654	-8.61532	-7.64123	-7.70559	-8.08759	-8.70912	-7.84724	-7.7428
TG 54:6; [M+NH4]+; TG(16:0/16:0/22:6)	-7.4459	-8.46357	-8.47664	-8.8094	-8.70659	-8.20395	-8.68181	-7.98009	-7.30917	-8.67049	-7.9767	-7.85585	-8.38948	-8.37234	-7.66432	-7.64086
DG 26:1; [M+NH4]+; DG(10:0/16:1/0:0)	-6.6941	-6.78936	-8.43809	-7.44343	-6.57765	-6.22693	-5.46497	-7.37496	-8.42352	-7.77046	-8.9727	-7.98012	-7.71305	-7.941	-7.03205	-7.63632
TG 57:1; [M+NH4]+; TG(17:0/20:0/20:1)	-8.29023	-8.10592	-7.78115	-6.88313	-9.32848	-6.60163	-6.86914	-8.15441	-8.18836	-7.50947	-5.49583	-7.66148	-6.01038	-8.78253	-7.35034	-7.62784
CE(20:2); [M+NH4]+; 20:2 Cholesteryl ester	-5.91228	-5.90681	-7.49701	-7.3595	-6.66246	-4.26995	-8.60478	-7.21055	-8.11335	-8.52265	-6.43647	-6.86834	-3.59606	-7.46902	-7.89943	-7.58616
DG 43:0; [M+NH4]+; DG(20:0/23:0/0:0)	-6.76047	-7.40957	-6.22915	-5.26494	-4.71655	-3.06315	-2.54719	-6.44521	-9.064	-5.77352	-8.15701	-8.21348	-4.8846	-7.70708	-8.34901	-7.53505
CE(22:5); [M+NH4]+; 22:5 Cholesteryl ester	-4.9769	-5.65662	-6.01581	-7.19764	-6.64181	-1.80181	-9.26723	-6.23176	-8.68692	-7.55388	-7.99957	-6.59051	-0.1565	-6.9422	-7.9556	-7.48466
PC 32:3; [M+H]+; GPCho(12:0/20:3(5Z,8Z,11Z))	-7.67533	-7.59985	-8.98089	-8.76687	-9.45245	-7.61837	-7.19771	-9.08059	-5.75656	-7.71267	-6.23727	-5.1877	-7.94622	-6.58502	-5.73571	-7.42026
N-(octadecanoyl)-sphing-4-enine; [M+H]+; Cer(d18:1(4E)/18:0)	-6.51784	-7.50987	-6.69118	-6.03865	-5.98988	-5.29932	-5.64811	-5.59829	-8.42902	-4.97212	-8.38597	-8.01197	-5.598	-7.69336	-8.60816	-7.34975
lysoPC 18:1; [M+H]+; PC(18:1(11E)/0:0)	-6.98708	-6.41786	-9.05603	-9.15505	-8.9108	-7.85625	-7.11589	-8.80707	-6.11557	-9.4756	-6.04783	-5.95871	-6.61265	-6.44009	-5.98642	-7.33864
PC 30:5; [M+H]+; GPCho(10:0/20:5(5Z,8Z,11Z,14Z,17Z))	-6.81559	-7.75292	-8.92746	-7.59109	-8.11535	-6.28638	-4.13855	-7.30927	-7.00357	-5.41247	-6.49118	-6.73771	-5.54231	-6.83679	-6.70395	-7.33036
CE(22:0); [M+NH4]+; 22:0 Cholesteryl ester	-4.83855	-5.36502	-5.94582	-5.63871	-5.11813	-4.29169	-8.13903	-6.86096	-7.14546	-6.97042	-8.3075	-7.15044	-3.35222	-7.66581	-6.74122	-7.31212
PC 26:2; [M+H]+; GPCho(9:0/17:2(9Z,12Z))	-7.58652	-7.17282	-8.68572	-7.51978	-7.6257	-5.82191	-6.48443	-6.5448	-7.29026	-6.15211	-8.2283	-7.68747	-5.57366	-7.65248	-8.24323	-7.28787
DG 25:0; [M+NH4]+; DG(9:0/16:0/0:0)	-6.8149	-7.48618	-7.44969	-7.43342	-6.89728	-6.11667	-5.8998	-7.31772	-7.24629	-6.8833	-8.13748	-8.70246	-6.27815	-8.85082	-7.23995	-7.22512
DG 35:0; [M+NH4]+; DG(16:0/19:0/0:0)	-5.77539	-5.38912	-5.24652	-5.74689	-5.75223	-5.27824	-6.85097	-5.2604	-5.17761	-5.24426	-5.31644	-5.04899	-4.81399	-4.89005	-5.4988	-7.22384
DG 25:1; [M+NH4]+; DG(9:0/16:1/0:0)	-6.57044	-7.05935	-7.39098	-6.66181	-6.27774	-7.38389	-7.38201	-7.37055	-7.72026	-7.33203	-8.74197	-8.31153	-8.21587	-9.03848	-8.27147	-7.21916
TG 55:1; [M+NH4]+; TG(17:0/18:0/20:1)	-5.69893	-6.53323	-6.85268	-6.1847	-6.50239	-5.03704	-5.14311	-6.17672	-7.15378	-5.35231	-5.34093	-6.63992	-4.17905	-6.59585	-6.97561	-7.18765
PC 40:2; [M+H]+; GPCho(20:1(11E)/20:1(11E))	-8.42102	-7.34486	-6.94981	-7.11076	-7.5869	-6.27695	-7.02542	-6.72128	-6.9263	-8.41358	-6.98742	-7.76296	-7.84943	-6.70045	-8.45076	-7.14104
DG 31:0; [M+NH4]+; DG(15:0/16:0/0:0)	-7.60377	-8.3978	-8.45174	-6.89042	-7.35311	-6.34752	-7.06251	-7.27402	-7.71465	-6.76741	-8.37449	-8.72551	-5.41185	-7.37721	-8.43941	-7.13703
TG 61:7; [M+NH4]+; TG(19:0/20:3/22:4)	-6.50067	-6.90716	-6.91867	-6.87092	-7.95852	-6.66384	-7.33551	-7.44379	-8.02112	-6.67989	-8.83327	-8.5752	-6.21465	-7.96827	-8.17496	-7.13062
PC 44:1; [M+H]+; GPCho(22:0/22:1(13Z))	-7.82959	-7.65202	-7.61069	-6.62127	-7.30232	-2.77494	-1.48451	-5.34706	-8.19304	-4.6304	-8.65078	-8.33632	-4.17626	-7.87585	-7.40174	-7.12623
PC 26:0; [M+Na]+; GPCho(10:0/16:0)	-5.92553	-6.41667	-6.03059	-6.25351	-5.60258	-6.22037	-7.7563	-5.85255	-6.54572	-6.14742	-6.87153	-6.91575	-6.76521	-6.86813	-7.33579	-7.1041
lysoPC 21:0; [M+H]+; PC(21:0/0:0)	-6.82314	-7.65082	-8.85404	-8.43176	-9.39742	-7.74536	-8.37824	-8.88614	-6.41439	-7.80673	-6.76945	-6.286	-7.29877	-6.59608	-6.78575	-7.07807
lysoPC 6:0; [M+H]+; PC(6:0/0:0)	-7.73455	-7.73716	-8.46275	-8.31439	-8.01157	-7.19259	-7.83071	-8.4682	-6.90922	-8.27763	-6.97504	-6.72631	-7.55669	-6.8955	-6.8463	-7.07307
DG 33:0; [M+NH4]+; DG(16:0/17:0/0:0)	-6.05273	-8.30005	-6.6932	-6.29205	-5.59839	-5.98535	-6.97038	-6.70561	-6.59461	-5.77133	-6.57205	-7.29302	-6.35584	-7.04782	-7.86548	-7.05022
DG 38:0; [M+NH4]+; DG(16:0/22:0/0:0)	-6.50232	-6.96206	-7.19231	-7.54867	-6.86127	-8.02999	-9.03312	-6.96086	-6.13962	-6.45229	-6.53571	-6.49312	-6.79213	-6.74798	-6.53989	-7.03594
MGDG 4:0; [M+NH4-CO]+; MGDG(2:0/2:0)	-6.81993	-6.33281	-6.36799	-7.10174	-6.37953	-6.11652	-6.47069	-6.68379	-6.75353	-6.29088	-8.07972	-8.07989	-6.6575	-8.25201	-7.75229	-7.02513
CE(24:1); [M+NH4]+; 24:1 Cholesteryl ester	-6.28738	-6.51187	-7.41084	-6.58683	-6.63445	-3.34518	-4.88312	-6.6265	-7.62508	-5.56057	-8.556	-6.49515	-3.47489	-7.18187	-7.0285	-7.0133
PC 28:3; [M+H]+; GPCho(8:0/20:3(5Z,8Z,11Z))	-5.73649	-6.45466	-6.21949	-6.27183	-5.87602	-6.12569	-7.32094	-5.89975	-6.61146	-5.96404	-6.84236	-6.91064	-6.80913	-6.90483	-6.87024	-6.98234
TG 55:1; [M+NH4]+; TG(17:0/18:1/20:0)	-5.43175	-6.49368	-6.5341	-6.07789	-6.62226	-5.05778	-4.95315	-6.127	-7.21347	-5.39486	-5.22009	-6.56903	-4.27424	-6.5949	-6.82553	-6.93867
DG 27:1; [M+NH4]+; DG(9:0/18:1/0:0)	-6.36279	-7.03571	-7.0379	-6.65656	-5.86905	-5.57968	-5.09196	-6.59948	-5.92323	-6.30173	-6.78807	-7.11128	-6.2234	-6.85647	-8.33755	-6.90583
DG 28:2; [M+NH4]+; DG(10:0/18:2/0:0)	-8.48569	-8.09937	-8.9671	-8.03865	-7.40679	-5.6471	-4.57304	-7.82736	-7.22778	-7.08471	-8.21172	-7.30284	-6.3384	-7.79441	-7.5934	-6.90276
TG 53:0; [M+NH4]+; TG(17:0/18:0/18:0)	-5.73898	-5.99969	-5.51589	-5.66035	-6.59125	-5.67139	-5.8698	-6.00391	-7.24063	-5.39814	-6.91243	-6.96664	-6.13401	-7.41049	-6.41326	-6.90276
lysoPC 5:0; [M+H]+; PC(5:0/0:0)	-7.748	-7.64246	-8.0129	-7.68459	-7.88631	-7.226	-7.7514	-7.93585	-6.93117	-8.04428	-6.87184	-7.08394	-7.32959	-7.18223	-6.83945	-6.89799
N-(5Z,8Z,11Z,14Z-tetracosatetraenoyl)-sphing-4-enine; [M+H]+; Cer(d18:1(4E)/24:4(5Z,8Z,11Z,14Z))	-5.92837	-6.41312	-6.01556	-5.99762	-5.60797	-6.65792	-6.56884	-5.92426	-6.93215	-5.88436	-6.36333	-7.6434	-7.04072	-7.43395	-7.96506	-6.88244
PC 48:3; [M+H]+; GPCho(22:2(13Z,16Z)/26:1(5Z))	-6.76377	-8.4706	-6.83826	-5.2763	-6.21052	-3.03324	-3.45009	-4.42306	-6.14961	-4.42415	-8.41732	-7.15755	-4.71003	-7.53954	-6.94955	-6.87607
TG 44:1; [M+Na]+; TG(12:0/16:1/16:0)	-6.69641	-6.31199	-6.26455	-6.52651	-6.24109	-5.88017	-8.05586	-6.28227	-8.44658	-6.72722	-7.30164	-7.03437	-4.49717	-7.31753	-7.63704	-6.8469
PC 29:2; [M+H]+; GPCho(12:0/17:2(9Z,12Z))	-5.4679	-5.78049	-5.33402	-5.58193	-5.28165	-5.57459	-6.71905	-5.90857	-5.64736	-5.31266	-6.28977	-6.34786	-5.73549	-6.30183	-6.87183	-6.79344
PC 38:4; [M+Na]+; GPCho(18:0/20:4(5E,8E,11E,14E))	-1.5587	-1.31963	-0.858844	-0.82927	-1.24597	-1.90111	-1.37628	-0.678894	-7.40442	-6.76915	-0.502466	-0.0958034	-2.09602	-0.695995	-6.58974	-6.78084
TG 58:10; [M+Na]+; TG(18:2/18:2/22:6)	-4.97173	-4.71113	-4.94914	-5.33149	-5.19908	-4.27133	-4.68478	-6.0379	-5.66863	-5.99242	-6.00909	-6.43325	-4.50356	-6.10755	-5.5883	-6.78053
SM 44:1; [M]+; SM(d18:0/26:1(17Z))	-7.858	-6.34955	-8.69057	-8.01257	-8.16989	-7.13829	-7.22424	-8.46965	-4.34453	-8.00469	-6.19843	-5.94404	-6.42817	-5.41788	-5.75449	-6.72068
DG 27:2; [M+NH4]+; DG(9:0/18:2/0:0)	-6.57972	-7.10018	-8.5718	-8.8966	-7.84607	-7.46465	-6.09762	-7.32623	-5.94376	-7.96417	-6.86102	-6.51806	-7.4734	-7.47335	-6.81999	-6.67891
TG 57:2; [M+NH4]+; TG(17:0/20:1/20:1)	-6.67989	-7.27646	-7.06991	-5.57834	-7.66934	-5.15756	-4.90055	-7.1515	-7.24588	-5.80047	-3.66384	-7.06444	-4.43212	-7.79224	-5.87628	-6.65229
DG 28:1; [M+NH4]+; DG(10:0/18:1/0:0)	-7.53937	-7.78804	-8.89447	-7.74194	-7.39845	-5.39325	-3.79992	-7.02786	-7.19382	-6.86174	-8.27104	-7.05379	-5.68405	-8.84295	-7.17222	-6.64001
DG 40:8; [M+Li]+; DG(20:3/20:5/0:0)	-6.7193	-6.73547	-7.00937	-7.63747	-7.18117	-7.45178	-9.30544	-7.191	-6.47216	-6.71456	-6.43257	-6.5453	-5.99138	-6.40862	-5.83572	-6.62643
SM 38:5; [M]+; SM(d14:1(4E)/24:4(5Z,8Z,11Z,14Z))	-7.35249	-7.45588	-8.79282	-8.9748	-8.03562	-7.05784	-5.89723	-8.07837	-6.00596	-7.37887	-6.24167	-6.84319	-6.5996	-5.66829	-6.58296	-6.60213
PC 38:5; [M+H]+; GPCho(16:0/22:5(4Z,7Z,10Z,13Z,16Z))	-6.83791	-5.80227	-7.18318	-6.95581	-8.25702	-6.80674	-7.57509	-7.56751	-5.40962	-7.44845	-7.30205	-7.05744	-6.79031	-8.84857	-6.03365	-6.57552
DG 31:1; [M+NH4]+; DG(15:0/16:1/0:0)	-6.44909	-7.31895	-6.65678	-6.84591	-6.4417	-5.08575	-6.39779	-6.61985	-7.02841	-5.92426	-6.87588	-6.36977	-4.91935	-7.1052	-6.82645	-6.53399
TG 60:4; [M+NH4]+; TG(18:0/20:1/22:3)	-8.11418	-6.45885	-7.35239	-6.98111	-6.99629	-5.0114	-5.46187	-6.08294	-7.34123	-6.02201	-7.52396	-6.71972	-5.95539	-6.64855	-7.42301	-6.52032
lysoPC 24:4; [M+H]+; PC(24:4(5Z,8Z,11Z,14Z)/0:0)	-6.07702	-6.89105	-8.9799	-8.30219	-7.52887	-7.30675	-8.15186	-6.83225	-7.21545	-6.82498	-7.04818	-6.3503	-7.48591	-6.69336	-7.13397	-6.50445
lysoPC 26:1; [M+H]+; PC(26:1(5Z)/0:0)	-6.93183	-7.52223	-9.23445	-7.92859	-7.59363	-5.85274	-5.86861	-8.04612	-5.9505	-7.19353	-6.57179	-6.18198	-6.43975	-7.17904	-6.20128	-6.50315
PC 38:8; [M+Na]+; GPCho(18:3(6Z,9Z,12Z)/20:5(5Z,8Z,11Z,14Z,17Z))	-7.25326	-6.63081	-8.01038	-8.9132	-8.5285	-7.10281	-7.08818	-9.22241	-6.15644	-7.3936	-6.10612	-6.26551	-7.09799	-6.2844	-5.56601	-6.4717
DG 33:1; [M+NH4]+; DG(15:0/18:1/0:0)	-5.30266	-6.63238	-5.42289	-4.69717	-4.69002	-4.57399	-5.33341	-4.3981	-7.01559	-4.22203	-7.14309	-7.13668	-4.8673	-8.44881	-7.94352	-6.45585
DG 26:0; [M+NH4]+; DG(10:0/16:0/0:0)	-7.58847	-5.72514	-7.28487	-7.3441	-7.15197	-5.08079	-4.40713	-6.43509	-6.43593	-6.45387	-5.6452	-6.53346	-5.29246	-6.45931	-6.42768	-6.45485
DG 33:1; [M+NH4]+; DG(16:0/17:1/0:0)	-5.3009	-6.65782	-5.37676	-4.68148	-4.70386	-4.57943	-5.31263	-4.40458	-6.98049	-4.22696	-7.17795	-7.09891	-4.84617	-8.36749	-7.95762	-6.43696
PC 34:3; [M+H]+; GPCho(16:0/18:3(6Z,9Z,12Z))	0.818468	0.306481	1.17343	-5.39558	-4.75146	-5.64062	-5.58496	-5.23299	-5.816	-5.59961	-5.6973	-5.97211	-5.77884	-4.96484	-6.62574	-6.434
lysoPC 15:1; [M+H]+; PC(15:1(9Z)/0:0)	-5.88494	-6.67334	-8.08978	-7.79694	-7.98584	-7.33481	-7.0701	-8.01935	-5.53468	-7.53521	-6.01885	-5.56607	-6.25846	-5.97917	-5.40795	-6.42393
PE 35:3; [M+H]+; GPEtn(17:1(9Z)/18:2(2E,4E))	-6.1384	-6.8182	-7.03636	-6.57706	-6.42891	-5.01816	-5.72263	-6.79748	-5.31107	-6.49839	-6.09648	-5.98375	-5.03166	-6.14268	-7.22891	-6.42295
PC 32:0; [M+Na]+; GPCho(9:0/23:0)	0.870052	0.338291	1.20739	1.21125	0.705414	-5.91267	-5.67588	1.29376	-6.46084	-5.66967	-5.91402	-5.73067	-6.7706	-5.18223	-6.76434	-6.38601
PC 32:0; [M+Na]+; GPCho(10:0/22:0)	0.874196	0.338308	1.2063	-5.36862	0.707179	-5.92849	-5.67855	-5.33471	-6.47453	-5.67631	-5.92525	-5.72776	-6.79465	-5.19255	-6.76051	-6.38077
TG 58:5; [M+Na]+; TG(18:0/18:1/22:4)	-6.78307	-5.73981	-5.96379	-6.81872	-7.2049	-6.10857	-4.53602	-5.2822	-7.65809	-5.86139	-7.2074	-6.5192	-6.52978	-7.01459	-6.88652	-6.36283
DG 39:4; [M+NH4]+; DG(19:0/20:4/0:0)	-6.21752	-6.57958	-6.08831	-6.50572	-7.30686	-6.5727	-6.82813	-6.48771	-5.59887	-6.74299	-5.72002	-7.11785	-5.83301	-6.30068	-5.98418	-6.36283
PC 32:0; [M+Na]+; GPCho(8:0/24:0)	0.889317	0.338377	1.21572	1.22455	0.714549	-5.64993	-5.68915	1.29808	-6.53061	-5.85953	-6.00025	-5.7688	-6.87774	-5.2348	-6.87278	-6.35955
PC 30:3; [M+H]+; GPCho(12:0/18:3(6Z,9Z,12Z))	-5.69221	-5.87732	-5.29752	-4.82683	-5.75278	-5.44285	-8.36174	-5.33992	-7.08195	-5.87741	-6.9654	-7.52885	-6.57072	-8.159	-7.42394	-6.35092
PC 37:1; [M+Na]+; GPCho(13:0/24:1(15Z))	-5.98773	-6.33169	-5.42802	-4.9994	-6.27678	-8.12773	-8.80008	-5.30854	-5.99436	-3.88088	-6.27267	-5.69792	-5.26099	-6.08997	-6.13283	-6.33979
PC 28:0; [M+Na]+; GPCho(2:0/26:0)	-5.76907	-5.89128	-5.30076	-4.80509	-5.68531	-5.41851	-8.2933	-5.37632	-7.27408	-5.79546	-6.8601	-7.79308	-6.71695	-8.29741	-7.60392	-6.32967
PC 32:0; [M+Na]+; GPCho(21:0/11:0)	0.920295	0.334827	1.23072	1.24521	0.728949	-5.67469	-5.71143	-5.18779	-6.706	-5.79858	-6.15022	-5.86368	-6.76185	-5.32839	-5.53724	-6.31803
TG 57:3; [M+NH4]+; TG(17:0/18:0/22:3)	-5.33921	-5.38173	-5.56696	-5.69602	-5.90464	-4.19803	-4.00206	-5.64992	-7.02389	-4.71235	-6.4214	-6.98075	-3.80535	-7.41257	-6.47446	-6.31099
TG 61:8; [M+NH4]+; TG(17:1/22:3/22:4)	-5.64741	-5.49055	-5.51195	-5.98062	-6.09781	-7.02672	-7.65141	-6.2218	-7.43685	-6.76327	-6.53374	-7.42572	-6.35483	-6.97103	-6.71417	-6.30264
TG 58:0; [M+NH4]+; TG(16:0/20:0/22:0)	-6.51487	-7.04906	-7.37953	-8.60751	-7.5022	-3.08529	-3.61164	-5.78187	-6.42077	-5.05169	-7.04993	-5.98976	-2.84553	-6.68755	-6.27168	-6.23324
TG 57:3; [M+NH4]+; TG(17:0/20:1/20:2)	-5.3578	-5.40805	-5.56427	-5.67237	-5.89508	-4.20099	-4.00072	-5.66707	-7.0319	-4.72204	-6.41438	-7.01617	-3.80786	-7.45352	-6.48975	-6.22149
TG 62:6; [M+Na]+; TG(19:0/21:0/22:6)	-5.74898	-5.60487	-6.09834	-4.71819	-5.5754	-5.09508	-4.99193	-6.54118	-6.60574	-5.96055	-7.54508	-7.89155	-5.3409	-6.36689	-7.26103	-6.18267
CE(18:0); [M+NH4]+; 18:0 Cholesteryl ester	-4.42825	-3.91853	-5.43174	-5.56352	-6.01237	-7.57828	-8.82659	-5.66261	-6.02511	-6.85872	-5.21604	-6.18216	-5.37615	-6.16494	-5.70523	-6.17854
PC 42:7; [M+H]+; GPCho(20:2(11Z,14Z)/22:5(4Z,7Z,10Z,13Z,16Z))	-6.76289	-6.17972	-6.95271	-5.58979	-7.09753	-4.50039	-3.24671	-6.59038	-5.83535	-5.2712	-6.16004	-5.64478	-5.54856	-6.14648	-6.27483	-6.12305
DG 42:1; [M+NH4]+; DG(18:1/24:0/0:0)	-7.12943	-7.03858	-7.32418	-6.77908	-7.03454	-8.21757	-7.97665	-6.47838	-6.0461	-7.05461	-6.22058	-5.99024	-6.43814	-6.10419	-6.36951	-6.11355
CE(22:6); [M+NH4]+; 22:6 Cholesteryl ester	-6.55568	-5.79862	-5.55863	-6.27526	-5.77454	-7.58549	-7.44105	-5.21761	-7.9377	-5.87706	-6.17738	-7.08225	-6.51031	-6.72093	-6.44555	-6.05401
lysoPC 19:0; [M+H]+; PC(19:0/0:0)	-5.83791	-6.47219	-8.20007	-7.56899	-7.34274	-7.23825	-6.43692	-7.62448	-5.48023	-7.08553	-5.55738	-5.82144	-6.36618	-5.84603	-5.60551	-6.05003
TG 57:0; [M+NH4]+; TG(16:0/20:0/21:0)	-6.40719	-6.61204	-7.49419	-7.1493	-6.53305	-3.88866	-4.2439	-5.43589	-7.7782	-4.76191	-7.75851	-5.8547	-3.83354	-6.52934	-5.49745	-6.00321
DG 41:1; [M+NH4]+; DG(18:1/23:0/0:0)	-7.43709	-8.5849	-8.10696	-6.93753	-6.70895	-5.2154	-7.15994	-6.45918	-7.59127	-5.98429	-8.91275	-6.11785	-3.84889	-6.69209	-6.73455	-5.98993
DG 33:2; [M+NH4]+; DG(15:0/18:2/0:0)	-7.31746	-7.43649	-7.96808	-7.35855	-6.69676	-4.40017	-3.92595	-5.86955	-6.62745	-4.92675	-6.98608	-6.80475	-4.48162	-6.88362	-6.86074	-5.9655
PC 36:5; [M+H]+; GPCho(14:1(9Z)/22:4(7Z,10Z,13Z,16Z))	-6.50213	-6.59773	-6.78158	-6.58535	-6.86845	-6.57808	-6.41084	-7.10938	-5.6383	-6.552	-5.4188	-5.71421	-6.50899	-5.65888	-5.85995	-5.96336
DG 33:2; [M+NH4]+; DG(16:1/17:1/0:0)	-7.33274	-7.43065	-7.9332	-7.36679	-6.70124	-4.40911	-3.91706	-5.87254	-6.63618	-4.94963	-6.93656	-6.80922	-4.4807	-6.91689	-6.84412	-5.95999
PC 38:5; [M+H]+; GPCho(18:1(11E)/20:4(5Z,8Z,11Z,14Z))	-6.86012	-6.34696	-6.88264	-8.80768	-7.3881	-6.40074	-6.57358	-7.29635	-5.91162	-7.03428	-6.52225	-5.97258	-7.06258	-6.04121	-6.5141	-5.93553
TG 59:1; [M+NH4]+; TG(18:1/20:0/21:0)	-6.79585	-7.03701	-7.3877	-6.99504	-7.18894	-3.34247	-3.26701	-5.24861	-7.47334	-4.35645	-7.72058	-6.77931	-3.14574	-6.13099	-5.28792	-5.90498
TG 64:8; [M+NH4]+; TG(20:1/22:3/22:4)	-5.19105	-4.86813	-4.88316	-4.49349	-5.38973	-7.94205	-8.19041	-5.60384	-7.03924	-6.32287	-6.84145	-6.35949	-9.22386	-6.35584	-7.20268	-5.89833
TG 48:0; [M+Na]+; TG(14:0/16:0/18:0)	-5.10662	-5.65692	-5.6931	-6.12613	-5.38552	-7.79416	-7.2568	-6.48808	-5.72519	-6.78561	-4.81436	-5.28902	-7.79488	-5.15168	-5.13636	-5.87172
TG 59:4; [M+Li]+; TG(18:0/20:4/21:0)	-5.42459	-5.12783	-5.29583	-5.27891	-5.5546	-8.98641	-8.06311	-5.5677	-6.47168	-6.59371	-5.60867	-6.36853	-8.50749	-6.24625	-7.08967	-5.86805
TG 57:3; [M+NH4]+; TG(17:0/18:1/22:2)	-5.33921	-5.55865	-5.40826	-5.32608	-6.10981	-3.96288	-3.68218	-5.15667	-6.99164	-4.26419	-6.6057	-7.08767	-4.05674	-6.87499	-6.67039	-5.84248
TG 59:5; [M+NH4]+; TG(17:0/20:1/22:4)	-4.53288	-4.96932	-5.15779	-5.06366	-5.39266	-5.22913	-8.16157	-5.40047	-7.24265	-4.85501	-6.66093	-6.27147	-4.55989	-6.54683	-6.30843	-5.83318
TG 60:8; [M+NH4]+; TG(18:1/20:1/22:6)	-4.46754	-4.25313	-4.61578	-4.61272	-4.5835	-8.61468	-8.04744	-5.5712	-5.706	-7.60515	-5.32216	-6.387	-8.50151	-5.80162	-6.2782	-5.82832
TG 54:4; [M+NH4]+; TG(16:0/18:0/20:4)	-7.23604	-8.02766	-7.26395	-7.07763	-7.4222	-7.90601	-6.93973	-6.82273	-6.01663	-6.22925	-7.5635	-6.47792	-6.79762	-6.65617	-5.90869	-5.81558
DG 40:9; [M+Li]+; DG(20:4/20:5/0:0)	-6.03228	-6.0756	-5.71238	-6.21183	-6.00286	-4.32126	-4.22407	-5.35423	-5.92323	-3.96192	-6.3893	-6.24303	-3.68008	-6.13493	-6.26959	-5.80933
lysoPC 20:0; [M+H]+; PC(P-20:0/0:0)	-5.7862	-6.01681	-7.12571	-7.6587	-7.18714	-5.96484	-6.54642	-8.1904	-5.73467	-7.09972	-5.29528	-6.00443	-5.94001	-5.6897	-5.91786	-5.8063
PC 28:0; [M+Na]+; GPCho(14:0/14:0)	-5.79597	-5.98	-5.26538	-4.82209	-5.66069	-5.42433	-8.41955	-5.39367	-7.26708	-5.76338	-7.03596	-7.68953	-6.73945	-8.431	-7.75054	-5.79154
DG 42:2; [M+NH4]+; DG(18:2/24:0/0:0)	-5.85918	-5.57986	-7.00458	-6.7531	-6.23196	-6.09894	-7.19306	-7.5247	-5.69712	-5.86862	-5.61295	-5.32998	-5.73242	-5.66259	-5.80702	-5.78634
TG 60:1; [M+NH4]+; TG(18:1/20:0/22:0)	-6.76554	-7.35653	-8.63735	-7.84613	-8.03185	-2.78954	-2.57892	-5.40376	-7.08448	-3.96311	-7.28791	-5.71093	-2.30159	-6.3829	-5.55972	-5.74097
PC 34:2; [M+Na]+; GPCho(16:0/18:2(2E,4E))	-6.1414	-6.36567	-6.39658	-6.31011	-5.90636	-6.40552	-5.74835	-6.30862	-6.01456	-6.01203	-5.34922	-6.22146	-5.69149	-5.66123	-5.5312	-5.73231
MG 11:0; [M+Li]+; MG(11:0/0:0/0:0)	-6.51135	-6.40232	-6.45586	-6.33366	-6.35933	-5.43758	-5.20455	-6.7671	-6.11372	-6.39949	-6.44984	-5.7703	-5.64445	-6.2886	-6.06856	-5.73124
TG 59:6; [M+NH4]+; TG(18:1/19:0/22:5)	-4.363	-4.47806	-4.2707	-4.59215	-4.97754	-5.41949	-6.96556	-4.90618	-5.9847	-4.96842	-6.17202	-6.62679	-5.18182	-6.48709	-5.94385	-5.70648
TG 61:5; [M+NH4]+; TG(19:0/20:1/22:4)	-6.01343	-5.87406	-5.75563	-5.76436	-5.72277	-7.04758	-6.28268	-6.2215	-7.60574	-6.17867	-5.44302	-7.81202	-7.32001	-6.33458	-6.52306	-5.69181
DG 34:4; [M+NH4]+; DG(16:1/18:3/0:0)	-5.44273	-5.31919	-5.52056	-5.29212	-4.88959	-3.67211	-2.88734	-4.43385	-6.59771	-4.06302	-6.08817	-7.02037	-4.5995	-5.90337	-6.25625	-5.68872
DG 37:1; [M+NH4]+; DG(18:1/19:0/0:0)	-5.59895	-6.85612	-6.09259	-5.95437	-5.77341	-3.95784	-4.66803	-5.89208	-5.70266	-4.52242	-6.47648	-5.39968	-3.75224	-7.55921	-5.70593	-5.68608
lysoPC 25:0; [M+H]+; PC(25:0/0:0)	-8.05152	-8.22149	-8.9583	-9.18947	-6.7111	-4.65082	-4.51935	-6.69033	-6.18798	-6.20617	-7.45541	-7.15969	-4.76611	-7.40385	-6.79145	-5.68315
TG 59:6; [M+NH4]+; TG(17:1/20:1/22:4)	-4.33389	-4.47126	-4.24581	-4.57348	-4.96396	-5.4821	-6.95399	-4.89214	-5.9359	-4.95825	-6.26614	-6.60988	-5.09644	-6.45931	-5.98109	-5.68125
PE 22:0; [M+H]+; GPEtn(3:0/19:0)	-5.57266	-6.62825	-7.95587	-6.7606	-7.61359	-6.74918	-8.81225	-8.17791	-5.02303	-7.37256	-4.99154	-4.8714	-6.24246	-5.30947	-5.38588	-5.67497
PC 36:5; [M+H]+; GPCho(18:2(2E,4E)/18:3(6Z,9Z,12Z))	-6.15045	-6.42279	-6.41702	-6.32839	-5.90267	-6.33111	-5.71321	-6.33793	-6.05015	-6.02657	-5.37559	-6.20867	-5.72499	-5.61931	-5.44685	-5.67453
TG 59:7; [M+NH4]+; TG(17:0/20:3/22:4)	-4.57996	-4.53603	-4.40428	-4.59299	-4.99505	-6.18269	-6.59095	-5.08003	-6.32255	-5.33283	-5.76196	-6.71394	-5.81133	-5.88636	-6.41999	-5.66974
SM 42:5; [M]+; SM(d18:1(4E)/24:4(5Z,8Z,11Z,14Z))	-7.30202	-6.17986	-7.3311	-6.84458	-6.44724	-2.45334	-0.6056	-5.21093	-6.15816	-4.24169	-6.78895	-6.47481	-4.00422	-6.42952	-6.21917	-5.65731
PE 22:0; [M+H]+; GPEtn(4:0/18:0)	-5.32143	-6.54727	-7.90148	-6.64323	-7.51416	-6.7154	-8.85569	-7.92537	-4.9081	-7.53447	-4.97329	-4.82802	-6.22864	-5.22764	-5.12627	-5.65544
TG 60:12; [M+NH4]+; TG(18:2/20:4/22:6)	-6.04214	-5.05631	-6.00483	-4.62009	-4.92053	-5.60305	-6.15493	-5.2101	-6.31743	-5.39461	-6.80811	-8.26167	-5.47918	-7.50851	-5.18816	-5.64842
DG 27:0; [M+NH4]+; DG(9:0/18:0/0:0)	-6.74299	-6.61632	-7.66849	-8.58369	-8.21737	-8.36619	-7.55449	-8.67082	-5.4959	-9.31155	-5.83025	-6.57473	-8.1958	-6.69563	-6.30392	-5.63788
TG 53:5; [M+NH4]+; TG(16:0/17:1/20:4)	-6.76333	-8.50193	-7.82755	-7.29552	-7.67562	-4.31938	-4.00635	-5.325	-6.57873	-4.30449	-8.50892	-7.69056	-4.86304	-6.68002	-7.39259	-5.60477
TG 60:1; [M+NH4]+; TG(18:0/20:1/22:0)	-6.48623	-6.84193	-8.31386	-7.70533	-8.27662	-2.54481	-2.36679	-5.22455	-6.67925	-3.55623	-6.91914	-5.62913	-2.39985	-5.88002	-5.70296	-5.58863
TG 59:6; [M+NH4]+; TG(17:0/20:2/22:4)	-4.30474	-4.43696	-4.25379	-4.55572	-4.96697	-5.34608	-6.93889	-4.8833	-6.26893	-4.81983	-6.08367	-6.71473	-5.05113	-6.02013	-6.08893	-5.57281
PC 36:5; [M+H]+; GPCho(16:0/20:5(5Z,8Z,11Z,14Z,17Z))	-6.26678	-6.16725	-6.2211	-6.09121	-6.31044	-6.35349	-6.24661	-6.51065	-5.73851	-6.21878	-5.40683	-5.34471	-5.6776	-6.20295	-5.60723	-5.53981
lysoPC 22:1; [M+H]+; PC(22:1(13Z)/0:0)	-5.84023	-6.31104	-8.32387	-8.00415	-7.94126	-7.24014	-6.74167	-7.97237	-4.9113	-7.16569	-5.60648	-5.51715	-6.18947	-5.7789	-5.48573	-5.51523
DG 42:2; [M+NH4]+; DG(18:1/24:1/0:0)	-5.56871	-5.51559	-6.41618	-6.49735	-6.80119	-5.85867	-6.93778	-6.9889	-5.73737	-5.5601	-5.71278	-5.33189	-5.39129	-5.51967	-5.71674	-5.49516
DG 42:5; [M+NH4]+; DG(18:1/24:4/0:0)	-4.63431	-4.777	-4.82621	-4.67547	-4.81951	-5.68627	-7.28197	-4.75672	-6.87752	-5.08886	-6.19318	-6.19034	-5.03645	-6.4801	-6.83541	-5.47867
PC 42:7; [M+H]+; GPCho(20:1(11E)/22:6(4Z,7Z,10Z,13Z,16Z,19Z))	-5.57836	-6.00185	-5.95794	-6.13193	-7.94986	-6.81566	-5.36678	-7.20904	-4.95306	-6.57166	-5.61879	-6.21774	-6.22833	-5.37315	-4.87405	-5.47524
DG 30:1; [M+NH4]+; DG(14:0/16:1/0:0)	-5.43096	-5.93459	-4.68396	-4.92449	-4.20976	-3.73714	-4.21457	-4.2326	-7.5348	-4.33509	-6.62597	-7.41504	-4.49573	-6.92488	-7.24776	-5.47385
CE(18:1); [M+NH4]+; 18:1 Cholesteryl ester	-4.0976	-4.62266	-5.73744	-5.60666	-5.73387	-4.3218	-6.30616	-5.44486	-6.03837	-6.19822	-4.93259	-6.34786	-3.90603	-6.25556	-6.06729	-5.46212
CE(22:2); [M+NH4]+; 22:2 Cholesteryl ester	-7.90097	-5.49234	-7.23918	-7.00811	-6.64736	-3.9669	-4.26274	-4.68364	-6.34643	-3.49028	-7.90638	-6.34441	-3.21672	-5.75522	-6.04938	-5.45197
DG 42:0; [M+NH4]+; DG(16:0/26:0/0:0)	-4.39583	-5.00912	-5.00735	-4.40733	-4.26639	-3.07312	-2.19235	-4.58713	-6.36895	-3.46607	-6.71974	-6.89957	-3.06068	-7.44328	-7.04418	-5.41441
TG 58:3; [M+NH4]+; TG(18:0/18:0/22:3)	-6.12292	-5.88001	-6.12584	-5.73147	-6.13686	-3.57611	-3.71592	-4.74746	-6.14489	-4.43549	-7.68471	-5.87975	-3.88503	-5.10343	-5.47036	-5.35581
TG 55:0; [M+NH4]+; TG(16:0/19:0/20:0)	-4.71477	-5.08784	-5.44567	-5.32153	-4.82648	-3.53847	-3.61697	-4.51125	-6.0232	-3.78669	-6.50363	-4.69379	-3.85461	-4.71964	-4.63948	-5.33852
TG 63:12; [M+Na]+; TG(19:0/22:6/22:6)	-6.042	-7.51531	-7.0818	-5.54696	-5.70756	-4.30291	-4.54208	-5.90918	-6.23922	-5.45212	-7.03387	-7.97447	-5.27153	-6.51855	-6.89103	-5.31598
TG 58:7; [M+Li]+; TG(18:0/20:3/20:4)	-4.49989	-4.22137	-4.25188	-4.35088	-5.31485	-4.55387	-5.7686	-4.95494	-5.20361	-5.26457	-5.48987	-4.48617	-4.10976	-5.60974	-4.40226	-5.29479
TG 57:4; [M+NH4]+; TG(17:0/18:0/22:4)	-3.39541	-3.67365	-3.63708	-4.02245	-4.6472	-4.31704	-4.18322	-4.17477	-5.78612	-3.7667	-6.42277	-5.87067	-4.18778	-5.93381	-5.80459	-5.29054
TG 56:1; [M+Na]+; TG(18:0/18:1/20:0)	-4.80807	-4.02319	-4.05317	-4.16151	-5.02421	-4.52423	-6.00301	-4.80816	-6.23058	-5.25469	-6.08799	-5.23033	-4.1017	-4.84267	-4.41592	-5.28598
DG 40:2; [M+NH4]+; DG(18:2/22:0/0:0)	-5.62894	-5.33393	-6.64654	-6.14494	-6.06955	-5.56417	-6.90021	-5.36523	-5.69008	-5.08906	-5.59581	-5.4609	-4.63106	-5.40085	-5.32934	-5.27236
PC 35:4; [M+H]+; GPCho(15:0/20:4(5E,8E,11E,14E))	-5.90133	-5.98968	-6.95563	-5.05839	-6.33344	-5.55608	-8.01835	-6.26771	-4.94326	-6.72151	-4.75995	-5.23559	-6.65148	-5.25425	-4.35344	-5.26994
N-(eicosanoyl)-sphing-4-enine; [M+H]+; Cer(d18:1(4E)/20:0)	-5.44149	-5.442	-4.48811	-4.58216	-4.15577	-3.66392	-4.34184	-3.93032	-5.84298	-3.61211	-5.90797	-5.48942	-3.76998	-5.86158	-5.7176	-5.23539
TG 40:0; [M+NH4]+; TG(12:0/12:0/16:0)	-5.8847	-6.40115	-5.59234	-5.08062	-5.23096	-3.2752	-5.37175	-4.0953	-6.27656	-3.48839	-6.61347	-4.92466	-3.21213	-5.49666	-6.65389	-5.22352
DG 42:3; [M+NH4]+; DG(18:2/24:1/0:0)	-7.94726	-5.55977	-5.27164	-7.03133	-6.08215	-6.64114	-7.31768	-6.48771	-6.97645	-4.56653	-6.5635	-6.77084	-5.27297	-6.14735	-7.30242	-5.21079
TG 58:7; [M+Li]+; TG(18:3/20:0/20:4)	-4.56871	-4.27515	-4.34258	-4.75695	-5.40357	-4.61463	-5.5973	-5.03508	-5.22409	-5.24487	-6.14871	-4.4747	-4.12553	-5.59857	-4.38401	-5.18143
DG 35:1; [M+NH4]+; DG(17:0/18:1/0:0)	-4.7667	-5.67122	-5.23541	-4.8222	-4.53853	-4.20049	-4.96237	-4.16314	-5.05051	-3.74037	-5.65078	-5.57021	-4.4158	-5.55415	-5.50705	-5.17689
PE 16:0; [M+H]+; GPEtn(5:0/11:0)	-5.1511	-6.24841	-7.61376	-7.50992	-7.7751	-6.32105	-6.5927	-7.051	-4.52158	-6.53651	-4.54156	-4.96251	-5.87774	-4.53863	-5.09226	-5.17617
DG 40:1; [M+NH4]+; DG(18:1/22:0/0:0)	-5.69189	-6.11003	-7.02204	-7.54005	-6.34057	-7.13712	-7.44697	-7.07837	-6.30115	-5.62111	-5.82934	-5.90375	-5.12341	-5.84758	-5.80884	-5.17411
PE 19:1; [M+H]+; GPEtn(2:0/17:1(9Z))	-5.30426	-5.93545	-5.68492	-5.57274	-5.65644	-5.76625	-6.34046	-5.97622	-4.92153	-5.90675	-5.62036	-5.71316	-6.13054	-5.68919	-5.34107	-5.16907
DG 35:2; [M+NH4]+; DG(17:0/18:2/0:0)	-5.53391	-6.29443	-6.21483	-5.61042	-5.25185	-3.12277	-3.1623	-4.77974	-4.90786	-3.51031	-5.77234	-5.24824	-3.44726	-5.32017	-5.54939	-5.15266
PC 39:6; [M+H]+; GPCho(17:2(9Z,12Z)/22:4(7Z,10Z,13Z,16Z))	-7.12716	-6.19331	-8.18062	-7.40021	-9.28045	-5.10792	-5.61419	-8.62166	-5.08819	-8.1752	-5.18844	-5.46068	-6.20671	-5.5673	-4.31912	-5.15022
PE 16:0; [M+H]+; GPEtn(13:0/3:0)	-5.27901	-6.12686	-6.98435	-7.43109	-7.93472	-6.27112	-6.56411	-6.99749	-4.84398	-6.42953	-4.95296	-5.11318	-5.92253	-4.54568	-5.26938	-5.14861
TG 52:6; [M+Na]+; TG(16:0/16:1/20:5)	-5.87694	-5.54913	-4.71192	-5.20436	-5.69304	-5.5548	-5.44292	-4.93354	-5.56895	-4.91826	-5.64361	-6.12811	-6.69458	-5.48337	-5.93353	-5.14195
CE(22:1); [M+NH4]+; 22:1 Cholesteryl ester	-4.13644	-4.11794	-5.02325	-4.36536	-4.9424	-4.20364	-6.34857	-4.15565	-5.88082	-5.08485	-5.85871	-5.22454	-3.15012	-5.33173	-5.4977	-5.13072
TG 51:0; [M+NH4]+; TG(16:0/17:0/18:0)	-3.20441	-3.54123	-3.15971	-3.49096	-3.75118	-4.95327	-6.71714	-3.45455	-7.84344	-3.89772	-6.04642	-7.17223	-5.85586	-5.93158	-7.92032	-5.12753
TG 62:8; [M+NH4]+; TG(18:0/22:4/22:4)	-3.7548	-3.31203	-3.32166	-2.90606	-3.49756	-8.38773	-8.38201	-3.8989	-6.96242	-5.34335	-4.65919	-7.29969	-7.70271	-5.20719	-6.20869	-5.12057
DG 40:2; [M+NH4]+; DG(18:1/22:1/0:0)	-5.48496	-5.16119	-6.41084	-6.12171	-5.83618	-5.29661	-7.10306	-5.26283	-5.34513	-5.12512	-5.45808	-5.35081	-4.49959	-5.12996	-5.57958	-5.11542
PE 16:0; [M+H]+; GPEtn(6:0/10:0)	-5.26265	-6.50013	-7.30703	-7.55771	-7.57042	-6.34974	-6.82402	-6.96188	-4.43466	-6.47294	-4.30834	-5.06703	-5.83854	-4.73862	-5.178	-5.09619
DG 40:7; [M+Li]+; DG(18:1/22:6/0:0)	-7.22508	-6.71092	-8.80854	-7.26323	-7.08577	-5.58048	-3.64757	-7.4048	-4.99045	-6.99267	-5.43876	-4.7718	-6.96386	-5.46082	-4.82168	-5.09433
PC 32:2; [M+Na]+; GPCho(16:1(7Z)/16:1(7Z))	-5.03733	-5.33706	-4.20985	-4.38529	-5.22013	-5.00669	-6.45948	-4.37496	-6.84008	-4.65978	-4.7064	-5.14064	-5.79728	-5.52428	-6.26561	-5.09287
PE 19:1; [M+H]+; GPEtn(4:0/15:1(9Z))	-5.48496	-5.53396	-5.68845	-5.46376	-5.8036	-5.71771	-6.17313	-5.88348	-5.00399	-5.68123	-5.59709	-5.37039	-6.06824	-5.24273	-4.66528	-5.08154
TG 62:3; [M+NH4]+; TG(18:1/22:1/22:1)	-6.24478	-6.48796	-8.44354	-7.44343	-7.24857	-1.47364	-1.2732	-4.16076	-5.46991	-2.73419	-6.66603	-5.39874	-1.89679	-5.00381	-5.02558	-5.07576
PE 16:0; [M+H]+; GPEtn(7:0/9:0)	-5.2514	-6.51859	-7.28792	-7.61466	-7.54221	-6.28442	-6.8702	-6.97288	-4.43143	-6.45897	-4.31481	-5.10011	-5.8343	-4.76455	-5.19262	-5.07537
TG 54:6; [M+Li]+; TG(18:0/18:3/18:3)	-4.83994	-4.78229	-4.47329	-4.85468	-4.85954	-8.07493	-7.70007	-4.98416	-5.89773	-5.63755	-5.06085	-5.2037	-6.79717	-5.64879	-5.40807	-5.05268
SM 36:1; [M]+; SM(d14:1(4E)/22:0)	-5.282	-5.66808	-8.12872	-7.81416	-8.1634	-5.20164	-7.00083	-7.88856	-4.64682	-7.0858	-4.58216	-4.46029	-4.72564	-4.49159	-4.38044	-5.04419
TG 56:0; [M+Na]+; TG(16:0/18:0/22:0)	-4.72631	-4.76967	-4.35131	-4.95545	-5.47246	-6.2687	-6.31498	-4.68117	-6.53406	-5.15482	-7.18603	-6.38012	-5.73505	-6.79876	-6.18322	-5.04081
DG 35:2; [M+NH4]+; DG(17:1/18:1/0:0)	-5.49544	-6.34793	-6.23681	-5.65443	-5.24366	-3.11191	-3.13222	-4.76816	-4.88735	-3.51405	-5.64772	-5.31035	-3.4256	-5.26859	-5.46029	-5.03978
TG 59:5; [M+NH4]+; TG(18:1/19:0/22:4)	-4.85442	-5.11373	-4.81597	-4.65549	-4.65587	-6.94128	-6.81327	-5.19406	-4.44142	-5.846	-4.37356	-6.12724	-7.48222	-5.25052	-5.59327	-5.03828
TG 50:5; [M+Na]+; TG(16:1/16:1/18:3)	-6.34835	-6.20176	-5.25914	-5.98123	-6.02061	-6.09722	-6.26619	-5.48881	-7.44333	-4.81464	-6.63885	-6.92724	-5.13799	-7.23498	-7.04167	-5.03006
TG 56:1; [M+Na]+; TG(16:0/18:1/22:0)	-4.0371	-3.83165	-3.80912	-3.90903	-4.8443	-4.6631	-6.22542	-4.68364	-6.01801	-4.94895	-6.21782	-4.54553	-4.06689	-4.75087	-4.3122	-5.01763
PC 20:0; [M+H]+; GPCho(6:0/14:0)	-5.30611	-5.37553	-7.55218	-7.08859	-8.00999	-5.79521	-6.68507	-6.8496	-4.6556	-7.11545	-5.22147	-4.81996	-4.83336	-4.97464	-4.50427	-5.01542
TG 56:0; [M+NH4]+; TG(16:0/18:0/22:0)	-4.74001	-4.97244	-5.43852	-5.31753	-5.12693	-2.21894	-2.82829	-3.70409	-5.60652	-3.00907	-5.66321	-4.55959	-1.81493	-5.66891	-4.51417	-5.01137
TG 57:7; [M+Na]+; TG(16:1/19:0/22:6)	-8.40101	-7.38016	-7.76956	-6.79587	-7.15929	-0.973834	0.649008	-3.48395	-5.93868	-2.11123	-7.70723	-7.01133	-1.92016	-6.37032	-6.12921	-5.00742
DG 37:2; [M+NH4]+; DG(18:2/19:0/0:0)	-5.7162	-6.33746	-6.52056	-6.33506	-6.11024	-4.86359	-4.08864	-5.36018	-4.91975	-4.15464	-5.83493	-5.25128	-3.63808	-5.33597	-5.28348	-5.00321
TG 58:4; [M+Na]+; TG(18:1/18:2/22:1)	-4.99166	-4.89796	-4.95369	-5.35682	-5.17455	-6.14493	-6.84941	-5.11122	-5.1809	-5.43315	-5.60094	-6.04355	-6.01491	-5.03279	-5.23421	-5.0002
TG 56:1; [M+Na]+; TG(16:0/18:0/22:1)	-4.0131	-3.76416	-3.79982	-3.87684	-4.83285	-4.67347	-6.25506	-4.67353	-5.98285	-4.91216	-6.2578	-4.54059	-4.06217	-4.73895	-4.30424	-4.99837
TG 55:0; [M+NH4]+; TG(18:0/18:0/19:0)	-4.46988	-4.93405	-5.10567	-4.92795	-4.43343	-3.16403	-3.01289	-4.17355	-5.18438	-3.6201	-6.13599	-4.42841	-3.62541	-5.05739	-4.40237	-4.96942
PC 30:4; [M+H]+; GPCho(10:0/20:4(5E,8E,11E,14E))	-6.55511	-5.85474	-8.73744	-7.96563	-9.25263	-6.48734	-7.5903	-8.63623	-4.40527	-8.1185	-4.86889	-4.84886	-5.60651	-4.68579	-4.67073	-4.95999
DG 36:0; [M+NH4]+; DG(18:0/18:0/0:0)	-4.56223	-4.59001	-4.59518	-4.66454	-4.39504	-5.27784	-6.58159	-4.524	-5.13567	-4.189	-4.72499	-4.78901	-4.79162	-5.19068	-4.70508	-4.95715
PC 32:2; [M+H]+; GPCho(16:1(7Z)/16:1(7Z))	-5.79315	-6.49565	-7.65067	-7.65443	-8.40923	-5.69859	-6.82504	-8.34939	-5.40611	-8.07848	-5.58127	-4.88019	-5.46201	-4.83979	-5.2801	-4.95326
PC 29:6; [M+H]+; GPCho(7:0/22:6(4Z,7Z,10Z,13Z,16Z,19Z))	-6.84047	-5.69232	-7.65856	-7.7948	-8.0661	-7.49524	-7.60434	-8.60086	-4.83619	-8.03271	-5.22602	-5.25957	-5.84563	-5.63525	-5.67745	-4.9399
DG 40:3; [M+NH4]+; DG(18:2/22:1/0:0)	-4.60195	-4.65517	-4.74951	-4.49245	-4.50808	-4.83063	-5.97195	-4.64041	-5.89677	-4.51006	-5.15795	-5.68927	-4.88247	-5.46426	-5.82168	-4.929
TG 56:0; [M+NH4]+; TG(18:0/18:0/20:0)	-4.66799	-4.77076	-5.45862	-4.92719	-5.11145	-2.09851	-2.66058	-3.70162	-5.82368	-2.87224	-5.89482	-4.56903	-1.67681	-4.86122	-4.47229	-4.92035
TG 49:0; [M+NH4]+; TG(16:0/16:0/17:0)	-3.53899	-4.97269	-3.75106	-4.81611	-3.62654	-7.36792	-7.04894	-4.67834	-4.73623	-5.47098	-4.38259	-5.01528	-7.20489	-4.89404	-4.45701	-4.90737
PC 26:1; [M+Na]+; GPCho(11:0/15:1(9Z))	-5.69263	-4.39128	-7.36363	-6.37923	-7.04237	-5.09572	-6.00344	-7.106	-4.05764	-6.83774	-5.00603	-4.17349	-3.9214	-3.73986	-4.04516	-4.88977
PC 26:1; [M+Na]+; GPCho(10:0/16:1(7Z))	-5.6716	-4.39692	-7.36816	-6.37683	-7.37543	-5.00213	-7.76465	-7.12329	-4.06672	-6.83454	-4.98649	-4.17039	-3.92437	-5.19434	-3.98848	-4.88969
PC 26:1; [M+Na]+; GPCho(2:0/24:1(15Z))	-5.66974	-4.3826	-7.36331	-6.44109	-7.00286	-5.02413	-5.98251	-7.08891	-4.05073	-6.84416	-5.04555	-3.22657	-3.91517	-3.74297	-4.07358	-4.87833
PC 38:4; [M+H]+; GPCho(16:0/22:4(7Z,10Z,13Z,16Z))	-5.52931	-5.46805	-6.35929	-6.69832	-7.10939	-6.87183	-5.53534	-7.56634	-5.53431	-7.61218	-4.27216	-5.6027	-5.63808	-5.56244	-4.63327	-4.87749
TG 54:0; [M+Na]+; TG(16:0/18:0/20:0)	-4.07432	-4.08912	-3.6448	-3.91169	-4.356	-6.72642	-6.87286	-4.42882	-6.2356	-4.6615	-5.19551	-5.72248	-6.07614	-5.61955	-5.84287	-4.84829
TG 55:2; [M+NH4]+; TG(17:0/18:1/20:1)	-4.34526	-4.65557	-4.54558	-4.05078	-4.69203	-2.92607	-2.6697	-4.07979	-5.95612	-3.17531	-4.03353	-6.19764	-2.8269	-5.59797	-5.5691	-4.84109
DG 36:0; [M+NH4]+; DG(16:0/20:0/0:0)	-4.73266	-4.83109	-5.39865	-4.99093	-4.74313	-5.7893	-6.56927	-4.79289	-5.18225	-4.68241	-5.07579	-4.72981	-4.70749	-5.05723	-4.88356	-4.83962
SM 38:0; [M]+; SM(d14:0/24:0)	-6.65149	-7.32308	-8.78589	-7.69972	-7.9662	-6.20889	-6.09142	-8.83575	-5.32671	-8.09917	-5.19843	-5.67556	-4.53174	-6.64537	-5.3757	-4.82016
TG 56:6; [M+Li]+; TG(16:0/20:3/20:3)	-4.02913	-4.06038	-3.625	-3.89216	-4.34516	-6.7176	-6.90265	-4.43797	-6.23459	-4.66201	-5.16364	-5.74144	-6.07642	-5.62654	-5.84771	-4.81936
lysoPC 16:1; [M+H]+; PC(16:1(7Z)/0:0)	-5.6572	-5.75357	-8.1926	-8.09857	-8.136	-6.37779	-6.7361	-7.63257	-4.92339	-7.569	-5.23178	-5.03821	-5.70207	-5.2769	-4.63691	-4.81863
PC 30:4; [M+H]+; GPCho(8:0/22:4(7Z,10Z,13Z,16Z))	-6.84465	-5.46647	-8.70357	-7.60301	-8.62977	-6.39317	-6.46407	-8.48349	-4.86279	-8.40542	-4.80789	-4.92625	-5.22818	-4.82193	-4.14253	-4.80829
TG 58:2; [M+Na]+; TG(18:1/18:1/22:0)	-6.22402	-6.16425	-5.80832	-6.27854	-5.53106	-4.8987	-4.6625	-4.51014	-5.08014	-4.57857	-6.07168	-4.99747	-4.04252	-4.99	-5.01439	-4.80726
TG 52:0; [M+Na]+; TG(16:0/18:0/18:0)	-4.53245	-4.18863	-4.3146	-4.34982	-4.69751	-8.21571	-7.19008	-5.1356	-5.89281	-5.57452	-5.32205	-5.49077	-7.17719	-5.37924	-5.11052	-4.80518
DG 40:3; [M+NH4]+; DG(18:1/22:2/0:0)	-5.68083	-6.24043	-7.96318	-7.18919	-7.07687	-6.36895	-6.32967	-7.38211	-4.71991	-6.41529	-4.98969	-5.1124	-5.77173	-4.58513	-4.55761	-4.80017
PC 20:0; [M+H]+; GPCho(3:0/17:0)	-5.32402	-5.24939	-7.04694	-7.24007	-8.10797	-5.64804	-6.51893	-7.24024	-4.5374	-7.1055	-4.97812	-4.64048	-4.7454	-4.77054	-4.51715	-4.80017
PC 20:0; [M+H]+; GPCho(10:0/10:0)	-5.33536	-5.27923	-7.0428	-7.21069	-7.91625	-5.72687	-6.60787	-7.21845	-4.56169	-7.10055	-5.0102	-4.69935	-4.71364	-4.80968	-4.50452	-4.79351
PC 40:4; [M+Na]+; GPCho(18:0/22:4(7Z,10Z,13Z,16Z))	-4.79484	-4.83273	-4.97687	-4.88529	-5.22296	-8.48847	-9.07406	-7.40168	-8.48619	-8.56748	-4.47442	-4.39558	-9.09433	-5.73947	-4.52206	-4.78022
TG 60:8; [M+Li]+; TG(18:1/20:4/22:3)	-5.74375	-5.70625	-6.55863	-6.57595	-6.5712	-4.80785	-4.71291	-4.60211	-5.5923	-4.24916	-6.3297	-4.93875	-4.08248	-5.72648	-4.78231	-4.75992
TG 62:6; [M+NH4]+; TG(20:1/20:1/22:4)	-4.01395	-3.54291	-3.92288	-3.27076	-4.14255	-6.16579	-6.50384	-4.1251	-6.21604	-5.23023	-5.61593	-6.39832	-6.64177	-5.48392	-5.67468	-4.75406
TG 62:6; [M+NH4]+; TG(18:1/22:1/22:4)	-3.9967	-3.51704	-3.92821	-3.28318	-4.12077	-6.11638	-6.68647	-4.17891	-6.16464	-5.26119	-5.54409	-5.69792	-6.65396	-5.4701	-5.72418	-4.73633
PC 39:6; [M+H]+; GPCho(17:0/22:6(4Z,7Z,10Z,13Z,16Z,19Z))	-6.96513	-6.11621	-8.41652	-7.8351	-7.51792	-6.64552	-7.98926	-8.78887	-3.90526	-7.34173	-4.67927	-3.87857	-4.9473	-3.46041	-4.00722	-4.73602
TG 60:11; [M+NH4]+; TG(18:1/20:4/22:6)	-3.59453	-1.89717	-3.05221	-3.0095	-3.7242	-8.24141	-7.66699	-4.51672	-5.01249	-6.24403	-3.89396	-3.88645	-8.35264	-4.29008	-4.77545	-4.69632
TG 62:7; [M+NH4]+; TG(18:0/22:3/22:4)	-3.89849	-3.15151	-3.37304	-3.14389	-3.60185	-7.42101	-8.60655	-3.92727	-6.13193	-4.96011	-4.76045	-6.54111	-7.28842	-5.35264	-6.91049	-4.69226
TG 62:7; [M+NH4]+; TG(18:1/22:3/22:3)	-3.74245	-3.22282	-3.54664	-3.14748	-3.90074	-7.61263	-9.15832	-4.12257	-6.04768	-5.05961	-5.27801	-6.32567	-6.89578	-5.12859	-6.30135	-4.68814
TG 52:0; [M+Na]+; TG(16:0/16:0/20:0)	-4.53555	-3.39855	-3.46042	-4.29243	-4.44675	-7.4064	-6.97465	-4.95488	-5.38112	-5.6035	-4.52353	-5.38762	-7.34291	-5.47237	-4.99107	-4.68329
SM 41:1; [M+Na]+; SM(d15:0/26:1(17Z))	-5.512	-5.53387	-4.51638	-5.31056	-5.21318	-3.73742	-4.104	-4.70045	-4.97503	-4.30058	-4.93283	-5.10225	-4.20831	-4.99397	-5.00765	-4.67366
TG 62:6; [M+NH4]+; TG(18:0/22:2/22:4)	-4.02834	-3.42565	-3.8393	-3.32293	-4.12202	-6.02277	-6.86755	-4.13707	-6.667	-5.12442	-5.2477	-6.40042	-6.61305	-5.29885	-6.88685	-4.66901
DG 38:1; [M+NH4]+; DG(18:0/20:1/0:0)	-4.5675	-4.84244	-5.20432	-4.9182	-4.73885	-4.92544	-6.27986	-4.56601	-4.49638	-4.8904	-4.70619	-5.0672	-3.80645	-5.41893	-4.78298	-4.66611
DG 38:1; [M+NH4]+; DG(18:1/20:0/0:0)	-4.6155	-4.62442	-5.25382	-4.96545	-4.71304	-5.18786	-7.09808	-4.58051	-5.22559	-5.0165	-4.5657	-4.98036	-3.92948	-4.86606	-4.73296	-4.66329
lysoPC 14:0; [M+H]+; PC(14:0/0:0)	-3.97977	-4.30455	-4.19942	-3.9894	-3.66762	-4.22412	-4.31191	-3.87656	-4.18225	-3.96392	-4.33739	-4.16514	-4.41009	-4.84014	-4.72067	-4.65358
lysoPC 22:4; [M+H]+; PC(22:4(7Z,10Z,13Z,16Z)/0:0)	-3.31453	-3.19497	-3.89267	-3.72563	-3.82546	-3.06706	-4.66849	-4.00102	-4.97402	-4.0923	-4.82138	-4.92497	-3.92967	-4.85117	-4.91425	-4.6425
DG 40:7; [M+NH4]+; DG(18:1/22:6/0:0)	-4.42707	-4.0104	-3.93997	-3.78331	-3.9345	-3.96165	-5.15461	-3.85406	-4.94121	-3.61551	-4.72156	-4.35025	-4.0641	-4.69976	-4.80808	-4.64001
TG 59:2; [M+NH4]+; TG(18:2/20:0/21:0)	-5.40375	-5.65072	-5.61462	-5.07386	-5.4921	-1.14671	-0.993034	-4.24605	-5.04618	-2.85318	-5.45227	-4.60331	-1.81343	-4.56192	-4.43553	-4.63944
SM 39:1; [M]+; SM(d15:0/24:1(15Z))	-5.29071	-5.24171	-8.72248	-7.60451	-6.94076	-4.77555	-6.45093	-8.377	-4.27935	-7.90976	-4.04301	-3.86041	-4.83283	-4.87743	-3.54771	-4.63398
DG 40:7; [M+NH4]+; DG(18:2/22:5/0:0)	-4.41946	-3.99085	-3.91515	-3.76939	-3.93258	-3.96481	-5.16157	-3.84093	-4.93737	-3.60778	-4.73709	-4.37008	-4.06517	-4.68309	-4.83533	-4.62425
TG 58:0; [M+Na]+; TG(19:0/19:0/20:0)	-5.84979	-5.36003	-5.19253	-5.23404	-5.59392	-5.81178	-7.21714	-5.06305	-5.23169	-5.23271	-5.82498	-5.60622	-5.65065	-5.68315	-5.70792	-4.61787
DG 41:0; [M+NH4]+; DG(20:0/21:0/0:0)	-5.23612	-5.49726	-6.06925	-6.08375	-5.33592	-4.7959	-6.31642	-5.79988	-6.37469	-4.98835	-6.57861	-5.40644	-3.18362	-5.98133	-5.82707	-4.6178
TG 52:2; [M+Na]+; TG(16:0/18:1/18:1)	-5.75345	-5.84683	-5.35921	-4.81124	-4.99714	-5.97204	-6.26828	-4.28658	-5.11835	-5.19177	-5.47979	-4.11357	-5.70862	-5.46545	-4.61792	-4.60352
TG 50:0; [M+Na]+; TG(16:0/16:0/18:0)	-4.93821	-5.19615	-5.67878	-5.72708	-5.11699	-8.69816	-7.76514	-5.85883	-4.92484	-7.05834	-4.45244	-5.01819	-7.96309	-5.32427	-5.31295	-4.60186
SM 40:1; [M+Na]+; SM(d14:0/26:1(17Z))	-5.55787	-5.01739	-6.28701	-5.69423	-4.93666	-3.22868	-2.13904	-4.19313	-4.79964	-3.87712	-5.04406	-5.09294	-3.48723	-5.07944	-5.07139	-4.60075
TG 56:6; [M+Li]+; TG(16:0/18:3/22:3)	-3.74557	-3.84846	-3.46587	-3.72176	-4.28829	-6.82677	-7.783	-4.4736	-6.24669	-4.51408	-5.01619	-5.89883	-6.15544	-5.61524	-5.83945	-4.59482
PC 31:5; [M+H]+; GPCho(9:0/22:5(4Z,7Z,10Z,13Z,16Z))	-5.53081	-5.8401	-7.18888	-7.13058	-7.46836	-5.81037	-6.50796	-6.89658	-4.1353	-6.7287	-4.09123	-4.12985	-4.50436	-4.26732	-3.63098	-4.5942
TG 52:6; [M+Na]+; TG(16:0/18:3/18:3)	-5.54532	-5.67334	-4.9807	-5.4509	-5.75666	-5.40525	-5.44115	-5.06715	-5.98589	-5.01565	-5.73025	-6.13704	-6.41844	-5.95291	-6.39305	-4.58056
TG 62:4; [M+NH4]+; TG(18:2/22:1/22:1)	-5.15427	-5.56634	-5.74058	-5.42389	-5.83865	-2.11188	-2.06087	-4.18838	-5.62101	-3.16504	-6.3344	-5.22893	-2.55633	-5.15751	-4.99012	-4.57783
TG 60:11; [M+NH4]+; TG(16:0/22:5/22:6)	-3.63278	-2.04071	-3.13945	-3.22241	-3.97538	-8.8044	-6.32312	-4.35855	-5.24517	-6.16784	-4.04638	-4.16147	-8.39294	-4.34478	-4.92906	-4.55581
TG 62:5; [M+NH4]+; TG(18:0/22:1/22:4)	-4.53358	-4.1207	-4.71613	-4.28119	-5.05972	-3.80114	-3.48514	-4.42328	-6.60704	-4.08051	-6.219	-5.45508	-4.31488	-5.06432	-5.70792	-4.55307
PC 31:5; [M+H]+; GPCho(11:0/20:5(5Z,8Z,11Z,14Z,17Z))	-6.49188	-6.11167	-7.14914	-6.44847	-7.39465	-4.68902	-6.22695	-7.39961	-4.35541	-6.48776	-4.54434	-4.12145	-4.59292	-4.29496	-4.27357	-4.55193
PC 40:9; [M+Na]+; GPCho(18:3(6Z,9Z,12Z)/22:6(4Z,7Z,10Z,13Z,16Z,19Z))	-4.72696	-5.29489	-19.4907	-6.40362	-5.4344	-3.65098	-1.18417	-5.0068	-5.44914	-4.82181	-5.53141	-5.8442	-3.65607	-5.2907	-5.84349	-4.54659
PC 32:6; [M+H]+; GPCho(10:0/22:6(4Z,7Z,10Z,13Z,16Z,19Z))	-6.01238	-5.10325	-7.64753	-8.87204	-8.22903	-5.39924	-8.05706	-9.36616	-4.84467	-7.97419	-4.62264	-4.87133	-4.5717	-5.31257	-5.07331	-4.54632
TG 62:8; [M+NH4]+; TG(18:1/22:3/22:4)	-3.44156	-3.10631	-3.13893	-2.86667	-3.28274	-7.51575	-8.62701	-3.8009	-6.32596	-5.12094	-4.66758	-6.56359	-7.71046	-5.16846	-6.44436	-4.53816
TG 56:3; [M+Na]+; TG(16:0/18:0/22:3)	-3.54821	-3.2636	-3.4433	-4.10641	-3.97796	-6.28703	-6.51789	-4.24031	-5.35513	-5.00855	-4.29138	-5.61317	-6.84043	-4.42863	-5.03214	-4.53716
TG 46:2; [M+Na]+; TG(12:0/18:1/16:1)	-6.51357	-5.4504	-5.74583	-5.63727	-5.65375	-5.75221	-7.22967	-4.89093	-4.64442	-4.83032	-4.87673	-4.42053	-7.70701	-4.51101	-5.23923	-4.53677
plasmenyl-PC 20:0; [M+Na]+; PC(P-18:0/2:0)	-3.08745	-3.06064	-3.83309	-3.76527	-3.59727	-3.05988	-4.37706	-3.82041	-4.90426	-3.82221	-4.66395	-4.77507	-3.73719	-4.66166	-4.52281	-4.53637
PC 33:2; [M+H]+; GPCho(15:1(9Z)/18:1(11E))	-5.53814	-4.64873	-7.51195	-7.55662	-6.28252	-5.17535	-7.41297	-7.75844	-4.40182	-7.70848	-3.8737	-4.70415	-4.8685	-4.39786	-3.7048	-4.51425
PC 29:4; [M+H]+; GPCho(11:0/18:4(6Z,9Z,12Z,15Z))	-5.50269	-4.31246	-7.1075	-7.29069	-7.5445	-5.46501	-6.13935	-6.81097	-3.79775	-6.27097	-4.30624	-4.67665	-4.20656	-4.18574	-4.38016	-4.50412
PC 40:4; [M+H]+; GPCho(16:0/24:4(5Z,8Z,11Z,14Z))	-4.69646	-4.57261	-5.19396	-4.70925	-5.27599	-3.24922	-3.05818	-5.32189	-4.62824	-4.45879	-4.46649	-4.51036	-4.15364	-4.81064	-4.93212	-4.48753
PC 22:1; [M+Na]+; GPCho(7:0/15:1(9Z))	-6.09105	-5.28673	-6.89961	-6.2266	-8.22288	-6.63989	-8.00548	-7.33413	-5.26144	-6.78693	-5.0298	-4.74465	-5.57131	-4.78004	-4.97229	-4.48676
PC 28:1; [M+H]+; GPCho(2:0/26:1(5Z))	-4.08358	-4.01726	-6.69401	-6.31041	-6.37016	-4.25268	-4.69314	-6.49047	-1.91795	-6.34775	-2.1749	-2.59745	-3.83269	-2.35217	-1.98671	-4.48549
TG 48:1; [M+Na]+; TG(14:0/16:0/18:1)	-4.61262	-5.58186	-5.11515	-5.01817	-4.37071	-6.45765	-8.38126	-5.23307	-5.8559	-6.43765	-4.6368	-5.25699	-6.70464	-5.33045	-5.69647	-4.46791
TG 55:0; [M+NH4]+; TG(16:0/18:0/21:0)	-4.13808	-4.62899	-4.58763	-4.54849	-4.2632	-3.19661	-2.9243	-4.09729	-5.3789	-3.49005	-5.56526	-4.12514	-3.46448	-4.55841	-4.36296	-4.46501
TG 59:2; [M+NH4]+; TG(18:1/20:1/21:0)	-5.26241	-5.43048	-5.51867	-5.01848	-5.40775	-1.1296	-0.91249	-4.08083	-5.01292	-2.90112	-5.3605	-4.50226	-1.76565	-4.47808	-4.21993	-4.45535
PC 31:6; [M+H]+; GPCho(9:0/22:6(4Z,7Z,10Z,13Z,16Z,19Z))	-6.12787	-5.38156	-8.77727	-8.58812	-7.7742	-5.43641	-7.01747	-8.79976	-5.62824	-7.26711	-4.8949	-5.66034	-5.03253	-4.73173	-4.97938	-4.44469
plasmenyl-PE 23:0; [M+H]+; PE(P-18:0/5:0)	-5.02296	-5.97026	-7.5614	-7.63402	-7.82032	-7.72797	-9.11621	-7.43739	-4.2107	-8.03166	-4.32009	-4.23169	-6.75494	-4.20976	-4.24612	-4.41709
TG 52:6; [M+Na]+; TG(16:1/18:2/18:3)	-5.74169	-5.74726	-4.9552	-5.64891	-5.78582	-5.54131	-5.5779	-5.16765	-6.23379	-5.07902	-5.63437	-6.28619	-6.75027	-5.98041	-6.46532	-4.41017
PC 20:0; [M+H]+; GPCho(4:0/16:0)	-2.46268	-2.95036	-2.3265	-3.10542	-3.24156	-5.31471	-5.45261	-3.20415	-6.50738	-3.77174	-5.31118	-7.3343	-6.03463	-5.31646	-7.07093	-4.40225
PC 27:1; [M+Na]+; GPCho(9:0/18:1(11E))	-5.45024	-4.41071	-7.32418	-6.69592	-7.67101	-5.18095	-7.28657	-7.1582	-4.25858	-7.12827	-4.88759	-4.77002	-4.14246	-4.50174	-4.64578	-4.36055
DG 36:5; [M+NH4]+; DG(18:2/18:3/0:0)	-4.87694	-4.56521	-4.47721	-4.57123	-4.36643	-1.78215	-0.81271	-3.58977	-4.964	-2.85503	-5.64281	-5.1516	-2.40048	-5.0206	-5.01141	-4.35698
TG 54:7; [M+Na]+; TG(18:2/18:2/18:3)	-5.17397	-5.05631	-4.71773	-5.14399	-5.38698	-4.9582	-5.88727	-4.32787	-4.40923	-4.40805	-5.56438	-5.20913	-7.11789	-4.31821	-4.62567	-4.35266
PC 29:4; [M+H]+; GPCho(24:4(5Z,8Z,11Z,14Z)/5:0)	-4.76576	-4.69114	-6.98584	-7.16579	-7.35076	-5.65098	-6.42948	-6.91177	-4.9519	-7.42247	-3.74279	-4.57033	-4.30735	-4.74228	-4.9082	-4.34975
PC 27:1; [M+Na]+; GPCho(7:0/20:1(11E))	-5.01101	-4.68914	-5.9877	-7.18386	-7.35647	-5.65119	-6.46287	-6.91942	-4.95314	-7.4565	-4.72765	-4.57848	-4.3087	-4.74831	-4.90316	-4.34378
PC 26:1; [M+Na]+; GPCho(8:0/18:1(11E))	-5.71791	-4.3669	-7.23652	-7.95987	-6.91501	-5.07402	-6.49502	-6.96647	-3.99913	-7.21298	-5.19367	-4.26628	-4.34191	-4.88175	-4.17369	-4.32406
TG 54:7; [M+Na]+; TG(16:1/18:2/20:4)	-5.122	-5.3385	-4.85602	-5.55807	-5.48481	-5.15153	-6.15299	-4.37585	-4.49753	-4.52214	-5.75193	-5.27359	-8.24871	-4.46324	-4.3748	-4.32372
TG 58:1; [M+NH4]+; TG(18:0/20:0/20:1)	-3.75924	-4.48534	-4.35151	-3.46737	-3.50386	-1.16997	-1.81822	-2.9189	-4.03959	-2.7118	-6.73236	-5.35795	-1.62779	-4.83087	-3.58315	-4.31411
TG 58:1; [M+NH4]+; TG(18:0/18:1/22:0)	-4.78034	-4.84643	-5.95296	-5.37747	-5.43849	-1.03766	-1.10919	-3.59142	-4.87886	-2.4291	-5.30164	-3.71512	-0.0561029	-4.65783	-4.08248	-4.29888
plasmenyl-PE 26:0; [M+H]+; PE(P-18:0/8:0)	-4.59091	-5.00064	-6.23136	-5.96925	-6.49385	-6.03478	-8.84315	-6.10727	-4.00515	-6.54601	-4.16778	-4.21909	-5.36805	-4.32334	-4.11635	-4.29339
TG 60:6; [M+Na]+; TG(19:0/19:0/22:6)	-3.01861	-2.69286	-3.65028	-2.74213	-3.0491	-3.47888	-5.02291	-3.57917	-5.78612	-4.53062	-4.8166	-6.06211	-4.42316	-4.89165	-6.27588	-4.27893
TG 59:3; [M+NH4]+; TG(18:1/20:2/21:0)	-5.81696	-5.78706	-5.49772	-4.80069	-5.27814	-1.37055	-1.02677	-3.70826	-4.57624	-2.50941	-5.45227	-4.68054	-2.15804	-4.47618	-4.06361	-4.2775
TG 59:3; [M+NH4]+; TG(18:2/20:1/21:0)	-5.80728	-5.80549	-5.4979	-4.80407	-5.25537	-1.36569	-1.02469	-3.68764	-4.57472	-2.50886	-5.43704	-4.65851	-2.14765	-4.49198	-4.04808	-4.2684
TG 59:3; [M+NH4]+; TG(18:1/19:0/22:2)	-5.83143	-5.88259	-5.49145	-4.81682	-5.21562	-1.45879	-1.00887	-3.64733	-4.59474	-2.49789	-5.41269	-4.6125	-2.12811	-4.52079	-4.01747	-4.2518
TG 62:4; [M+NH4]+; TG(18:1/22:1/22:2)	-5.15398	-4.8388	-5.9741	-5.11395	-5.76803	-2.10412	-1.82063	-4.28407	-4.87463	-3.11269	-6.70889	-5.01423	-2.52426	-5.44999	-5.33174	-4.22923
PC 28:5; [M+H]+; GPCho(6:0/22:5(4Z,7Z,10Z,13Z,16Z))	-5.1791	-4.16775	-7.61069	-7.57449	-7.41623	-5.14819	-5.94084	-7.1782	-4.00961	-6.94334	-4.1372	-3.87729	-3.98644	-3.92878	-4.39939	-4.21921
TG 54:7; [M+Na]+; TG(16:0/18:2/20:5)	-5.26382	-4.97206	-4.79674	-5.07626	-5.3054	-4.90902	-5.93168	-4.32562	-4.45978	-4.3671	-5.62702	-5.18733	-7.19822	-4.29621	-4.65212	-4.2007
PC 27:4; [M+H]+; GPCho(7:0/20:4(5E,8E,11E,14E))	-4.98413	-4.94998	-7.52343	-6.17383	-7.9698	-6.69058	-7.34801	-7.34939	-4.7845	-6.33348	-4.93705	-4.39511	-4.83777	-3.89826	-4.37446	-4.20054
TG 58:1; [M+NH4]+; TG(16:0/20:1/22:0)	-4.53475	-4.80927	-5.50464	-5.16434	-5.61289	-1.04663	-1.08299	-3.44214	-4.92064	-2.47781	-5.28936	-3.88126	-0.580237	-4.50069	-4.09059	-4.14926
TG 53:0; [M+NH4]+; TG(16:0/17:0/20:0)	-4.12133	-4.7351	-4.74058	-4.78623	-4.44358	-4.19665	-3.56111	-4.24341	-4.54025	-3.95201	-4.59504	-4.28605	-4.57538	-4.4095	-4.06724	-4.14129
PC 26:2; [M+Na]+; GPCho(6:0/20:2(11Z,14Z))	-5.0734	-4.0065	-6.94088	-7.53647	-7.5266	-4.75803	-5.19921	-8.0472	-4.10337	-6.99114	-4.43963	-4.00964	-3.87049	-4.13245	-4.03649	-4.13332
TG 56:4; [M+Na]+; TG(18:2/18:2/20:0)	-4.25864	-4.22226	-4.39852	-4.19598	-4.20509	-6.62146	-6.33606	-4.39302	-4.33471	-4.90495	-4.31112	-4.61457	-5.96	-4.64592	-4.26922	-4.13002
TG 51:6; [M+NH4]+; TG(16:1/17:2/18:3)	-4.43872	-4.39583	-6.85087	-6.86889	-7.4282	-5.33836	-4.91826	-5.28794	-3.83539	-5.75255	-3.58185	-3.94339	-5.30307	-3.60753	-3.25081	-4.12942
N-(hexadecanoyl)-sphinganine; [M+H]+; Cer(d18:0/16:0)	-2.80199	-2.14788	-3.4197	-2.63904	-2.33669	-2.78767	-4.43913	-2.78882	-4.38273	-3.48798	-4.18497	-4.83869	-4.30145	-5.29166	-4.56395	-4.11898
PC 28:5; [M+H]+; GPCho(8:0/20:5(5Z,8Z,11Z,14Z,17Z))	-5.08416	-4.012	-6.93559	-7.51238	-7.71175	-4.78855	-5.21024	-8.01723	-4.13948	-7.01734	-4.42197	-3.97643	-3.88442	-4.1205	-4.03285	-4.1177
PC 26:2; [M+Na]+; GPCho(8:0/18:2(2E,4E))	-5.19669	-4.10701	-7.58002	-7.91459	-7.76211	-5.12001	-5.7138	-7.1515	-4.12726	-7.51971	-4.11638	-3.85293	-3.86805	-4.09035	-4.74602	-4.11493
TG 59:4; [M+NH4]+; TG(18:1/19:0/22:3)	-4.73806	-4.8904	-4.79821	-4.47805	-4.45736	-3.74108	-2.81812	-4.83423	-4.4346	-3.93661	-4.40554	-4.97596	-4.4195	-4.57601	-4.8579	-4.10474
TG 57:5; [M+NH4]+; TG(17:0/18:1/22:4)	-2.69813	-2.65342	-2.46622	-2.68771	-3.274	-4.51317	-5.38959	-3.13876	-5.63075	-3.56501	-5.00407	-5.5474	-4.65262	-4.98241	-4.98203	-4.10122
PC 38:4; [M+H]+; GPCho(18:0/20:4(5Z,8Z,11Z,14Z))	-5.01533	-5.25385	-6.27649	-6.78437	-6.2736	-5.62527	-6.46748	-6.58527	-3.12701	-6.13626	-4.16849	-6.31451	-4.52522	-4.72351	-5.07532	-4.09214
SM 43:1; [M+Na]+; SM(d17:0/26:1(17Z))	-5.46611	-6.44045	-4.86575	-4.89402	-4.56258	-2.81018	-2.21014	-3.23408	-6.02963	-2.45745	-6.12079	-5.50872	-2.19047	-6.43861	-5.66418	-4.08841
TG 48:2; [M+Na]+; TG(14:0/16:1/18:1)	-4.37183	-5.08171	-4.23888	-4.70865	-4.46355	-6.13829	-8.11432	-4.83359	-5.31446	-5.11323	-4.81272	-4.80538	-5.7176	-4.96575	-4.76671	-4.08816
TG 54:3; [M+Na]+; TG(16:0/18:1/20:2)	-3.99544	-3.56474	-4.07634	-4.31999	-4.51501	-6.67128	-6.25109	-4.98313	-4.48691	-5.42858	-3.79166	-4.74552	-7.51576	-4.3056	-4.48883	-4.07634
TG 56:4; [M+Na]+; TG(16:0/18:0/22:4)	-4.24144	-3.9877	-4.16743	-4.38807	-4.30995	-6.84539	-5.79039	-4.40311	-4.53598	-5.07618	-4.31055	-4.77705	-5.84895	-4.60088	-4.29233	-4.0616
TG 56:4; [M+Na]+; TG(18:1/18:2/20:1)	-4.2239	-4.02122	-4.19407	-4.39364	-4.28025	-6.94978	-5.87365	-4.40337	-4.51151	-5.03042	-4.30033	-4.77493	-5.82224	-4.63016	-4.30897	-4.06041
PC 21:0; [M+Na]+; GPCho(5:0/16:0)	-5.33569	-5.29404	-7.14193	-6.65191	-7.55412	-6.2634	-8.02129	-7.18771	-3.9861	-7.44496	-4.54495	-4.33788	-5.86112	-4.03083	-4.24092	-4.04763
SM 40:4; [M]+; SM(d16:0/24:4(5Z,8Z,11Z,14Z))	-3.29231	-4.27219	-3.97712	-4.21684	-4.44148	-7.01992	-7.28374	-4.89038	-3.89952	-5.37289	-3.66603	-3.99887	-5.91021	-4.41559	-3.857	-4.04579
SM 36:0; [M]+; SM(d14:0/22:0)	-8.38533	-6.49028	-8.6436	-8.30462	-8.03508	-6.45123	-6.96188	-8.95349	-3.8738	-8.05914	-3.86098	-3.95124	-6.21174	-3.79696	-3.55321	-4.03421
TG 51:5; [M+NH4]+; TG(16:1/17:2/18:2)	-5.34143	-5.48885	-4.55706	-4.9467	-5.50313	-3.2954	-3.38717	-3.88424	-5.08665	-3.36828	-5.9972	-5.55759	-5.49759	-4.68096	-5.02064	-4.02597
SM 31:1; [M]+; SM(d15:1(4E)/16:0)	-6.62483	-6.43219	-9.33458	-8.7223	-8.58414	-8.74222	-9.28127	-8.27086	-4.16699	-8.7338	-4.28724	-4.97745	-7.25122	-4.6897	-3.93179	-4.0224
PC 30:6; [M+H]+; GPCho(8:0/22:6(4Z,7Z,10Z,13Z,16Z,19Z))	-5.48551	-4.44036	-6.72144	-7.99676	-8.38364	-5.4453	-7.14768	-6.977	-4.14673	-7.79646	-5.04328	-5.44212	-4.90761	-4.42296	-4.57517	-3.99269
PC 29:4; [M+H]+; GPCho(9:0/20:4(5E,8E,11E,14E))	-5.11601	-4.20297	-7.09593	-7.54077	-6.53877	-5.00012	-6.29135	-6.688	-3.84758	-6.94432	-3.9544	-4.67321	-4.29731	-3.66975	-4.43629	-3.96447
TG 60:2; [M+NH4]+; TG(18:1/20:0/22:1)	-5.23711	-5.13835	-6.8271	-6.47887	-6.47766	-0.308791	-0.39115	-3.46888	-4.67474	-1.90851	-5.4652	-3.49046	-0.449115	-4.36487	-4.31955	-3.9607
TG 49:1; [M+NH4]+; TG(16:0/16:1/17:0)	-3.27631	-3.94977	-3.16497	-3.45863	-3.10142	-5.43351	-5.17837	-4.22643	-4.21594	-4.73625	-3.51727	-3.94377	-5.31615	-3.94924	-3.95859	-3.94261
plasmenyl-PC 18:0; [M+Na]+; PC(P-16:0/2:0)	-0.664802	-0.624255	-2.93211	-2.70113	-4.43431	-2.83896	-3.73299	-3.76498	-4.03168	-3.28666	-4.21634	-3.77169	-2.76737	-4.1141	-4.19864	-3.9232
PC 27:4; [M+H]+; GPCho(3:0/24:4(5Z,8Z,11Z,14Z))	-5.77794	-5.3902	-6.79217	-6.97335	-6.83947	-6.22537	-8.36772	-6.95146	-3.92943	-6.02136	-4.36284	-4.23488	-4.84883	-5.12186	-3.33596	-3.91063
PC 27:0; [M+Na]+; GPCho(11:0/16:0)	-5.56179	-5.46392	-6.8831	-7.36171	-8.29843	-5.85322	-6.11354	-8.12158	-3.96346	-7.59738	-4.57653	-3.61825	-4.87744	-4.0288	-3.57155	-3.90951
DG 40:4; [M+NH4]+; DG(18:0/22:4/0:0)	-2.98148	-2.23808	-2.77098	-2.73835	-2.64097	-4.23963	-5.66687	-2.89371	-4.81645	-3.12162	-4.20682	-4.59057	-4.14232	-4.39252	-4.67579	-3.9081
lysoPC 22:0; [M+H]+; PC(22:0/0:0)	-4.26756	-4.20957	-6.79914	-7.33568	-6.90169	-5.93104	-5.02446	-6.2218	-3.21451	-5.79724	-3.31798	-3.15659	-5.06776	-3.52172	-3.16492	-3.90583
DG 40:6; [M+NH4]+; DG(18:2/22:4/0:0)	-3.37043	-2.73478	-2.87519	-2.52497	-2.55619	-3.34382	-5.37607	-2.72092	-4.00541	-2.64885	-3.74616	-3.66461	-3.43424	-3.93385	-3.6594	-3.90323
DG 40:6; [M+NH4]+; DG(18:1/22:5/0:0)	-3.37171	-2.72965	-2.86815	-2.53168	-2.5547	-3.3431	-5.38277	-2.71466	-4.00122	-2.64693	-3.74701	-3.66714	-3.42637	-3.93572	-3.65307	-3.90029
DG 30:0; [M+NH4]+; DG(14:0/16:0/0:0)	-3.28924	-3.86312	-3.02115	-2.37525	-2.35123	-2.32822	-3.80786	-2.36222	-4.54019	-2.41248	-4.25927	-3.98072	-2.81679	-4.19184	-4.32324	-3.8899
TG 53:0; [M+NH4]+; TG(16:0/16:0/21:0)	-4.06313	-4.76675	-4.55582	-4.69647	-4.23238	-4.12573	-3.44253	-4.13506	-4.65728	-4.09356	-4.44003	-4.10071	-4.31828	-4.2167	-3.8305	-3.87715
TG 60:8; [M+NH4]+; TG(18:0/20:4/22:4)	-2.04397	-1.63484	-1.82216	-1.79182	-1.97217	-7.31371	-8.85884	-3.11247	-5.50411	-4.85576	-3.13118	-5.22491	-6.43617	-4.3279	-5.82799	-3.87657
PE 36:2; [M+H]+; GPEtn(18:0/18:2(2E,4E))	-4.8153	-4.91033	-4.59717	-4.14297	-3.46038	-4.3904	-6.56454	-3.49537	-4.42787	-4.05438	-4.45163	-4.49667	-4.7048	-4.18849	-4.3545	-3.87565
TG 54:2; [M+Na]+; TG(16:0/18:0/20:2)	-2.81363	-2.42981	-2.68186	-3.17056	-3.33706	-6.17437	-7.10182	-3.7594	-4.34437	-4.33026	-3.60606	-4.15315	-5.70497	-3.66634	-4.29745	-3.87009
PC 29:3; [M+H]+; GPCho(9:0/20:3(5Z,8Z,11Z))	-5.68353	-5.38165	-6.89075	-7.40183	-7.89361	-5.85879	-6.10915	-8.29635	-4.0149	-7.3709	-4.40588	-3.69984	-4.91015	-4.01151	-3.79955	-3.85955
TG 54:2; [M+Na]+; TG(16:0/18:1/20:1)	-4.0534	-4.27773	-4.42617	-4.08121	-4.00622	-3.76671	-3.71398	-3.15196	-4.93606	-3.00293	-4.99374	-3.81546	-2.93521	-4.61081	-3.89514	-3.84944
DG 40:5; [M+NH4]+; DG(18:1/22:4/0:0)	-2.74226	-2.40126	-2.19217	-2.13271	-2.32102	-3.19403	-5.66434	-2.20198	-4.31075	-2.52995	-3.93948	-4.24214	-3.54068	-4.29252	-4.36453	-3.8417
DG 40:5; [M+NH4]+; DG(18:0/22:5/0:0)	-2.74084	-2.40066	-2.18841	-2.12399	-2.32181	-3.19955	-5.65301	-2.20483	-4.30705	-2.52203	-3.9366	-4.22533	-3.54553	-4.30082	-4.35555	-3.83526
TG 49:1; [M+NH4]+; TG(16:0/16:0/17:1)	-3.3004	-3.89361	-3.14107	-3.45928	-3.10161	-5.37762	-5.83174	-4.1515	-4.21045	-4.69676	-3.51876	-3.94043	-5.18571	-3.93169	-3.91724	-3.8329
TG 42:0; [M+NH4]+; TG(12:0/14:0/16:0)	-4.64874	-4.23275	-3.68001	-3.46365	-3.64099	-3.3015	-4.2275	-3.15467	-5.55534	-3.03947	-5.01834	-4.67028	-2.34355	-4.85803	-5.40208	-3.83046
SM 35:0; [M]+; SM(d15:0/20:0)	-4.00791	-4.02122	-3.04306	-3.07735	-3.80506	-4.67165	-5.59467	-3.01885	-4.30421	-3.1873	-4.65324	-4.97572	-4.50487	-4.88557	-4.79273	-3.82824
TG 57:1; [M+NH4]+; TG(18:0/19:0/20:1)	-4.63618	-4.62119	-4.7149	-4.33436	-4.35466	-2.09227	-2.0553	-3.52814	-4.70955	-3.03161	-5.1053	-3.95448	-1.89647	-3.87765	-3.49945	-3.8265
SM 24:0; [M]+; SM(d14:0/10:0)	-3.87929	-4.60961	-5.51975	-5.35966	-5.90501	-4.88061	-6.23325	-5.57314	-3.81863	-5.67253	-3.96619	-3.70826	-4.51605	-4.07051	-3.58938	-3.80164
TG 59:4; [M+NH4]+; TG(18:0/19:0/22:4)	-4.48546	-4.17372	-4.28201	-3.91004	-4.04993	-3.68834	-2.54956	-4.40108	-4.05365	-3.93236	-4.08452	-4.39385	-4.26871	-3.81641	-4.02059	-3.78057
TG 57:6; [M+NH4]+; TG(17:0/18:1/22:5)	-2.79192	-2.57838	-2.56431	-2.75315	-3.39402	-5.47437	-6.08402	-3.31105	-5.35786	-3.81524	-4.42886	-5.29459	-5.26431	-4.29103	-4.66445	-3.77287
TG 53:6; [M+NH4]+; TG(17:1/18:2/18:3)	-2.75246	-3.25389	-3.1943	-3.57639	-3.18935	-5.22584	-4.19679	-2.90042	-4.92582	-4.09094	-4.94241	-3.84574	-6.70314	-4.0724	-3.7215	-3.76953
PC 29:6; [M+Na]+; GPCho(7:0/22:6(4Z,7Z,10Z,13Z,16Z,19Z))	-4.28793	-4.9705	-7.37367	-6.68202	-7.04101	-5.22139	-6.93667	-6.58487	-3.89729	-6.85918	-3.91514	-4.08077	-4.34299	-4.22303	-3.97835	-3.76925
TG 50:2; [M+Na]+; TG(16:0/16:0/18:2)	-3.77259	-4.4343	-4.38983	-4.75067	-4.04321	-6.35486	-7.05495	-4.29808	-4.29502	-4.58398	-3.91063	-3.58562	-5.76723	-4.0108	-3.26535	-3.76437
N-(docosanoyl)-sphinganine; [M+H]+; Cer(d18:0/22:0)	-3.80116	-3.06071	-4.53665	-5.08401	-4.97631	-5.538	-7.14575	-5.055	-3.64486	-5.39882	-3.28249	-3.28136	-4.80636	-3.55772	-3.41312	-3.75899
TG 53:0; [M+NH4]+; TG(16:0/18:0/19:0)	-3.91708	-4.71942	-4.22161	-4.41659	-4.07445	-4.03149	-3.28588	-3.97654	-4.8109	-3.75636	-3.83402	-3.9745	-4.0969	-3.53988	-3.63904	-3.75529
TG 52:4; [M+NH4]+; TG(16:0/18:1/18:3)	-3.24772	-3.84489	-3.08256	-2.19131	-2.45932	-1.95233	-1.37476	-2.80761	-5.09001	-2.00803	-5.94682	-5.21876	-2.40978	-5.05812	-4.5459	-3.7249
PE 42:6; [M+H]+; GPEtn(20:1(11E)/22:5(4Z,7Z,10Z,13Z,16Z))	-3.68031	-3.85779	-3.96688	-3.9108	-3.52006	-2.23789	-1.73663	-3.88472	-4.02359	-2.72923	-3.81641	-4.44011	-2.95831	-4.10899	-3.59327	-3.6965
PC 40:10; [M+H]+; GPCho(18:4(6Z,9Z,12Z,15Z)/22:6(4Z,7Z,10Z,13Z,16Z,19Z))	-4.758	-4.90247	-7.56994	-7.93517	-7.52207	-5.28597	-4.72251	-6.78616	-3.56563	-7.27825	-5.45076	-5.49346	-4.19746	-4.891	-4.06907	-3.66691
TG 60:7; [M+NH4]+; TG(18:0/20:4/22:3)	-2.04912	-1.74511	-1.59389	-1.44696	-1.88381	-6.99518	-7.03758	-2.84299	-5.06784	-4.03202	-3.23154	-5.45115	-6.91207	-4.01668	-5.54254	-3.65778
TG 60:7; [M+NH4]+; TG(18:1/20:1/22:5)	-2.01301	-1.67842	-1.51019	-1.43496	-1.88652	-6.8861	-6.94391	-2.84785	-5.01654	-3.88504	-3.16525	-5.40422	-6.82283	-4.00287	-5.46077	-3.65469
TG 57:1; [M+NH4]+; TG(18:0/18:1/21:0)	-4.73974	-4.57687	-4.57348	-4.33891	-4.15734	-2.04678	-2.00514	-3.39711	-4.57358	-2.83517	-4.94502	-3.84768	-1.91534	-3.81937	-3.47793	-3.65412
SM 43:4; [M]+; SM(d19:0/24:4(5Z,8Z,11Z,14Z))	-3.56242	-3.22583	-2.26486	-2.58561	-2.07725	-2.9812	-3.22191	-2.90455	-3.82557	-2.6117	-3.09587	-3.01512	-3.28272	-3.84829	-3.24102	-3.63912
TG 60:6; [M+NH4]+; TG(18:0/20:4/22:2)	-2.21706	-1.95643	-1.90273	-1.71427	-2.41479	-5.65119	-7.32493	-2.88902	-5.17203	-3.78205	-3.53181	-5.13888	-6.03152	-3.9503	-5.17065	-3.63753
TG 60:7; [M+NH4]+; TG(18:0/20:3/22:4)	-2.01374	-1.69209	-1.48593	-1.44389	-1.8866	-6.84828	-9.06797	-2.83964	-5.08294	-3.86121	-3.15479	-5.40867	-6.78894	-4.00899	-5.43953	-3.62872
DG 40:8; [M+Li]+; DG(20:4/20:4/0:0)	-4.01192	-3.08696	-3.86187	-4.3867	-4.28957	-5.45985	-6.68693	-4.86364	-3.61799	-4.92572	-3.15385	-3.50387	-4.49308	-3.56562	-3.41978	-3.62544
PC 26:1; [M+Na]+; GPCho(9:0/17:1(9Z))	-5.75378	-4.21023	-7.8613	-7.32824	-7.81754	-6.09837	-7.80109	-7.3753	-5.09128	-7.47667	-4.50068	-4.60817	-5.23243	-3.73738	-4.66783	-3.61081
PC 40:10; [M+H]+; GPCho(20:5(5Z,8Z,11Z,14Z,17Z)/20:5(5Z,8Z,11Z,14Z,17Z))	-3.96757	-4.30036	-5.77706	-6.56772	-6.0501	-4.10483	-5.63251	-5.92215	-3.56323	-6.49334	-3.43177	-3.78261	-3.69936	-4.62678	-4.36118	-3.60324
PC 38:7; [M+Na]+; GPCho(18:3(6Z,9Z,12Z)/20:4(5E,8E,11E,14E))	-3.97326	-4.29794	-5.77448	-6.57284	-6.0444	-4.10396	-5.65027	-6.12357	-3.55895	-6.48274	-3.43077	-3.78185	-3.69455	-4.63689	-4.35439	-3.60179
PC 39:3; [M+H]+; GPCho(19:0/20:3(5Z,8Z,11Z))	-4.57333	-4.09288	-5.91441	-6.80725	-5.86821	-4.293	-5.82517	-6.18028	-4.26411	-7.0747	-4.67805	-4.71159	-3.76328	-4.7037	-3.11741	-3.60155
SM 42:1; [M+Na]+; SM(d16:0/26:1(17Z))	-4.34872	-3.80568	-5.6023	-5.57504	-5.38819	-4.95062	-3.86613	-5.09254	-3.90662	-4.96385	-3.78701	-4.06006	-4.08766	-4.17957	-4.01119	-3.59296
CE(18:2); [M+NH4]+; 18:2 Cholesteryl ester	-2.71502	-2.43192	-3.35209	-3.51779	-3.57952	-4.66056	-5.96655	-3.38648	-3.10282	-3.79197	-2.61458	-3.71893	-3.75544	-3.42881	-3.23902	-3.59282
TG 56:3; [M+Na]+; TG(18:0/18:1/20:2)	-4.34823	-4.20374	-4.30223	-4.57252	-4.67075	-5.68918	-5.26375	-4.41838	-3.81991	-4.12111	-4.48085	-4.32833	-4.88418	-3.88496	-3.82672	-3.59148
lysoPC 16:0; [M+H]+; PC(16:0/0:0)	-3.6219	-3.80801	-5.60773	-5.43217	-5.34074	-4.25029	-3.98923	-5.46974	-3.33387	-5.22214	-3.32773	-3.13616	-4.04296	-3.43607	-3.02823	-3.59096
TG 60:7; [M+NH4]+; TG(18:1/20:3/22:3)	-2.01695	-1.75328	-1.51201	-1.44143	-1.8924	-6.70359	-6.82453	-2.81004	-5.08114	-3.79944	-3.15288	-5.43941	-6.72782	-4.04005	-5.45337	-3.5898
DG 32:2; [M+NH4]+; DG(14:0/18:2/0:0)	-3.9823	-4.13549	-3.82888	-3.50577	-3.26401	-1.35039	-0.768638	-2.73994	-4.69435	-2.0644	-4.53184	-4.22771	-1.57702	-4.57217	-4.415	-3.58203
PC 21:0; [M+Na]+; GPCho(3:0/18:0)	-5.82406	-5.87243	-7.87687	-8.38533	-7.76658	-5.02576	-6.05254	-7.24923	-3.649	-7.3256	-3.68161	-3.41709	-3.87484	-2.96642	-3.39276	-3.55689
PE 38:7; [M+H]+; GPEtn(16:1(7Z)/22:6(4Z,7Z,10Z,13Z,16Z,19Z))	-4.92423	-5.04932	-4.29976	-5.04074	-5.24436	-5.73564	-5.95287	-4.24477	-3.58527	-4.91144	-3.43644	-2.91077	-4.68612	-3.36037	-3.57013	-3.55404
TG 58:8; [M+Li]+; TG(18:1/20:3/20:4)	-4.31936	-3.95176	-4.00801	-4.3127	-4.07234	-4.47358	-4.62265	-4.02207	-4.33611	-4.0774	-4.80856	-3.91571	-3.66613	-3.95757	-3.63428	-3.54799
TG 52:3; [M+NH4]+; TG(17:1/17:1/18:1)	-2.71155	-3.21902	-2.72722	-1.74969	-2.02877	-1.95068	-2.41854	-2.1329	-5.10829	-2.46551	-5.70005	-5.24634	-2.23247	-5.1339	-5.07679	-3.54699
TG 56:2; [M+Na]+; TG(18:1/18:1/20:0)	-4.3517	-3.96228	-4.02883	-4.25689	-4.09339	-4.46857	-4.64743	-4.01266	-4.33869	-4.07693	-4.79643	-3.90741	-3.65399	-3.96285	-3.62269	-3.54373
TG 50:2; [M+Na]+; TG(16:0/16:1/18:1)	-3.87616	-4.40779	-4.27885	-4.60845	-3.93039	-6.39264	-7.43633	-3.94735	-4.05853	-4.42668	-3.40405	-3.59322	-5.62185	-3.73576	-3.25508	-3.54306
TG 60:7; [M+NH4]+; TG(18:0/20:1/22:6)	-2.0352	-1.81857	-1.56669	-1.45689	-1.89557	-6.85093	-8.87685	-2.77167	-4.95289	-3.71154	-3.21622	-5.58907	-6.90736	-4.10827	-5.48609	-3.54001
SM 28:1; [M]+; SM(d14:1(4E)/14:0)	-6.64133	-6.45571	-8.47804	-8.08075	-8.76702	-7.16954	-7.6505	-8.2893	-4.16756	-7.13556	-3.90777	-3.55844	-5.80613	-4.50396	-3.53023	-3.53892
TG 50:3; [M+Na]+; TG(16:0/16:1/18:2)	-4.5819	-4.52314	-4.42491	-4.39489	-3.99914	-4.98707	-7.26933	-3.97346	-4.18128	-4.61115	-4.55476	-4.24209	-4.62175	-3.94547	-3.63573	-3.53683
plasmenyl-PE 24:0; [M+H]+; PE(P-16:0/8:0)	-3.89595	-4.61136	-5.56159	-5.28108	-6.03225	-5.17656	-5.68962	-5.50182	-3.86449	-5.61394	-3.89514	-3.77002	-4.55989	-3.98458	-3.60465	-3.53155
SM 41:2; [M+Na]+; SM(d15:1(4E)/26:1(17Z))	-4.30791	-4.11835	-4.32344	-4.47287	-4.18437	-2.94533	-3.24027	-4.0301	-3.88341	-3.56599	-3.41789	-3.86067	-3.58687	-3.56828	-3.33021	-3.53142
TG 56:2; [M+Na]+; TG(16:0/18:1/22:1)	-4.41707	-3.98804	-4.09315	-4.26857	-4.13911	-4.48163	-4.69478	-3.98484	-4.34806	-4.06878	-4.71681	-3.89403	-3.64561	-3.97887	-3.59717	-3.52586
TG 54:5; [M+NH4]+; TG(18:0/18:2/18:3)	-3.26144	-3.45728	-3.6522	-2.60573	-3.1475	-1.70693	-1.14209	-2.18312	-4.63896	-1.63603	-5.46813	-4.73452	-2.50225	-5.07367	-4.77649	-3.52576
PC 38:7; [M+Na]+; GPCho(18:4(6Z,9Z,12Z,15Z)/20:3(5Z,8Z,11Z))	-4.64574	-4.12059	-6.7732	-6.1622	-6.2278	-4.23443	-5.27064	-6.28196	-3.93061	-6.14941	-4.23672	-3.19872	-3.52881	-4.20444	-3.39071	-3.51917
TG 60:2; [M+NH4]+; TG(18:1/20:1/22:0)	-4.58117	-5.23033	-6.47681	-6.09292	-5.94822	-0.354375	-0.123681	-3.55982	-4.61361	-1.54214	-5.32364	-4.07576	-0.427746	-4.45673	-4.19685	-3.51865
TG 55:6; [M+NH4]+; TG(17:1/18:1/20:4)	-5.12165	-5.09869	-4.78319	-4.58087	-4.9767	-4.86225	-4.91265	-4.12371	-3.93929	-4.20902	-5.10466	-5.78439	-5.36388	-3.63777	-3.23261	-3.51836
TG 56:3; [M+Na]+; TG(18:1/18:2/20:0)	-4.32256	-4.25685	-4.34525	-4.59979	-4.55557	-5.66873	-5.42402	-4.19875	-3.85509	-4.10874	-4.35848	-4.34096	-4.85264	-3.9431	-3.69454	-3.51477
PC 29:5; [M+H]+; GPCho(22:5(4Z,7Z,10Z,13Z,16Z)/7:0)	-4.90248	-4.64207	-7.61568	-7.73906	-8.20278	-4.13601	-6.55748	-8.25766	-3.61803	-6.86453	-3.61723	-3.72459	-3.96856	-3.52259	-3.57013	-3.5049
TG 56:2; [M+Na]+; TG(18:0/18:2/20:0)	-4.4954	-4.06849	-4.29003	-4.35084	-4.23621	-4.54462	-4.72072	-3.9635	-4.35388	-4.03156	-4.66872	-3.88468	-3.71191	-4.04669	-3.53922	-3.49124
PC 28:1; [M+H]+; GPCho(8:0/20:1(11E))	-3.68943	-3.34448	-6.45311	-5.70734	-6.31191	-3.42229	-3.78141	-6.51644	-1.19858	-6.23979	-1.39548	-1.78706	-2.79235	-1.60142	-3.4159	-3.48766
TG 50:3; [M+Na]+; TG(16:0/16:0/18:3)	-4.20845	-4.62913	-4.27714	-4.27653	-3.89752	-4.82351	-6.02159	-3.86626	-3.98783	-4.47939	-4.35702	-3.87601	-4.58712	-3.75077	-3.498	-3.47845
TG 50:1; [M+Na]+; TG(16:0/16:0/18:1)	-4.38575	-4.35113	-4.29748	-4.56708	-3.74759	-8.02019	-7.58899	-4.91054	-3.99508	-5.03796	-3.54972	-3.68828	-5.85169	-3.46556	-3.8592	-3.47772
TG 54:5; [M+NH4]+; TG(16:0/18:2/20:3)	-3.29506	-3.42918	-3.51824	-2.68401	-2.90086	-1.65812	-1.16788	-2.2276	-4.58934	-1.5839	-5.39698	-4.82455	-2.33382	-5.14311	-4.65951	-3.47623
PC 28:1; [M+H]+; GPCho(6:0/22:1(13Z))	-3.61359	-3.24291	-6.26139	-5.82252	-7.28173	-3.36425	-3.64479	-6.54327	-1.10254	-5.73434	-1.32626	-1.65019	-2.71533	-1.64824	-1.13674	-3.47125
TG 51:0; [M+NH4]+; TG(16:0/16:0/19:0)	-2.59538	-4.31994	-3.13405	-3.83716	-3.73084	-5.36593	-5.67484	-2.87399	-4.08575	-3.53366	-4.06302	-3.54425	-5.37035	-3.62998	-3.91077	-3.45416
TG 60:2; [M+NH4]+; TG(18:2/20:0/22:0)	-5.24701	-5.14938	-6.63501	-6.31163	-6.15504	-0.261581	-0.00913801	-3.40506	-4.62864	-1.39734	-5.56852	-3.96193	-0.382594	-3.69563	-4.29201	-3.44833
PE 27:2; [M+H]+; GPEtn(10:0/17:2(9Z,12Z))	-4.60308	-4.78361	-7.07096	-6.77675	-7.35411	-5.62176	-6.58855	-6.36296	-3.02329	-6.5835	-3.38478	-3.50209	-3.43094	-3.61162	-3.16492	-3.44414
TG 56:2; [M+Na]+; TG(16:0/18:2/22:0)	-4.44339	-4.14505	-4.40191	-4.41429	-4.27857	-4.55579	-4.74252	-3.99195	-4.38312	-3.9866	-4.68505	-3.92887	-3.78541	-4.08321	-3.51656	-3.44067
PC 27:2; [M+Na]+; GPCho(5:0/22:2(13Z,16Z))	-4.7963	-4.94056	-6.95514	-6.76981	-7.7295	-4.08182	-6.09173	-7.11221	-3.24045	-6.81301	-3.53789	-3.33295	-3.86436	-3.31843	-3.88083	-3.43927
PE 34:4; [M+H]+; GPEtn(10:0/24:4(5Z,8Z,11Z,14Z))	-4.57454	-3.76246	-7.62996	-7.62982	-8.35983	-3.97437	-6.57444	-7.48094	-3.50611	-6.67887	-3.65241	-3.59334	-3.15889	-3.89906	-3.23026	-3.42295
TG 57:4; [M+NH4]+; TG(18:1/19:0/20:3)	-4.06564	-4.3218	-4.83039	-4.49193	-4.02883	-4.47047	-3.93279	-4.23433	-3.68451	-3.97866	-3.98696	-3.4438	-4.63982	-3.22	-3.21425	-3.42145
TG 60:6; [M+NH4]+; TG(18:2/20:0/22:4)	-2.15414	-1.89619	-1.71542	-1.73178	-2.33134	-5.75278	-8.48625	-2.73814	-5.24406	-3.66998	-3.46167	-4.9165	-6.30658	-3.9597	-5.21665	-3.42072
TG 52:5; [M+Na]+; TG(16:0/18:2/18:3)	-4.44	-4.54069	-3.72631	-4.14637	-4.50011	-4.21071	-4.65398	-3.34137	-4.49747	-4.00046	-4.84342	-4.35729	-4.04557	-4.14415	-4.08446	-3.4184
TG 52:5; [M+Na]+; TG(16:1/18:1/18:3)	-4.44	-4.54069	-3.72631	-4.14637	-4.50011	-4.21071	-4.65398	-3.34137	-4.49747	-4.00046	-4.84342	-4.35729	-4.04557	-4.14415	-4.08446	-3.4184
TG 52:5; [M+Na]+; TG(16:0/16:1/20:4)	-4.52212	-4.53355	-3.74998	-4.1589	-4.47095	-4.21272	-4.75979	-3.34558	-4.49482	-4.04144	-4.87876	-4.34765	-4.01384	-4.10962	-4.15113	-3.40995
SM 42:2; [M+Na]+; SM(d16:1(4E)/26:1(17Z))	-4.27429	-3.88028	-5.95989	-5.23404	-5.6523	-4.56798	-2.41206	-5.48194	-3.94269	-4.83186	-3.87739	-3.83327	-3.83113	-3.7081	-3.50705	-3.40665
TG 52:5; [M+Na]+; TG(16:1/18:2/18:2)	-4.41647	-4.53566	-3.71608	-4.16731	-4.54926	-4.1841	-4.50863	-3.33553	-4.46178	-3.95464	-4.79739	-4.33079	-4.06489	-4.26581	-4.08718	-3.39261
TG 54:1; [M+Na]+; TG(16:0/18:1/20:0)	-3.62103	-3.26193	-3.62957	-3.67532	-3.45828	-4.9523	-4.84908	-3.37653	-4.30531	-3.49742	-4.22692	-3.17714	-4.03591	-3.59016	-3.25744	-3.38992
TG 50:4; [M+Na]+; TG(16:1/16:1/18:2)	-4.61635	-4.99139	-4.28109	-4.63479	-4.34887	-4.32309	-5.33725	-3.54485	-4.68397	-3.87043	-5.82378	-4.60896	-4.61235	-4.6957	-4.5459	-3.38797
TG 56:7; [M+Li]+; TG(18:0/18:3/20:4)	-3.69119	-3.48129	-3.57709	-3.84008	-3.58018	-4.71683	-4.95462	-3.5037	-5.11686	-3.68621	-4.43888	-3.2261	-4.15104	-3.59644	-3.25334	-3.36315
TG 56:7; [M+Li]+; TG(16:0/18:3/22:4)	-3.71447	-3.50714	-3.58534	-3.84439	-3.60153	-4.6935	-4.98509	-3.52529	-5.10305	-3.69417	-4.44596	-3.23665	-4.15716	-3.58232	-3.2473	-3.35692
TG 54:1; [M+Na]+; TG(18:0/18:0/18:1)	-3.5139	-3.22646	-3.42737	-3.53322	-3.40612	-5.09987	-5.02446	-3.43299	-5.07744	-3.60253	-4.13771	-3.24261	-4.10723	-3.51009	-3.26316	-3.34355
TG 50:4; [M+Na]+; TG(16:0/16:1/18:3)	-4.64067	-5.06679	-4.21301	-4.49774	-4.34846	-4.29013	-5.48382	-3.52242	-4.64496	-3.91036	-5.67074	-4.45022	-4.58667	-4.64433	-4.52312	-3.33913
lysoPC 20:1; [M+H]+; PC(20:1(11E)/0:0)	-3.33937	-3.65332	-5.27172	-5.02442	-5.15168	-3.50036	-4.47835	-4.77805	-3.12494	-4.36962	-3.19149	-3.15078	-3.23379	-3.22355	-3.25604	-3.32698
TG 60:6; [M+NH4]+; TG(18:1/20:1/22:4)	-2.10992	-1.82925	-1.67547	-1.64213	-2.28187	-5.78319	-7.63826	-2.69059	-5.16092	-3.64149	-3.44484	-4.89251	-6.36244	-3.94875	-5.15393	-3.3045
TG 60:6; [M+NH4]+; TG(18:1/20:4/22:1)	-2.10423	-1.81855	-1.67013	-1.63072	-2.26917	-5.80032	-7.56991	-2.68361	-5.15549	-3.6369	-3.44539	-4.88948	-6.36788	-3.94149	-5.14257	-3.28734
PC 40:9; [M+Na]+; GPCho(20:4(5E,8E,11E,14E)/20:5(5Z,8Z,11Z,14Z,17Z))	-4.38558	-4.1401	-6.27771	-6.58905	-7.42397	-6.54765	-6.75385	-6.61122	-2.14344	-6.61983	-3.08918	-2.59439	-4.21744	-3.01892	-2.53051	-3.28392
lysoPC 20:2; [M+H]+; PC(20:2(11Z,14Z)/0:0)	-2.99513	-3.44557	-5.09285	-4.72286	-4.97761	-2.9973	-3.92823	-4.82198	-3.03462	-4.21666	-3.16044	-3.20184	-2.98282	-3.185	-3.40142	-3.26799
TG 54:6; [M+Na]+; TG(16:1/18:1/20:4)	-3.8839	-4.04706	-3.78795	-4.14862	-4.20926	-4.70784	-5.31029	-3.46816	-3.21537	-3.9487	-3.67294	-3.51918	-3.98243	-3.2295	-3.02843	-3.25822
PC 29:5; [M+H]+; GPCho(9:0/20:5(5Z,8Z,11Z,14Z,17Z))	-4.75954	-4.83772	-7.4749	-7.74194	-7.57707	-4.72261	-5.63939	-7.92786	-2.71963	-7.24206	-3.12914	-2.84741	-4.08283	-3.0775	-2.73396	-3.25664
PC 27:2; [M+H]+; GPCho(10:0/17:2(9Z,12Z))	-4.57701	-4.66123	-7.05109	-7.25204	-6.69868	-4.05055	-6.29829	-7.05344	-2.83726	-6.32527	-2.78057	-3.0584	-3.39331	-2.78697	-2.99204	-3.25183
TG 49:3; [M+NH4]+; TG(16:1/16:1/17:1)	-4.42952	-5.25385	-4.267	-4.36516	-4.00688	-3.68031	-3.56001	-3.38281	-4.80761	-3.1403	-5.09096	-4.91982	-2.74586	-4.21811	-4.31744	-3.24087
PC 20:0; [M+Na]+; GPCho(6:0/14:0)	-6.16696	-5.12561	-7.38606	-5.67434	-6.18147	-4.46165	-6.9616	-6.35591	-3.27001	-5.70399	-3.62049	-3.40843	-4.31985	-3.28392	-3.40876	-3.23592
TG 49:3; [M+NH4]+; TG(16:0/16:1/17:2)	-4.39013	-5.18318	-4.28365	-4.25848	-4.03811	-3.59758	-3.53195	-3.18282	-4.73858	-3.08998	-5.21969	-4.86114	-2.79609	-4.20548	-4.24704	-3.23477
PC 20:0; [M+Na]+; GPCho(12:0/8:0)	-6.11306	-4.92087	-6.09647	-5.63221	-6.27186	-4.43144	-6.88593	-6.20195	-3.24219	-5.81639	-3.52988	-3.44	-4.31418	-3.23528	-3.32621	-3.23461
PC 30:4; [M+H]+; GPCho(12:0/18:4(9E,11E,13E,15E))	-4.29886	-3.75743	-6.11739	-6.7606	-6.02021	-4.44717	-6.31805	-5.87158	-3.39982	-5.54489	-3.56959	-3.5656	-4.53169	-3.81665	-3.16831	-3.23442
PC 20:0; [M+Na]+; GPCho(4:0/16:0)	-4.26518	-4.92594	-6.07955	-5.62935	-6.26505	-4.43849	-6.89561	-6.2021	-3.24098	-5.80058	-3.54014	-3.43676	-4.31533	-3.23639	-3.32743	-3.23418
PC 20:0; [M+Na]+; GPCho(2:0/18:0)	-4.27339	-4.97674	-6.07492	-5.62982	-6.27758	-4.4408	-6.90428	-6.2039	-3.24116	-5.78495	-3.55047	-3.43355	-4.31648	-3.23825	-3.32678	-3.2337
PC 44:12; [M+H]+; GPCho(22:6(4Z,7Z,10Z,13Z,16Z,19Z)/22:6(4Z,7Z,10Z,13Z,16Z,19Z))	-5.07525	-4.13476	-6.58302	-6.56189	-6.59482	-4.53282	-5.61875	-7.17288	-3.19658	-6.7304	-3.12225	-3.11733	-4.46906	-2.24272	-2.90521	-3.22672
PC 42:9; [M+Na]+; GPCho(20:5(5Z,8Z,11Z,14Z,17Z)/22:4(7Z,10Z,13Z,16Z))	-5.18241	-4.45575	-6.505	-7.24941	-6.72667	-4.68778	-5.49277	-7.16347	-2.65335	-6.37804	-3.18762	-3.10818	-4.67365	-1.9723	-3.27376	-3.21802
PC 20:0; [M+Na]+; GPCho(10:0/10:0)	-5.96805	-5.17821	-19.4907	-5.79309	-6.17641	-4.57175	-7.05345	-6.48551	-3.80425	-5.7812	-5.34749	-3.45648	-4.42051	-3.36243	-3.44091	-3.21502
PC 37:5; [M+H]+; GPCho(17:0/20:5(5Z,8Z,11Z,14Z,17Z))	-4.51052	-4.06639	-5.42887	-5.09462	-5.25302	-4.94616	-6.15946	-4.92463	-3.76578	-5.53623	-3.52634	-3.47467	-4.29982	-3.79719	-3.8322	-3.21019
TG 60:6; [M+NH4]+; TG(18:0/20:2/22:4)	-2.07526	-1.75563	-1.64381	-1.5695	-2.22921	-5.88215	-7.23512	-2.62613	-5.14905	-3.60783	-3.44368	-4.9236	-6.45178	-3.88164	-5.07963	-3.20963
plasmenyl-PE 36:5; [M+H]+; PE(P-16:0/20:5(5Z,8Z,11Z,14Z,17Z))	-1.65862	-2.40344	-0.849925	-1.14355	-0.602214	-3.37584	-3.56028	-1.18126	-3.91592	-2.12023	-3.73465	-3.99477	-3.28292	-4.03527	-3.86129	-3.20684
PC 35:2; [M+Na]+; GPCho(9:0/26:2(5E,9Z))	-4.65587	-3.78333	-6.21337	-5.91262	-5.15445	-4.70305	-5.2233	-5.09638	-3.96068	-5.52145	-3.30726	-3.49043	-4.48489	-4.20026	-3.72907	-3.18335
PC 30:0; [M+Na]+; GPCho(15:0/15:0)	-1.75402	-2.10254	-0.978901	-0.84188	-1.95222	-1.38644	-3.69875	-0.942814	-4.74486	-1.06322	-3.77546	-4.88985	-2.48189	-4.05313	-4.85617	-3.1659
PC 20:0; [M+Na]+; GPCho(5:0/15:0)	-5.58555	-5.01965	-6.59338	-5.92965	-7.19374	-4.71315	-7.38088	-6.89463	-3.44356	-6.6906	-5.02367	-3.43716	-4.55872	-3.32491	-3.29486	-3.1636
TG 55:5; [M+NH4]+; TG(18:2/18:3/19:0)	-4.09559	-4.26217	-3.96679	-3.99215	-4.21982	-3.8972	-4.6138	-3.57534	-3.79438	-3.55925	-4.27411	-4.06494	-3.00506	-3.48706	-3.88087	-3.16194
PC 35:2; [M+Na]+; GPCho(17:0/18:2(2E,4E))	-4.74023	-3.79486	-6.72953	-4.95527	-5.16465	-4.74262	-5.1133	-5.23599	-3.87443	-5.5176	-4.13371	-3.49506	-4.43854	-4.15468	-3.71706	-3.16069
PC 40:9; [M+H]+; GPCho(20:4(5E,8E,11E,14E)/20:5(5Z,8Z,11Z,14Z,17Z))	-6.24355	-5.01746	-6.50981	-5.6763	-6.62186	-6.38791	-4.49609	-5.55438	-2.69772	-5.70055	-2.48161	-2.45426	-4.99756	-2.62619	-2.91053	-3.15083
TG 60:6; [M+NH4]+; TG(18:2/20:1/22:3)	-2.16296	-1.90089	-1.60727	-1.50571	-2.1669	-5.88165	-6.59358	-2.61099	-4.84444	-3.57218	-3.37211	-5.41994	-6.12938	-3.97914	-5.0308	-3.13012
PC 30:0; [M+Na]+; GPCho(14:0/16:0)	-1.71357	-2.15071	-0.987918	-0.842408	-1.98914	-1.35333	-3.62844	-0.918501	-4.83224	-1.061	-3.79522	-4.93852	-2.47704	-4.03579	-4.99557	-3.12691
PC 21:0; [M+Na]+; GPCho(9:0/12:0)	-5.39017	-5.04165	-8.21395	-8.74524	-7.8508	-4.99411	-5.47371	-7.42118	-3.06039	-6.90928	-3.15241	-3.09778	-3.41508	-3.44644	-2.7525	-3.11463
TG 57:2; [M+NH4]+; TG(18:0/18:2/21:0)	-4.07939	-4.02429	-4.25155	-3.92056	-3.84006	-0.412058	-0.197553	-2.69323	-3.76096	-1.44424	-4.19828	-3.12504	-0.528511	-3.26154	-2.92485	-3.10941
PC 29:5; [M+H]+; GPCho(7:0/22:5(4Z,7Z,10Z,13Z,16Z))	-4.73331	-4.743	-7.75892	-7.53398	-7.63997	-5.01823	-5.81531	-7.43103	-2.73549	-7.17462	-3.09184	-3.16545	-4.2348	-3.57517	-2.74866	-3.10259
TG 55:2; [M+Na]+; TG(18:1/18:1/19:0)	-1.52661	-1.2689	-1.30908	-1.40893	-1.58281	-5.57389	-3.25349	-3.05595	-3.18046	-3.93163	-1.90872	-3.05771	-5.94203	-2.70387	-3.1741	-3.09841
DG 38:5; [M+NH4]+; DG(16:1/22:4/0:0)	-2.46166	-2.29326	-1.71537	-1.65955	-1.80778	-2.18786	-3.60677	-1.52024	-3.25481	-1.41986	-3.20384	-3.12364	-2.52553	-3.50865	-3.44283	-3.09436
TG 54:5; [M+Na]+; TG(16:1/18:1/20:3)	-3.43771	-3.51843	-4.309	-3.97502	-3.97337	-5.78491	-6.24145	-3.52012	-2.80879	-4.13623	-3.19714	-2.96797	-5.38431	-2.97402	-2.89848	-3.09032
TG 53:6; [M+NH4]+; TG(17:2/18:2/18:2)	-3.38389	-3.2724	-3.73423	-4.22992	-4.66871	-3.72454	-3.93296	-3.91769	-2.6396	-3.61157	-2.69639	-2.69151	-4.70196	-2.35665	-2.43729	-3.07653
DG 38:2; [M+NH4]+; DG(18:1/20:1/0:0)	-3.05905	-3.17898	-3.36583	-3.07063	-2.96396	-3.40304	-4.05823	-2.71942	-3.16156	-2.39692	-3.57792	-3.33892	-2.31302	-3.2281	-3.22939	-3.07312
TG 60:5; [M+NH4]+; TG(18:1/20:1/22:3)	-2.44259	-2.20193	-2.19271	-1.98612	-2.67929	-3.17325	-2.63019	-2.46588	-4.21189	-2.55507	-3.76566	-4.37815	-3.96569	-3.78018	-4.48646	-3.06692
TG 60:5; [M+NH4]+; TG(18:0/20:2/22:3)	-2.44273	-2.20672	-2.19679	-1.99807	-2.67404	-3.15248	-2.64071	-2.46936	-4.21832	-2.55379	-3.7675	-4.3769	-3.95463	-3.76961	-4.48033	-3.06594
SM 44:0; [M]+; SM(d18:0/26:0)	-3.53821	-3.60236	-3.57747	-3.51495	-2.96344	-3.39077	-2.61302	-3.37689	-3.78061	-3.34618	-3.75114	-3.70347	-3.37139	-3.6734	-3.46199	-3.06589
TG 49:2; [M+NH4]+; TG(16:0/16:1/17:1)	-3.27172	-3.81113	-3.29112	-3.288	-3.12937	-4.61565	-4.3537	-3.76312	-3.25504	-4.14966	-3.2579	-3.5946	-3.83668	-3.48531	-3.40645	-3.06346
PC 35:2; [M+Na]+; GPCho(15:1(9Z)/20:1(11E))	-4.80523	-4.40645	-6.4979	-5.05724	-5.22036	-5.70435	-5.30401	-5.44174	-3.75887	-5.40762	-3.34914	-4.30812	-4.36847	-3.84389	-3.61622	-3.06172
PC 35:2; [M+Na]+; GPCho(17:1(9Z)/18:1(11E))	-4.34402	-4.37574	-5.42786	-5.06359	-5.58878	-5.13117	-5.24145	-5.97777	-3.35347	-5.44408	-3.97875	-3.89641	-5.29181	-3.88817	-3.87569	-3.05932
TG 54:5; [M+Na]+; TG(18:1/18:2/18:2)	-3.40693	-3.60055	-4.19942	-4.01774	-3.82209	-5.58589	-5.84471	-3.54513	-2.76977	-4.37472	-3.08392	-2.89535	-5.38844	-2.97337	-2.94869	-3.05488
lysoPC 17:0; [M+H]+; PC(17:0/0:0)	-2.47571	-3.078	-5.35672	-5.59378	-5.38544	-4.63344	-4.69314	-4.8409	-2.83005	-4.47926	-2.75309	-2.86459	-4.00472	-3.06842	-2.75423	-3.05282
TG 54:5; [M+Na]+; TG(16:0/18:2/20:3)	-3.40448	-3.60144	-4.18777	-3.96976	-3.81844	-5.57558	-5.81646	-3.54705	-2.7671	-4.3825	-3.07601	-2.88946	-5.39719	-2.9731	-2.95335	-3.05263
TG 52:1; [M+Na]+; TG(16:0/18:0/18:1)	-3.65286	-3.61051	-3.42468	-3.54519	-3.54791	-6.12161	-6.30831	-3.95415	-3.72075	-4.00069	-3.41418	-2.98056	-4.68835	-3.29506	-3.3224	-3.04805
DG 38:2; [M+NH4]+; DG(18:0/20:2/0:0)	-3.03872	-2.9727	-3.16991	-3.00492	-2.90264	-3.59798	-3.65646	-2.57599	-3.0951	-2.32426	-3.20064	-2.82669	-2.17963	-3.21047	-2.97184	-3.02741
PC 35:2; [M+Na]+; GPCho(17:2(9Z,12Z)/18:0)	-4.49874	-4.46721	-5.90993	-6.13152	-5.31509	-5.84191	-5.36678	-5.13057	-3.60188	-4.93218	-3.29512	-3.65285	-4.19282	-4.10658	-3.77634	-3.02618
TG 53:5; [M+NH4]+; TG(17:1/18:1/18:3)	-3.64549	-4.4289	-3.80572	-3.45911	-3.94967	-2.94425	-3.88999	-2.54445	-2.55454	-2.65445	-4.01516	-3.64073	-3.12508	-2.92351	-2.96818	-3.02448
TG 52:2; [M+Na]+; TG(16:0/18:0/18:2)	-3.67621	-3.56917	-3.92288	-3.49446	-3.11118	-6.71848	-6.7169	-3.93899	-3.274	-4.20876	-3.00622	-2.86579	-5.67371	-3.19488	-3.08639	-3.01743
DG 38:5; [M+NH4]+; DG(18:2/20:3/0:0)	-2.32421	-2.26631	-1.66011	-1.62921	-1.75268	-2.12186	-3.52742	-1.5105	-3.21443	-1.40717	-3.21209	-3.07811	-2.49594	-3.34987	-3.53399	-3.00921
TG 52:4; [M+Na]+; TG(16:0/16:0/20:4)	-3.71237	-3.68499	-3.68956	-3.5172	-3.49445	-5.41235	-5.72443	-3.4924	-3.06474	-4.33461	-3.17932	-2.74031	-5.36915	-3.14024	-3.14296	-3.00873
PE 23:0; [M+H]+; GPEtn(5:0/18:0)	-4.45513	-4.98874	-6.56938	-6.33864	-6.75655	-5.65308	-5.62477	-6.48771	-2.7934	-5.91361	-2.58677	-3.31359	-4.96264	-3.10852	-2.84941	-3.00781
TG 56:7; [M+NH4]+; TG(18:0/18:2/20:5)	-1.28764	-1.05892	-1.00069	-1.08923	-1.35171	-5.33549	-9.05586	-2.94164	-2.99974	-3.56696	-1.69564	-2.8714	-5.69735	-2.48539	-2.89448	-2.9989
TG 52:4; [M+Na]+; TG(16:0/18:2/18:2)	-3.74373	-3.65307	-3.66605	-3.50859	-3.49471	-5.45903	-5.95793	-3.47779	-3.05917	-4.34852	-3.1678	-2.71693	-5.30723	-3.14737	-3.11318	-2.99287
TG 57:2; [M+NH4]+; TG(18:1/19:0/20:1)	-3.93393	-3.91757	-4.01082	-3.76553	-3.72918	-0.398503	-0.116832	-2.65228	-3.67311	-1.37145	-4.22716	-2.97511	-0.518081	-3.16273	-2.76972	-2.98486
TG 60:5; [M+NH4]+; TG(18:1/20:3/22:1)	-2.51087	-2.36211	-2.25811	-2.2431	-2.7103	-3.27248	-2.85671	-2.50763	-4.12415	-2.78744	-3.887	-4.61317	-3.89873	-3.5555	-4.31841	-2.98209
TG 52:3; [M+Na]+; TG(16:0/18:1/18:2)	-3.34984	-3.36259	-3.84951	-3.70377	-3.46387	-7.66046	-6.67045	-3.43167	-2.95821	-4.23297	-3.30049	-2.69456	-6.07628	-3.31289	-2.79435	-2.97719
PC 27:1; [M+H]+; GPCho(12:0/15:1(9Z))	-2.17076	-2.60739	-1.56818	-1.92995	-1.39993	-3.24555	-2.80883	-1.56671	-3.53858	-1.96108	-3.41464	-3.76951	-2.57008	-4.11638	-3.41563	-2.96951
lysoPC 20:0; [M+H]+; PC(20:0/0:0)	-3.09656	-3.46869	-6.02229	-6.00045	-6.04223	-4.68885	-4.10794	-4.9232	-2.47476	-5.02924	-2.56017	-2.36197	-3.44286	-2.82689	-2.54436	-2.96494
TG 54:1; [M+Na]+; TG(16:0/18:0/20:1)	-2.03726	-1.94117	-1.7237	-1.9783	-2.41504	-5.24014	-6.45152	-2.54897	-5.21367	-3.37561	-3.80053	-4.84255	-5.28987	-3.83257	-4.85515	-2.95657
PC 27:3; [M+H]+; GPCho(9:0/18:3(6Z,9Z,12Z))	-3.90079	-3.16418	-5.59008	-6.00156	-6.07106	-3.87974	-6.01219	-6.55842	-2.08367	-5.38129	-2.24818	-2.80768	-3.12832	-3.11312	-2.67624	-2.95556
TG 60:5; [M+NH4]+; TG(18:1/20:0/22:4)	-2.46256	-2.32536	-2.21374	-2.04579	-2.59675	-3.10102	-2.66332	-2.32287	-3.89741	-2.58526	-3.88798	-4.58991	-3.8459	-3.99783	-4.43682	-2.95503
TG 54:5; [M+Na]+; TG(16:0/18:1/20:4)	-3.35058	-3.61481	-4.05366	-3.98169	-3.77532	-5.519	-5.72203	-3.56659	-2.73844	-4.38931	-2.97706	-2.85511	-5.38706	-2.96871	-3.00964	-2.94678
TG 52:2; [M+Na]+; TG(16:1/18:0/18:1)	-3.60955	-3.63435	-3.91391	-3.59037	-3.38011	-6.74805	-6.67669	-3.71536	-2.98965	-4.49437	-3.23952	-2.73233	-5.95642	-3.53129	-3.0506	-2.94367
PC 27:2; [M+Na]+; GPCho(9:0/18:2(2E,4E))	-5.60023	-4.12415	-7.03072	-7.77865	-7.8565	-4.30956	-6.11731	-7.8939	-3.11017	-7.36462	-3.32316	-3.35775	-3.84471	-3.54983	-3.57844	-2.93557
PC 21:0; [M+Na]+; GPCho(2:0/19:0)	-6.28849	-5.31207	-8.08712	-7.53576	-8.29263	-4.71167	-6.0542	-7.5247	-3.18131	-6.72341	-3.23912	-3.2261	-4.02715	-3.32508	-3.0881	-2.92857
PC 30:1; [M+Na]+; GPCho(14:0/16:1(7Z))	-3.91326	-4.35751	-4.04426	-3.96101	-4.50388	-4.22549	-7.74701	-4.2112	-2.69874	-4.50374	-2.70284	-2.67764	-3.45519	-2.90571	-2.8497	-2.92465
lysoPC 24:0; [M+H]+; PC(24:0/0:0)	-2.80096	-3.15109	-6.08233	-5.47074	-5.85128	-4.35516	-3.59155	-5.19774	-2.33972	-4.60871	-2.42967	-2.20643	-3.60098	-2.73051	-2.55875	-2.91901
TG 52:4; [M+Na]+; TG(16:0/18:1/18:3)	-3.42932	-3.81705	-3.80687	-3.71535	-3.46559	-5.22498	-6.51623	-3.61628	-3.04471	-4.71104	-3.25413	-2.90063	-5.19082	-3.05987	-3.30488	-2.91367
TG 54:6; [M+Na]+; TG(18:1/18:2/18:3)	-3.99369	-4.20513	-3.8927	-4.21591	-4.52854	-4.57111	-5.25671	-3.16872	-3.07138	-3.6938	-3.61259	-3.39228	-3.83416	-3.31087	-2.8822	-2.91099
TG 54:3; [M+Na]+; TG(16:0/18:0/20:3)	-3.62061	-3.39608	-3.97133	-3.7867	-3.5628	-5.47623	-4.83445	-3.58387	-3.13418	-3.87271	-3.21686	-2.7485	-4.68501	-3.06232	-2.64735	-2.90146
PE 24:0; [M+H]+; GPEtn(20:0/4:0)	-3.9191	-4.78837	-6.21207	-6.06636	-6.31305	-5.45279	-6.54092	-6.21434	-2.48509	-6.05808	-2.30186	-2.79849	-4.71727	-2.64053	-2.59612	-2.89893
TG 58:8; [M+Na]+; TG(18:1/20:3/20:4)	-1.52015	-1.14336	-1.13729	-0.975969	-1.40937	-6.47409	-7.55919	-2.58552	-3.97885	-3.67684	-2.30616	-4.27007	-6.3159	-3.42398	-4.29809	-2.86435
TG 52:0; [M+NH4]+; TG(16:0/17:0/19:0)	-2.23824	-2.20834	-2.24715	-2.30859	-2.28004	-5.32146	-4.4306	-2.12008	-4.22968	-3.82119	-3.69528	-3.24263	-7.21649	-2.72204	-3.04534	-2.85793
TG 54:4; [M+Na]+; TG(18:1/18:1/18:2)	-3.60617	-3.54623	-3.93769	-4.12318	-3.54001	-6.32088	-6.09405	-3.51205	-2.87047	-4.05465	-3.02416	-2.62858	-5.56038	-2.74982	-2.90221	-2.85777
TG 54:8; [M+NH4]+; TG(18:2/18:3/18:3)	-3.7058	-2.36682	-2.21545	-3.33963	-4.32444	-2.67671	-1.79773	-2.86766	-3.48757	-2.61202	-3.45919	-3.99648	-2.5067	-3.00966	-3.40323	-2.85154
TG 54:4; [M+Na]+; TG(18:0/18:2/18:2)	-3.59226	-3.56707	-3.93643	-4.09745	-3.53167	-6.31056	-6.2341	-3.48523	-2.86387	-4.04884	-3.01074	-2.60746	-5.56671	-2.73694	-2.91139	-2.84766
TG 44:2; [M+NH4]+; TG(12:0/16:1/16:1)	-5.43718	-4.23859	-4.05249	-3.6499	-3.72687	-1.00578	-1.27591	-2.01779	-4.59674	-1.411	-5.12218	-3.78257	-0.765646	-3.90619	-4.16889	-2.84659
TG 54:3; [M+Na]+; TG(18:0/18:1/18:2)	-3.64955	-3.3393	-3.76157	-3.75056	-3.57308	-6.04137	-4.71137	-3.3562	-2.88485	-3.7469	-3.1856	-2.66752	-4.62841	-3.00558	-2.68389	-2.84612
PC 40:9; [M+Na]+; GPCho(18:4(6Z,9Z,12Z,15Z)/22:5(4Z,7Z,10Z,13Z,16Z))	-4.34682	-4.36657	-6.47734	-6.50362	-6.84183	-5.97519	-6.90292	-6.64746	-2.59096	-6.54769	-3.48823	-3.43749	-4.36405	-4.33266	-3.7295	-2.84233
SM 33:1; [M]+; SM(d15:0/18:1(9Z))	-3.8181	-3.67634	-7.10318	-5.76143	-5.6256	-3.81628	-5.36631	-5.90575	-2.5477	-5.56663	-2.55964	-2.65731	-3.3956	-2.67424	-2.62281	-2.83964
TG 54:4; [M+Na]+; TG(16:0/18:0/20:4)	-3.57817	-3.6024	-3.91418	-4.0518	-3.51794	-6.32473	-6.35078	-3.43959	-2.85304	-4.03549	-2.98925	-2.58439	-5.62216	-2.7524	-2.91777	-2.83103
TG 44:2; [M+NH4]+; TG(12:0/14:1/18:1)	-5.47519	-4.32746	-3.9851	-3.65288	-3.767	-1.00357	-1.25171	-2.02123	-4.54934	-1.39034	-5.08394	-3.78024	-0.755415	-3.93823	-4.17408	-2.80893
TG 56:8; [M+Li]+; TG(18:0/18:3/20:5)	-3.49197	-3.42969	-3.56124	-3.79195	-3.40755	-5.39554	-4.93994	-3.32062	-3.1703	-3.57876	-3.47728	-2.7185	-4.33183	-2.94981	-2.51316	-2.78094
SM 42:4; [M]+; SM(d18:0/24:4(5Z,8Z,11Z,14Z))	-4.42511	-4.23657	-6.3701	-5.93682	-5.59571	-3.97888	-3.32621	-5.45936	-2.29719	-4.72992	-2.69998	-2.82745	-3.41301	-2.57082	-2.8952	-2.76543
TG 55:5; [M+NH4]+; TG(16:0/17:1/22:4)	-3.80054	-4.19063	-3.55097	-3.8362	-4.01479	-3.76656	-4.15533	-3.30943	-3.60104	-3.29486	-4.45581	-3.97843	-2.69567	-3.31383	-3.47187	-2.76427
PC 29:2; [M+H]+; GPCho(14:1(9Z)/15:1(9Z))	-3.98667	-3.77532	-7.29007	-6.62108	-7.15431	-4.54692	-5.24549	-7.33512	-2.31066	-6.12491	-2.59218	-2.61682	-2.9954	-2.86898	-2.32504	-2.75911
CE(20:0); [M+NH4]+; 20:0 Cholesteryl ester	-0.828305	-0.430773	-1.21103	-1.02517	-0.574727	-3.77064	-5.0545	-1.03771	-2.93845	-1.82722	-2.46702	-3.15246	-1.92331	-3.38013	-3.00214	-2.75189
TG 54:2; [M+Na]+; TG(18:0/18:1/18:1)	-3.52941	-3.4147	-3.52555	-3.86544	-3.37748	-5.40738	-4.87126	-3.38888	-3.20833	-3.64514	-3.44066	-2.7025	-4.35644	-2.92186	-2.50688	-2.73066
PC 42:10; [M+H]+; GPCho(20:5(5Z,8Z,11Z,14Z,17Z)/22:5(4Z,7Z,10Z,13Z,16Z))	-3.78126	-3.23147	-3.67253	-3.56756	-4.9287	-4.77144	-4.63516	-3.65571	-2.03106	-3.49753	-1.9155	-1.58694	-3.6965	-2.34389	-2.36386	-2.72294
TG 54:2; [M+Na]+; TG(18:0/18:0/18:2)	-3.53389	-3.40902	-3.52085	-3.85864	-3.37305	-5.41654	-4.87631	-3.39808	-3.20762	-3.65506	-3.43552	-2.70415	-4.3591	-2.91777	-2.51022	-2.72162
DG 38:6; [M+NH4]+; DG(18:2/20:4/0:0)	-3.65633	-2.85305	-3.63251	-3.23017	-3.38649	-3.05019	-3.65438	-3.19504	-3.00243	-2.47802	-2.8632	-2.40679	-3.08016	-2.87941	-2.65651	-2.7043
DG 32:1; [M+NH4]+; DG(16:0/16:1/0:0)	-2.08604	-2.88213	-1.69433	-1.35452	-1.30334	-0.286583	-1.10294	-0.822575	-4.43743	-0.298253	-4.28636	-3.57401	-0.607764	-3.66798	-4.06893	-2.69896
PE 35:2; [M+H]+; GPEtn(17:0/18:2(2E,4E))	0.97511	0.11037	2.01224	2.11166	0.771949	1.67321	-0.714432	1.54006	-0.681228	1.89841	-0.184269	-0.855556	0.53572	-0.208768	-0.883522	-2.69791
TG 53:5; [M+NH4]+; TG(17:0/18:2/18:3)	-3.57126	-4.49802	-3.74877	-3.49048	-3.97699	-3.23465	-3.8362	-2.54603	-2.54681	-2.59378	-3.95071	-3.51923	-3.00409	-2.96585	-2.96844	-2.69095
PC 28:2; [M+H]+; GPCho(14:1(9Z)/14:1(9Z))	-4.76868	-4.4728	-7.0228	-7.29885	-7.44313	-5.25459	-6.32839	-7.00404	-2.46097	-6.81865	-2.6477	-3.03026	-4.12809	-2.42794	-2.14984	-2.68856
CE(18:3); [M+NH4]+; 18:3 Cholesteryl ester	-0.780539	-0.740806	-1.20637	-1.45193	-0.985015	-3.48353	-5.20739	-1.2455	-2.97855	-1.97519	-2.50247	-3.58505	-2.25284	-3.4641	-2.83112	-2.67747
TG 55:2; [M+Na]+; TG(16:0/18:2/21:0)	-1.07986	-0.709123	-0.756438	-0.831374	-1.15974	-4.93378	-7.84211	-2.69236	-2.82632	-3.35876	-1.50243	-2.59913	-5.08682	-2.22859	-2.81666	-2.67135
TG 55:1; [M+NH4]+; TG(18:0/18:1/19:0)	-3.34909	-3.61286	-3.43835	-3.47082	-3.30627	-0.93019	-0.556967	-2.75819	-3.15575	-1.11169	-3.59888	-2.90696	-0.835783	-2.75303	-2.80662	-2.67126
TG 53:5; [M+NH4]+; TG(17:2/18:1/18:2)	-3.99858	-4.48596	-3.73679	-3.50472	-3.97476	-3.2436	-3.84455	-2.5477	-2.54784	-2.59107	-3.93944	-3.4992	-3.01414	-3.00518	-2.99704	-2.66019
TG 56:1; [M+NH4]+; TG(18:0/18:1/20:0)	-2.64684	-2.83004	-3.21228	-2.99775	-3.16338	0.391475	0.271154	-1.43378	-3.54236	-0.6408	-4.36464	-2.33574	0.956234	-2.884	-2.44606	-2.65704
PC 30:4; [M+H]+; GPCho(6:0/24:4(5Z,8Z,11Z,14Z))	-4.25818	-3.80077	-6.63132	-6.15546	-5.99276	-4.30447	-5.39311	-6.51139	-3.34396	-5.40525	-3.39932	-3.42069	-3.64157	-3.02575	-3.23347	-2.65419
TG 54:4; [M+Na]+; TG(16:0/18:1/20:3)	-3.59101	-3.37881	-3.71804	-4.0126	-3.52431	-5.91481	-6.70031	-3.0913	-2.57151	-3.86891	-3.18297	-2.64895	-5.54077	-2.79631	-2.79053	-2.63822
TG 57:5; [M+NH4]+; TG(18:2/19:0/20:3)	-3.49174	-3.60272	-3.68532	-3.83365	-3.72366	-4.51135	-5.36398	-3.33729	-2.42725	-3.90313	-3.22768	-2.53387	-4.34115	-2.41891	-2.2804	-2.63391
TG 57:2; [M+NH4]+; TG(18:1/18:1/21:0)	-3.6127	-3.68221	-3.82009	-3.55823	-3.55574	-0.381143	-0.00319025	-2.63843	-3.3464	-1.48288	-3.68403	-2.62679	-0.478632	-2.70505	-2.41824	-2.62499
TG 58:10; [M+NH4]+; TG(18:2/18:2/22:6)	-2.50017	-0.73627	-2.17483	-2.34618	-2.75689	-6.31288	-7.87898	-3.40095	-2.72932	-4.51819	-1.89264	-2.15728	-5.91629	-2.35788	-2.91634	-2.60619
TG 55:1; [M+NH4]+; TG(16:0/19:0/20:1)	-3.23877	-3.50439	-3.35644	-3.31932	-3.21615	-0.918011	-0.503794	-2.79061	-3.07735	-1.05948	-3.54845	-2.81062	-0.82255	-2.67547	-2.66857	-2.6026
TG 53:5; [M+NH4]+; TG(17:1/18:2/18:2)	-3.97329	-4.42804	-3.70131	-3.53878	-3.95693	-3.25691	-3.82733	-2.57598	-2.56808	-2.61376	-3.90241	-3.4701	-3.10983	-2.94606	-2.82553	-2.59525
TG 60:3; [M+NH4]+; TG(18:0/20:2/22:1)	-3.6382	-3.66028	-4.28598	-4.05887	-4.49543	0.00614184	0.385527	-1.99232	-3.23321	-0.86226	-4.63905	-3.051	-0.36663	-2.97729	-2.96835	-2.5932
PE 35:2; [M+H]+; GPEtn(13:0/22:2(13Z,16Z))	1.36248	0.199452	2.08582	2.12734	0.863807	1.69407	-0.645401	1.61411	-0.60465	1.95758	-0.0861556	-0.737662	0.545815	-0.185035	-0.735236	-2.57915
TG 58:8; [M+NH4]+; TG(18:0/18:2/22:6)	-0.911437	-0.19124	-0.544429	-0.648193	-1.00348	-6.6908	-8.86201	-2.41119	-3.00918	-3.70435	-1.38801	-2.6858	-7.64507	-2.46255	-3.28506	-2.57081
PC 44:11; [M+H]+; GPCho(22:5(4Z,7Z,10Z,13Z,16Z)/22:6(4Z,7Z,10Z,13Z,16Z,19Z))	-6.95503	-5.69478	-7.53138	-6.09818	-7.15635	-5.27104	-5.72935	-5.6264	-6.27511	-6.97898	-19.0549	-4.6592	-6.06272	-4.67047	-5.3163	-2.56525
TG 57:4; [M+NH4]+; TG(16:0/19:0/22:4)	-3.45599	-3.7124	-3.59003	-3.97908	-3.71266	-4.03725	-3.94353	-3.4572	-2.74452	-3.70495	-3.12335	-2.65508	-4.31377	-2.68948	-2.39852	-2.5571
TG 56:8; [M+Na]+; TG(18:1/18:3/20:4)	-1.06646	-0.998924	-1.28634	-1.35462	-1.43025	-5.21067	-7.45291	-2.88782	-3.31733	-3.62639	-2.06007	-3.30454	-5.99138	-2.59523	-3.17371	-2.55385
TG 57:3; [M+NH4]+; TG(18:1/19:0/20:2)	-3.75343	-3.53802	-4.01692	-3.66322	-3.63961	-1.29983	-0.454722	-2.81574	-2.94924	-1.53038	-3.34093	-2.58384	-1.79764	-2.58861	-2.44595	-2.54727
DG 32:1; [M+NH4]+; DG(14:0/18:1/0:0)	-2.18427	-2.85088	-1.68679	-1.29039	-1.24664	-0.246351	-1.09432	-0.798228	-4.31118	-0.346264	-4.21182	-3.42943	-0.515472	-3.7576	-3.88624	-2.53396
TG 60:3; [M+NH4]+; TG(18:2/20:1/22:0)	-3.68559	-3.59992	-4.30885	-3.96056	-4.05545	0.040051	0.445723	-1.94423	-3.16152	-0.836119	-4.51212	-2.95479	-0.310832	-2.95728	-2.91983	-2.53374
TG 57:8; [M+Li]+; TG(18:3/19:0/20:5)	-0.988596	-0.603809	-0.68214	-0.750708	-1.10405	-5.48154	-7.62433	-2.57131	-2.78133	-3.3157	-1.42711	-2.53436	-5.24433	-2.1169	-2.77328	-2.53326
TG 58:7; [M+NH4]+; TG(18:0/18:1/22:6)	-0.619965	-0.363865	-0.448593	-0.544502	-0.72128	-6.32993	-7.39264	-2.08937	-3.92606	-3.61752	-1.59119	-3.40327	-6.38379	-2.67553	-4.07752	-2.52582
TG 57:3; [M+NH4]+; TG(18:1/18:2/21:0)	-3.74672	-3.51993	-3.98163	-3.63866	-3.64659	-1.30551	-0.445399	-2.81121	-2.90099	-1.5127	-3.31557	-2.5509	-1.80779	-2.58357	-2.41665	-2.52284
TG 55:4; [M+NH4]+; TG(16:0/17:0/22:4)	-3.14012	-3.58538	-3.60239	-3.4216	-3.51809	-3.89661	-3.5334	-3.2008	-2.27145	-2.97611	-2.97931	-2.59785	-4.38719	-2.33759	-2.52861	-2.5203
TG 58:8; [M+NH4]+; TG(16:0/20:4/22:4)	-0.884087	-0.169382	-0.624632	-0.737595	-1.06965	-7.59434	-8.88005	-2.46296	-2.95149	-3.94781	-1.54115	-2.90659	-7.09546	-2.56597	-3.30092	-2.51484
TG 55:4; [M+NH4]+; TG(17:0/18:1/20:3)	-3.12246	-3.55607	-3.58923	-3.35131	-3.46145	-3.85455	-3.5414	-3.17872	-2.22475	-2.93747	-2.9182	-2.51441	-4.35037	-2.30182	-2.44889	-2.51251
TG 56:1; [M+NH4]+; TG(18:0/18:0/20:1)	-2.585	-2.77639	-3.12574	-2.97994	-3.08819	0.422204	0.356296	-1.41286	-3.56232	-0.611008	-3.98519	-2.32524	0.985204	-2.85405	-2.3777	-2.51153
TG 57:4; [M+NH4]+; TG(18:2/18:2/21:0)	-3.24132	-3.36651	-3.3623	-3.53802	-3.34574	-4.03975	-3.83349	-3.17878	-2.5097	-3.56554	-2.91271	-2.43124	-4.25189	-2.45872	-2.2525	-2.50736
PE 35:2; [M+H]+; GPEtn(17:1(9Z)/18:1(11E))	1.36166	0.216	2.08386	2.10902	0.868316	1.66774	-0.624652	1.65049	-0.589727	1.98625	-0.095723	-0.695773	0.572265	-0.301425	-0.745657	-2.50521
TG 60:3; [M+NH4]+; TG(18:1/20:1/22:1)	-3.62713	-3.66995	-4.29987	-3.98473	-4.43467	0.0182919	0.400866	-1.98847	-3.18722	-0.855081	-4.56588	-3.01475	-0.349848	-2.9718	-2.94371	-2.49521
TG 51:4; [M+NH4]+; TG(16:1/17:1/18:2)	-3.64039	-4.00261	-3.60268	-3.54496	-4.01406	-2.80562	-2.99549	-2.43753	-2.81367	-2.40499	-3.99834	-3.3658	-2.71594	-2.92143	-2.90077	-2.49189
TG 57:6; [M+NH4]+; TG(18:2/19:0/20:4)	-3.56736	-3.24599	-3.91173	-3.95927	-4.08337	-3.5475	-4.23602	-2.93163	-2.34918	-3.08505	-3.05712	-2.9675	-3.30147	-2.43437	-2.36913	-2.48823
TG 58:8; [M+NH4]+; TG(18:1/18:1/22:6)	-0.888209	-0.14322	-0.573216	-0.690674	-1.03426	-7.42532	-8.72431	-2.3968	-2.90232	-3.83983	-1.51265	-2.86475	-7.2353	-2.55522	-3.20726	-2.48274
SM 39:0; [M]+; SM(d15:0/24:0)	-2.38076	-3.55204	-2.12477	-1.84747	-1.69191	-2.22745	-2.66113	-1.73833	-2.42006	-1.68349	-2.82062	-3.26817	-2.92591	-3.17057	-2.89504	-2.47826
TG 55:1; [M+Na]+; TG(18:0/18:1/19:0)	-1.02405	-0.937589	-1.21496	-1.30466	-1.37842	-5.18125	-7.22627	-2.83093	-3.26313	-3.51396	-2.02918	-3.2622	-5.90773	-2.55572	-3.11659	-2.47496
TG 58:7; [M+NH4]+; TG(18:0/20:3/20:4)	-0.636563	-0.346309	-0.425758	-0.519065	-0.712136	-6.31821	-7.65872	-2.08263	-3.947	-3.60861	-1.5769	-3.38861	-6.3689	-2.65976	-4.08105	-2.47467
PC 42:10; [M+H]+; GPCho(20:4(5E,8E,11E,14E)/22:6(4Z,7Z,10Z,13Z,16Z,19Z))	-3.41497	-2.82441	-3.2096	-3.05338	-4.23319	-4.11468	-3.96117	-3.32228	-1.78506	-3.0343	-1.63629	-1.24188	-3.15814	-1.71967	-1.81448	-2.46613
TG 51:4; [M+NH4]+; TG(16:0/17:1/18:3)	-3.60062	-4.07523	-3.65414	-3.66425	-4.06782	-2.83512	-3.06334	-2.48607	-2.81946	-2.46312	-4.06072	-3.38634	-2.73964	-2.89584	-2.88699	-2.45549
TG 57:5; [M+NH4]+; TG(18:1/19:0/20:4)	-3.4369	-3.47391	-3.65033	-3.67963	-3.68404	-4.52308	-5.2063	-3.14601	-2.26073	-3.87882	-3.15668	-2.47365	-4.25566	-2.32923	-2.14194	-2.45378
PC 32:3; [M+H]+; GPCho(14:1(9Z)/18:2(2E,4E))	-1.70375	-2.1809	-1.00073	-0.875457	-2.03615	-1.31793	-3.65024	-0.947795	-4.93207	-1.05915	-3.79191	-5.02353	-2.46112	-4.00895	-5.13731	-2.45123
PC 32:3; [M+H]+; GPCho(14:0/18:3(6Z,9Z,12Z))	-1.70221	-2.18526	-1.00363	-0.876549	-2.03906	-1.3147	-3.65187	-0.950136	-4.93427	-1.05968	-3.79618	-5.03126	-2.4528	-4.00664	-5.14162	-2.45037
PE 24:0; [M+H]+; GPEtn(6:0/18:0)	-3.90537	-4.27189	-6.12913	-5.80337	-6.21905	-5.33018	-6.84055	-6.44112	-1.88575	-5.92718	-2.16096	-2.72629	-4.55533	-2.53128	-2.52797	-2.45021
TG 58:7; [M+NH4]+; TG(16:0/20:3/22:4)	-0.689529	-0.310181	-0.403105	-0.466916	-0.703551	-6.19336	-8.27143	-2.09153	-3.6047	-3.54699	-1.56298	-3.38948	-6.14928	-2.68788	-3.83537	-2.43898
TG 58:7; [M+NH4]+; TG(18:1/18:2/22:4)	-0.651769	-0.326656	-0.403193	-0.47937	-0.71181	-6.26163	-9.05586	-2.07958	-3.83425	-3.58838	-1.56978	-3.38254	-6.32827	-2.66169	-4.00338	-2.42615
PE 24:0; [M+H]+; GPEtn(4:0/20:0)	-3.90813	-4.27838	-6.12666	-5.79983	-6.22872	-5.38179	-6.90428	-6.44682	-1.88478	-5.91457	-2.16296	-2.72153	-4.51897	-2.52798	-2.53987	-2.42572
PE 40:2; [M+H]+; GPEtn(18:1(11E)/22:1(13Z))	-1.91191	-2.81416	-3.05507	-3.08949	-2.71059	-1.64977	-1.85778	-2.83011	-1.86008	-2.39875	-2.04036	-2.7448	-1.17351	-2.1936	-2.35582	-2.42504
TG 58:6; [M+NH4]+; TG(16:0/20:0/22:6)	-0.794566	-0.619881	-0.625713	-0.424671	-0.877282	-6.05673	-6.38447	-2.10131	-3.65097	-3.41111	-1.79249	-3.59006	-5.73187	-2.62565	-3.84533	-2.42324
PC 31:2; [M+H]+; GPCho(5:0/26:2(5E,9Z))	-4.16423	-3.7599	-6.64419	-6.04093	-6.27535	-3.77693	-4.41848	-6.66707	-2.28202	-6.03769	-2.18592	-2.5345	-3.15689	-2.49822	-2.31828	-2.41476
TG 56:1; [M+NH4]+; TG(16:0/20:0/20:1)	-2.55449	-2.72238	-3.08036	-2.8975	-3.1078	0.455615	0.442321	-1.39068	-3.35508	-0.582558	-3.92501	-2.33287	1.01942	-2.71507	-2.40066	-2.41201
PC 27:0; [M+Na]+; GPCho(2:0/25:0)	-5.96792	-6.02766	-8.20353	-7.86037	-8.31012	-4.44886	-6.53629	-7.69519	-2.82436	-6.49532	-2.86019	-2.9166	-4.76656	-2.94372	-2.51451	-2.4011
PC 26:3; [M+H]+; GPCho(6:0/20:3(5Z,8Z,11Z))	-4.59272	-4.77946	-6.56233	-6.1716	-7.21768	-3.69997	-5.55236	-7.12386	-2.26803	-6.89349	-2.38688	-2.38411	-3.00498	-2.15363	-2.18203	-2.39008
PC 37:4; [M+H]+; GPCho(13:0/24:4(5Z,8Z,11Z,14Z))	-4.50978	-4.30605	-6.33063	-5.67906	-6.05146	-4.97033	-4.99258	-6.02028	-3.06396	-6.69391	-2.40194	-2.50343	-4.16557	-3.06952	-2.39176	-2.3838
DG 34:3; [M+NH4]+; DG(16:0/18:3/0:0)	-2.76558	-3.25926	-2.9089	-2.52135	-2.31471	0.392155	1.24222	-1.46628	-3.86504	-0.609792	-4.04031	-3.18352	-0.239109	-3.2589	-3.67135	-2.3631
TG 56:1; [M+NH4]+; TG(16:0/18:0/22:1)	-2.62077	-2.6741	-3.05309	-2.79579	-3.07398	0.462528	0.478884	-1.36876	-3.24717	-0.571088	-4.00833	-2.34802	1.04361	-2.63674	-2.38435	-2.34498
TG 57:3; [M+NH4]+; TG(18:2/19:0/20:1)	-3.63598	-3.79051	-3.73886	-3.39022	-3.42635	-1.30777	-0.365475	-2.77626	-2.61192	-1.47517	-3.21071	-2.3352	-1.88716	-2.40047	-2.20684	-2.34254
DG 34:3; [M+NH4]+; DG(16:1/18:2/0:0)	-2.78709	-3.28203	-2.88073	-2.47543	-2.32607	0.400043	1.26688	-1.41071	-3.83558	-0.601916	-3.96073	-3.16751	-0.221522	-3.27151	-3.64486	-2.33341
TG 55:4; [M+NH4]+; TG(18:2/18:2/19:0)	-2.78899	-3.16422	-3.24663	-2.9467	-3.16443	-3.80502	-3.22094	-2.99596	-2.18642	-3.04682	-2.45881	-2.28379	-3.98978	-2.12427	-2.07738	-2.28733
N-(9Z-octadecenoyl)-sphinganine; [M+H]+; Cer(d18:0/18:1(9Z))	-0.179208	0.587806	0.587128	0.623332	0.232502	0.00316282	-2.32342	0.336436	-3.86955	0.659097	-3.15753	-3.50062	-0.923854	-2.91464	-3.79126	-2.28401
PE 19:0; [M+H]+; GPEtn(9:0/10:0)	-1.74488	-2.73511	-4.38635	-4.72932	-4.78254	-2.55061	-2.34097	-4.14649	-1.43322	-3.77112	-1.58638	-1.78991	-2.23901	-1.90152	-1.88355	-2.26748
PC 35:0; [M+H]+; GPCho(9:0/26:0)	-3.44626	-4.0544	-5.88738	-5.20699	-5.71854	-4.06668	-4.40118	-5.50126	-2.02421	-4.89189	-2.17288	-2.57232	-2.99269	-2.665	-2.68763	-2.2622
TG 58:6; [M+NH4]+; TG(18:0/20:2/20:4)	-0.674481	-0.466908	-0.436009	-0.31029	-0.665035	-5.73831	-7.90972	-1.92705	-3.30202	-3.16296	-1.66706	-3.54524	-5.63818	-2.51873	-3.76844	-2.26038
TG 44:1; [M+NH4]+; TG(12:0/16:1/16:0)	-3.35813	-2.73442	-2.33865	-2.02929	-2.26416	-0.945399	-1.83597	-1.47458	-4.65338	-1.07565	-4.30766	-3.72809	-0.519144	-3.62738	-3.75996	-2.24868
PC 37:4; [M+H]+; GPCho(17:2(9Z,12Z)/20:2(11Z,14Z))	-5.03069	-4.25344	-6.28624	-5.5108	-6.01795	-4.24145	-4.97508	-4.98423	-1.73854	-5.61649	-2.0385	-1.46143	-4.12521	-1.98325	-2.35712	-2.22936
PC 30:6; [M+Na]+; GPCho(8:0/22:6(4Z,7Z,10Z,13Z,16Z,19Z))	-3.99666	-3.6366	-6.92342	-5.99405	-6.21829	-3.94099	-4.21074	-6.18935	-2.34327	-5.99867	-2.16941	-2.65527	-3.31516	-2.53664	-2.23402	-2.22177
TG 44:1; [M+NH4]+; TG(14:0/16:1/14:0)	-3.25663	-2.64349	-2.39906	-1.88518	-2.28991	-0.802827	-1.70057	-1.37064	-4.70495	-0.99426	-4.0888	-3.65716	-0.504037	-3.43408	-3.88056	-2.19787
TG 57:3; [M+NH4]+; TG(18:0/19:0/20:3)	-3.46851	-3.69188	-3.69708	-3.31774	-3.2194	-1.32597	-0.447206	-2.77393	-2.48773	-1.56211	-3.15264	-2.24266	-1.9397	-2.22708	-2.03625	-2.18673
PE 35:1; [M+H]+; GPEtn(11:0/24:1(15Z))	-1.17076	-1.71907	-0.858852	-0.801712	-1.12576	-1.18829	-2.61922	-1.27127	-2.85043	-1.56173	-2.22491	-2.70487	-2.06786	-2.27638	-2.29238	-2.17051
DG 34:0; [M+NH4]+; DG(16:0/18:0/0:0)	-1.48186	-1.9167	-1.96144	-1.68442	-1.24648	-1.94778	-2.9451	-1.85914	-2.68711	-1.86733	-2.16143	-2.14121	-2.13573	-2.55047	-2.47478	-2.16754
CE(20:3); [M+NH4]+; 20:3 Cholesteryl ester	-3.38017	-3.45196	-5.54476	-5.11176	-5.16886	-4.02754	-3.77231	-4.47065	-1.98188	-4.09592	-1.98194	-2.25096	-3.10004	-2.18767	-1.96644	-2.16162
PE 39:6; [M+H]+; GPEtn(17:1(9Z)/22:5(4Z,7Z,10Z,13Z,16Z))	-5.38601	-5.20513	-7.58904	-6.26649	-6.91923	-6.17799	-7.7441	-6.9336	-2.10501	-5.87647	-1.97023	-1.82547	-3.99693	-1.68478	-2.10355	-2.13463
TG 51:4; [M+NH4]+; TG(16:0/17:2/18:2)	-3.87759	-4.21649	-3.51215	-3.45702	-4.11713	-2.7975	-2.79552	-2.22437	-2.92474	-2.38918	-3.95962	-3.11231	-2.85459	-3.16018	-2.90711	-2.13414
PC 26:3; [M+H]+; GPCho(8:0/18:3(6Z,9Z,12Z))	-4.59106	-4.01608	-6.51052	-6.18498	-7.01078	-3.66724	-5.55204	-7.75049	-2.16234	-5.87576	-2.29089	-2.5011	-3.08832	-2.2196	-2.23462	-2.13164
TG 58:6; [M+NH4]+; TG(18:1/18:1/22:4)	-0.801709	-0.41844	-0.479294	-0.269823	-0.682162	-5.44941	-6.56047	-1.82487	-3.40594	-2.87904	-1.64116	-3.60933	-5.47176	-2.56533	-3.74562	-2.11734
TG 46:3; [M+NH4]+; TG(14:1/16:1/16:1)	-3.76124	-3.37514	-2.74476	-2.81545	-3.17	-0.573294	-0.376888	-1.49514	-4.34876	-0.707573	-4.15715	-3.70858	-0.51737	-3.30877	-3.65608	-2.08268
TG 58:6; [M+NH4]+; TG(18:0/18:2/22:4)	-0.749131	-0.402847	-0.436481	-0.252649	-0.64391	-5.42451	-6.38466	-1.84411	-3.34356	-2.85406	-1.59758	-3.69249	-5.64827	-2.49392	-3.69996	-2.08189
PC 32:4; [M+H]+; GPCho(12:0/20:4(5E,8E,11E,14E))	-2.23343	-2.4255	-2.23289	-2.6452	-3.04399	-3.2538	-4.33172	-2.5316	-2.30804	-2.25005	-2.19396	-1.99539	-2.73214	-2.02239	-1.96181	-2.07833
TG 54:0; [M+NH4]+; TG(16:0/18:0/20:0)	-2.32705	-2.25932	-2.38187	-1.94044	-2.37578	-1.40281	-1.53537	-1.50795	-3.53036	-1.02892	-3.68287	-1.97664	-1.14608	-2.62078	-2.10961	-2.07759
PC 24:0; [M+Na]+; GPCho(8:0/16:0)	-4.42154	-3.88482	-6.67368	-5.88075	-7.04942	-3.63222	-5.35273	-7.69096	-2.2287	-6.96492	-2.3211	-2.28858	-2.872	-2.37321	-2.07704	-2.07028
PE 35:1; [M+H]+; GPEtn(17:0/18:1(11E))	-1.08778	-1.61432	-0.765851	-0.713437	-1.02445	-1.06156	-2.5396	-1.17009	-2.76681	-1.45313	-2.14233	-2.61835	-1.94263	-2.16404	-2.2119	-2.06507
TG 58:6; [M+NH4]+; TG(18:0/18:0/22:6)	-0.745808	-0.394909	-0.324721	-0.25909	-0.606503	-5.65898	-6.60104	-1.80975	-3.36082	-3.01525	-1.50233	-3.61534	-5.97561	-2.36368	-3.64158	-2.05931
TG 58:6; [M+NH4]+; TG(18:1/18:2/22:3)	-0.745591	-0.39424	-0.322868	-0.260182	-0.605206	-5.67373	-6.62589	-1.80742	-3.36513	-3.02019	-1.49874	-3.61058	-5.97069	-2.36248	-3.64063	-2.05839
lysoPC 17:1; [M+H]+; PC(17:1(9Z)/0:0)	-1.30487	-2.16942	-4.12389	-4.33192	-4.02304	-3.48402	-2.87711	-3.63481	-2.23894	-2.70734	-2.22668	-2.08423	-2.95378	-2.53362	-2.2925	-2.05759
TG 55:1; [M+Na]+; TG(16:0/18:1/21:0)	-0.556516	-0.43368	-0.740333	-0.742796	-0.887212	-4.97572	-6.21209	-2.27578	-2.68812	-3.07644	-1.49359	-2.88724	-4.89732	-2.25707	-2.66576	-2.05603
CE(20:5); [M+NH4]+; 20:5 Cholesteryl ester	-2.56613	-2.90226	-4.78088	-4.18537	-4.77938	-3.53643	-3.27746	-4.09746	-1.63829	-3.55689	-1.56914	-1.81681	-2.70833	-1.39608	-1.35977	-2.04237
PE 28:1; [M+H]+; GPEtn(4:0/24:1(15Z))	-4.40285	-4.35531	-8.30641	-6.11622	-6.55104	-4.33271	-8.14415	-6.88059	-1.72552	-7.0011	-1.88932	-1.81474	-3.24822	-2.27795	-1.72776	-1.98273
plasmenyl-PE 27:0; [M+H]+; PE(P-18:0/9:0)	-3.33489	-3.49234	-4.94377	-4.71121	-5.11585	-4.04144	-5.70775	-5.19504	-1.58454	-4.74997	-1.77957	-1.87445	-2.88194	-1.99916	-1.83452	-1.98041
lysoPC 18:0; [M+H]+; PC(P-18:0/0:0)	-1.31436	-2.18428	-4.06613	-4.27712	-4.03081	-3.51245	-2.88685	-3.59095	-2.21488	-2.7086	-2.21167	-2.03286	-2.9126	-2.54684	-2.24361	-1.97168
PE 38:1; [M+H]+; GPEtn(18:0/20:1(11E))	-1.04235	-2.41972	-1.01984	-0.794043	-0.761355	-1.05915	-1.8818	-0.962876	-2.07399	-0.883932	-1.89663	-2.35773	-2.08521	-2.07936	-2.09419	-1.97114
TG 54:0; [M+NH4]+; TG(16:0/16:0/22:0)	-2.21374	-2.16953	-2.27197	-1.75701	-2.2127	-1.32538	-1.30563	-1.34671	-3.21095	-0.849621	-3.29229	-1.73154	-1.01083	-2.05007	-1.90955	-1.96636
TG 51:3; [M+NH4]+; TG(16:1/17:0/18:2)	-2.9379	-3.91754	-3.46875	-3.39753	-3.33065	-3.30291	-3.58007	-2.48677	-2.18	-2.50705	-3.31078	-2.42401	-3.09981	-2.39216	-2.19726	-1.94026
plasmenyl-PE 38:1; [M+H]+; PE(P-18:0/20:1(11E))	-1.35788	-2.03316	-1.71369	-1.8121	-1.55395	-1.276	-1.57046	-1.98192	-2.08926	-2.21888	-1.75476	-2.04324	-2.44244	-1.67909	-1.76559	-1.93759
TG 51:1; [M+Na]+; TG(16:0/17:0/18:1)	-2.74552	-2.53181	-2.29477	-2.37583	-2.89856	-0.931951	-0.830072	-1.68775	-3.52925	-0.956398	-3.58938	-3.32213	-2.77578	-2.68315	-3.02901	-1.92835
TG 53:4; [M+NH4]+; TG(17:0/18:1/18:3)	-2.97049	-3.9521	-3.85744	-3.75321	-3.64327	-3.26589	-3.24235	-2.34707	-1.69712	-2.21999	-3.26866	-2.56697	-3.49044	-2.24455	-1.91969	-1.90851
DG 28:0; [M+NH4]+; DG(14:0/14:0/0:0)	-1.92004	-1.96919	-1.74224	-1.81401	-1.80568	-1.92206	-1.93263	-1.91401	-1.99039	-1.762	-1.94424	-1.9017	-1.944	-1.91797	-1.88421	-1.90478
PE 28:2; [M+H]+; GPEtn(11:0/17:2(9Z,12Z))	-3.8169	-4.2697	-6.55494	-6.50083	-7.51792	-4.39642	-6.21024	-6.64378	-1.74023	-6.66337	-1.8095	-1.82674	-3.19973	-1.72048	-1.74825	-1.87377
PC 27:1; [M+H]+; GPCho(9:0/18:1(11E))	-3.63298	-2.58514	-6.21643	-6.04017	-6.34892	-3.86773	-4.99337	-6.22562	-1.73	-5.79291	-1.55684	-1.67625	-2.67018	-2.04009	-1.3902	-1.83594
PE 28:2; [M+H]+; GPEtn(8:0/20:2(11Z,14Z))	-3.81396	-4.18502	-6.38295	-6.17702	-7.16959	-4.40237	-6.18826	-6.59551	-1.73596	-6.66723	-1.80785	-1.81873	-3.20246	-1.74818	-1.7498	-1.83125
PE 28:2; [M+H]+; GPEtn(6:0/22:2(13Z,16Z))	-3.80756	-4.16771	-6.38508	-5.29009	-7.10514	-4.41775	-6.17035	-6.60225	-1.71623	-6.72892	-1.80296	-1.80456	-3.21132	-1.73044	-1.75369	-1.80842
TG 51:3; [M+NH4]+; TG(16:1/17:1/18:1)	-2.8713	-3.69052	-3.33335	-3.22862	-3.29575	-3.30776	-3.53311	-2.38098	-2.01708	-2.41188	-3.1362	-2.53195	-3.0384	-2.35513	-2.20416	-1.80654
DG 38:3; [M+NH4]+; DG(18:0/20:3/0:0)	-1.88094	-1.59001	-1.87797	-1.91134	-1.93962	-1.97244	-2.57965	-1.69548	-1.67047	-1.29724	-2.00548	-1.6854	-1.57865	-1.68279	-1.42406	-1.80621
TG 53:4; [M+NH4]+; TG(16:0/17:1/20:3)	-3.39553	-3.83792	-3.46779	-3.58145	-3.59058	-3.31035	-2.87868	-2.19273	-1.61811	-2.00617	-3.25818	-2.53152	-3.2264	-2.21377	-1.85167	-1.79586
TG 60:4; [M+NH4]+; TG(18:2/20:1/22:1)	-2.81746	-2.52574	-2.83036	-2.78336	-3.03118	-0.731784	-0.361344	-2.031	-2.43858	-1.18892	-3.63203	-2.66979	-1.36214	-2.23077	-2.58019	-1.79093
DG 38:3; [M+NH4]+; DG(18:2/20:1/0:0)	-1.88379	-1.53909	-1.79823	-1.83047	-1.84725	-1.90827	-2.5475	-1.64062	-1.58211	-1.25912	-1.892	-1.61194	-1.51301	-1.61609	-1.39484	-1.75837
DG 38:3; [M+NH4]+; DG(18:1/20:2/0:0)	-1.87971	-1.53239	-1.78485	-1.81884	-1.83781	-1.90372	-2.5426	-1.63457	-1.57317	-1.25461	-1.87803	-1.60225	-1.50226	-1.60717	-1.39104	-1.7537
TG 53:4; [M+NH4]+; TG(17:0/18:2/18:2)	-3.42439	-3.92322	-3.38602	-3.58405	-3.54745	-3.3272	-2.84476	-2.16432	-1.56163	-1.99759	-3.26961	-2.52456	-3.1921	-2.25156	-1.84727	-1.74957
TG 51:2; [M+NH4]+; TG(17:0/17:1/17:1)	-0.903738	-1.0504	-0.468849	-0.797722	-1.17266	-3.47891	-3.11166	-1.32443	-3.78146	-1.48045	-3.1786	-4.14854	-4.05161	-2.62699	-3.93104	-1.7487
PE 37:4; [M+H]+; GPEtn(17:0/20:4(5E,8E,11E,14E))	-1.23574	-1.44731	-0.608484	-0.448952	-1.67516	-1.12027	-2.31398	-0.593609	-2.34218	-0.503583	-1.92822	-2.19064	-1.83643	-1.93607	-2.33147	-1.74474
TG 58:2; [M+NH4]+; TG(18:1/20:0/20:1)	-2.67305	-2.57549	-3.11143	-2.60915	-3.00997	0.727371	0.906728	-1.032	-2.863	-0.06156	-3.37378	-2.11642	0.818405	-2.02803	-1.84571	-1.74112
plasmenyl-PE 40:4; [M+H]+; PE(P-20:0/20:4(5E,8E,11E,14E))	-0.839316	-1.06962	0.0224614	-0.188852	-1.42894	-0.860267	-4.14443	-0.234248	-2.33753	0.178854	-1.85847	-1.9167	-0.572544	-2.20938	-2.80093	-1.72618
TG 51:3; [M+NH4]+; TG(16:0/17:1/18:2)	-3.30926	-3.42584	-3.41501	-3.19123	-3.27328	-3.53468	-3.35106	-2.17215	-1.83228	-2.42986	-3.23787	-2.70707	-2.98626	-2.53775	-2.42743	-1.72478
TG 58:2; [M+NH4]+; TG(18:0/18:2/22:0)	-2.69182	-2.5324	-3.09903	-2.60333	-2.99492	0.728332	0.921644	-1.02282	-2.88314	-0.0343675	-3.35317	-2.10089	0.817829	-2.02511	-1.85185	-1.70634
TG 53:4; [M+NH4]+; TG(17:1/18:1/18:2)	-3.49665	-3.94538	-3.36486	-3.5939	-3.60435	-3.28466	-2.87728	-2.27794	-1.50615	-2.00195	-3.34297	-2.5363	-3.1379	-2.38876	-1.9107	-1.70354
PC 40:0; [M+Na]+; GPCho(20:0/20:0)	-4.70458	-4.07473	-6.90476	-6.77781	-6.60258	-4.4068	-5.65838	-7.47729	-1.60876	-6.78296	-1.71663	-2.3272	-3.27937	-2.63551	-2.00173	-1.70186
PE 36:5; [M+H]+; GPEtn(18:2(2E,4E)/18:3(6Z,9Z,12Z))	-4.10508	-3.76661	-4.72377	-4.9508	-6.97651	-3.99195	-5.28736	-5.29683	-1.9501	-4.3039	-2.01387	-1.53818	-2.4869	-1.63936	-1.43693	-1.68915
PC 34:4; [M+H]+; GPCho(17:2(9Z,12Z)/17:2(9Z,12Z))	-1.19833	-1.487	-0.587603	-0.439335	-1.65891	-1.12369	-7.18248	-0.574224	-2.28138	-0.487488	-1.9115	-2.1484	-1.86225	-1.90794	-2.33807	-1.68486
DG 36:1; [M+NH4]+; DG(18:0/18:1/0:0)	-1.19416	-1.04318	-1.41345	-1.22057	-0.806685	-1.85696	-2.94251	-0.830933	-2.17553	-0.744274	-2.18819	-1.49409	-1.09297	-2.05457	-1.64355	-1.68092
TG 54:1; [M+NH4]+; TG(17:0/18:1/19:0)	-1.76754	-1.84728	-1.83978	-1.70603	-1.79099	-1.5035	-2.09397	-1.377	-2.89398	-1.19607	-3.21967	-1.64658	-1.04328	-1.97742	-1.69232	-1.67997
TG 58:2; [M+NH4]+; TG(18:1/18:1/22:0)	-2.72511	-2.48069	-3.07421	-2.60317	-2.96736	0.731696	0.943689	-1.00569	-2.92878	0.0131904	-3.71438	-2.0785	0.811464	-2.75354	-2.45595	-1.63938
TG 55:2; [M+NH4]+; TG(18:0/18:2/19:0)	-3.49135	-3.73391	-3.45711	-3.1954	-3.35624	-0.351103	0.357454	-1.07077	-2.14817	-0.203845	-3.16212	-1.86707	-0.57493	-1.92498	-1.52467	-1.63881
TG 55:2; [M+NH4]+; TG(16:0/18:2/21:0)	-3.40416	-3.6483	-3.4737	-3.17997	-3.30859	-0.318052	0.382943	-0.991918	-2.12352	-0.150503	-2.96785	-1.78616	-0.581751	-1.96328	-1.50436	-1.63312
lysoPC 20:3; [M+H]+; PC(20:3(5Z,8Z,11Z)/0:0)	-1.20044	-0.311033	-1.22718	-2.78389	-2.68181	-0.299381	-1.42521	-1.59905	-2.26894	-0.908783	-2.07155	-1.71358	-0.104418	-1.96783	-2.01701	-1.63243
TG 58:2; [M+NH4]+; TG(18:2/20:0/20:0)	-2.72882	-2.47174	-3.0694	-2.614	-2.96124	0.73238	0.948034	-1.00134	-2.93823	0.0201767	-3.71236	-2.07806	0.808704	-2.76698	-2.46586	-1.62643
TG 55:2; [M+NH4]+; TG(18:1/18:1/19:0)	-3.08426	-3.31541	-3.26847	-2.9358	-2.80996	-0.323097	0.43423	-1.25863	-2.06303	-0.110749	-2.77461	-1.72646	-0.560352	-1.88192	-1.58138	-1.60531
plasmenyl-PE 36:3; [M+H]+; PE(P-16:0/20:3(5Z,8Z,11Z))	-1.88163	-2.01316	-1.93997	-2.43163	-2.77162	-2.95057	-3.63814	-2.12178	-1.72992	-1.97735	-1.97548	-1.58242	-2.34922	-1.53522	-1.50187	-1.59889
CE(22:4); [M+NH4]+; 22:4 Cholesteryl ester	-1.84289	-2.52748	-2.12145	-2.1075	-2.28138	-0.309063	-6.98955	-2.40919	-1.42315	-1.79126	-1.63016	-1.5361	-0.345195	-1.52677	-1.5806	-1.59255
TG 55:2; [M+NH4]+; TG(16:0/19:0/20:2)	-2.9711	-3.23571	-3.19409	-2.85914	-2.70396	-0.3472	0.460154	-1.30621	-2.0479	-0.0843694	-2.60827	-1.74663	-0.566365	-1.87352	-1.61673	-1.59173
TG 58:2; [M+NH4]+; TG(18:0/18:1/22:1)	-2.74286	-2.4403	-3.10379	-2.60559	-2.91173	0.738867	0.986511	-0.967047	-3.01764	0.0577436	-3.64901	-2.0289	0.783339	-2.78888	-2.54283	-1.5648
TG 56:8; [M+NH4]+; TG(16:0/18:2/22:6)	-0.716484	0.24826	-0.358462	-0.436819	-0.947531	-3.85749	-5.79793	-1.56949	-1.47936	-2.23033	-0.576344	-0.944333	-3.63278	-1.1154	-1.5069	-1.54195
TG 51:1; [M+NH4]+; TG(16:0/17:0/18:1)	-2.40135	-2.97679	-2.40791	-2.13859	-2.03744	-3.18423	-2.95267	-1.89072	-2.24761	-1.93472	-2.95417	-2.00988	-2.57214	-1.99623	-1.98718	-1.53664
TG 51:1; [M+NH4]+; TG(16:0/17:1/18:0)	-2.40259	-2.96432	-2.40744	-2.134	-2.03902	-3.19905	-2.9455	-1.89862	-2.25437	-1.93759	-2.95655	-2.00708	-2.58678	-1.99501	-1.98825	-1.53568
TG 51:1; [M+NH4]+; TG(16:0/16:1/19:0)	-2.37113	-2.89657	-2.46675	-2.24713	-2.20837	-3.36984	-2.92594	-1.99351	-2.25767	-2.07254	-2.66761	-1.99655	-2.6763	-1.98154	-2.02277	-1.53448
TG 46:0; [M+NH4]+; TG(14:0/16:0/16:0)	-0.659079	-0.982155	-0.49673	-0.474498	-0.564101	-5.20773	-6.0871	-1.59543	-2.96124	-2.63631	-1.83661	-1.99475	-3.10123	-1.88823	-2.37248	-1.52217
DG 36:1; [M+NH4]+; DG(16:0/20:1/0:0)	-1.10728	-0.977788	-1.34285	-1.11713	-0.619881	-1.7809	-2.83218	-0.70647	-2.08984	-0.626103	-2.06227	-1.37243	-0.956337	-2.01009	-1.58088	-1.50623
PC 30:2; [M+H]+; GPCho(15:1(9Z)/15:1(9Z))	-2.28112	-1.99896	-1.91538	-1.84198	-1.92119	-2.72281	-2.89735	-1.64023	-2.10126	-1.53935	-2.48162	-2.1493	-2.67291	-2.34578	-2.01585	-1.47817
TG 56:8; [M+NH4]+; TG(16:1/18:1/22:6)	-0.705423	0.301522	-0.225605	-0.420045	-0.921826	-3.80747	-5.54547	-1.49355	-1.35281	-1.99653	-0.47679	-0.875385	-3.693	-1.13325	-1.45719	-1.46168
TG 51:2; [M+NH4]+; TG(16:0/17:1/18:1)	-2.48545	-2.87112	-2.45869	-2.67467	-2.22168	-3.42177	-3.1777	-1.86983	-1.3912	-2.14158	-2.67864	-2.01746	-2.69988	-1.98178	-1.811	-1.45575
TG 51:2; [M+NH4]+; TG(16:0/17:0/18:2)	-2.43261	-2.86146	-2.49801	-2.63866	-2.14019	-3.36999	-3.18853	-1.8449	-1.37329	-2.09738	-2.62352	-1.99355	-2.65069	-1.96379	-1.79691	-1.45045
TG 51:2; [M+NH4]+; TG(16:1/17:1/18:0)	-2.23716	-2.55231	-2.102	-2.08447	-1.9482	-3.76816	-4.11829	-2.07862	-2.20274	-2.3668	-2.53818	-2.25192	-2.86493	-2.11086	-2.03407	-1.43632
TG 56:8; [M+NH4]+; TG(18:2/18:2/20:4)	-0.805273	0.269368	-0.266214	-0.463534	-0.975807	-3.73954	-5.48758	-1.48505	-1.418	-1.95509	-0.462254	-0.957747	-3.71638	-1.22389	-1.51432	-1.43213
PC 37:5; [M+H]+; GPCho(17:1(9Z)/20:4(5Z,8Z,11Z,14Z))	-1.17934	-1.73031	-1.48466	-0.870671	-1.68514	-1.4869	-2.06305	-2.27342	-1.75535	-0.834795	-1.24811	-1.49038	-1.30456	-1.49153	-1.59015	-1.43054
TG 42:1; [M+NH4]+; TG(12:0/14:0/16:1)	-1.07991	-1.64135	-0.875782	-1.44389	-0.702749	-1.11522	-1.31843	-1.03169	-1.82152	-0.994033	-1.7651	-2.08678	-1.38582	-1.88829	-1.70219	-1.42061
TG 58:5; [M+NH4]+; TG(18:2/18:2/22:1)	-0.753776	-0.57031	-0.428863	-0.270928	-0.817062	-2.93778	-3.30903	-1.10418	-2.70856	-1.45449	-1.90137	-3.27557	-2.97681	-1.84586	-2.8953	-1.40176
TG 58:5; [M+NH4]+; TG(18:0/20:1/20:4)	-0.758258	-0.562283	-0.433023	-0.244168	-0.778217	-2.89779	-3.22563	-1.06511	-2.6634	-1.44829	-1.87613	-3.18275	-2.93319	-1.89384	-2.88302	-1.39714
TG 58:5; [M+NH4]+; TG(18:0/18:1/22:4)	-0.763742	-0.54307	-0.447874	-0.154526	-0.673187	-2.82835	-3.22555	-0.926032	-2.57997	-1.42909	-1.77259	-3.02033	-2.85696	-2.02447	-2.81223	-1.38708
PC 35:1; [M+Na]+; GPCho(17:1(9Z)/18:0)	-0.903932	-0.956637	-1.77172	-2.09988	-1.34535	-1.7284	-1.44984	-2.68067	-1.54985	-0.871347	-1.54803	-1.55032	-1.19097	-1.66811	-1.49698	-1.37651
TG 58:5; [M+NH4]+; TG(16:0/20:1/22:4)	-0.753017	-0.531551	-0.441748	-0.12754	-0.648525	-2.81828	-3.23846	-0.907001	-2.54611	-1.41242	-1.71057	-3.01139	-2.83094	-2.03667	-2.79889	-1.37344
TG 51:2; [M+NH4]+; TG(16:1/17:0/18:1)	-2.36408	-2.78462	-2.66005	-2.42567	-2.26077	-3.33633	-3.47223	-1.90268	-1.5349	-2.06702	-2.55552	-1.96555	-2.54609	-1.86412	-1.57984	-1.36108
TG 56:7; [M+NH4]+; TG(16:0/18:1/22:6)	0.160666	0.60185	0.484059	0.464645	-0.101449	-4.17391	-5.99691	-1.3602	-1.35994	-2.14665	-0.173217	-1.13818	-3.54276	-0.983883	-1.50869	-1.33161
TG 58:5; [M+NH4]+; TG(18:1/20:1/20:3)	-0.762854	-0.50561	-0.410976	-0.123417	-0.591477	-2.83886	-3.24383	-0.870646	-2.50291	-1.37825	-1.62629	-3.07137	-2.80085	-2.06534	-2.74622	-1.33035
TG 56:7; [M+NH4]+; TG(18:1/18:2/20:4)	0.176684	0.617231	0.481311	0.47595	-0.0933636	-4.14875	-6.03252	-1.34662	-1.33619	-2.13004	-0.152134	-1.11529	-3.59024	-0.983371	-1.48031	-1.32032
TG 56:7; [M+NH4]+; TG(16:0/20:3/20:4)	0.186088	0.629421	0.479191	0.48032	-0.0868228	-4.13532	-6.01307	-1.33597	-1.31184	-2.12205	-0.135981	-1.09731	-3.56854	-0.984182	-1.46695	-1.3084
PC 37:4; [M+H]+; GPCho(17:1(9Z)/20:3(5Z,8Z,11Z))	-0.561492	-1.0227	-0.0482641	-0.0415722	-1.28447	-0.696146	-3.21108	-0.201574	-1.87882	0.0207506	-1.55449	-1.51521	-0.59039	-1.48706	-1.78762	-1.28652
TG 56:7; [M+NH4]+; TG(16:0/18:2/22:5)	0.209027	0.647891	0.474899	0.489907	-0.0713769	-4.16047	-5.9017	-1.32047	-1.27307	-2.10953	-0.114488	-1.05679	-3.56556	-0.984777	-1.44779	-1.28348
PC 46:1; [M+H]+; GPCho(20:0/26:1(5Z))	-2.82592	-2.83072	-3.69455	-3.22601	-3.54099	0.575894	0.787881	-0.33045	-1.77374	0.166559	-3.76736	-2.78405	0.324546	-2.21418	-2.03723	-1.2662
PC 35:1; [M+Na]+; GPCho(22:1(13Z)/13:0)	-0.530774	-1.02795	-0.0224267	-0.00481913	-1.23852	-0.678695	-3.15231	-0.15387	-1.87225	0.0676079	-1.51064	-1.49225	-0.563561	-1.44343	-1.75788	-1.26142
TG 52:2; [M+NH4]+; TG(14:0/18:1/20:1)	-2.59515	-2.63549	-2.39616	-1.86886	-2.02138	0.355023	1.05761	-0.319619	-3.13779	0.277204	-4.07195	-2.94665	0.606443	-2.92132	-2.82372	-1.25063
TG 56:7; [M+NH4]+; TG(18:2/18:2/20:3)	0.184669	0.694636	0.467737	0.499176	-0.0327604	-4.23372	-5.8106	-1.27969	-1.19737	-2.09414	-0.102615	-0.991152	-3.31256	-0.994548	-1.42549	-1.22016
PC 28:3; [M+H]+; GPCho(10:0/18:3(6Z,9Z,12Z))	-2.79203	-2.33809	-4.7724	-4.60643	-5.93421	-3.59803	-3.90849	-4.90097	-1.389	-4.3453	-1.28137	-1.39543	-1.90937	-1.50419	-1.13885	-1.1853
TG 53:1; [M+NH4]+; TG(17:0/18:0/18:1)	-2.47421	-3.44215	-2.44312	-2.59887	-2.5333	-1.46477	-0.812845	-1.19692	-1.69877	-0.662373	-3.09191	-2.13064	-1.41287	-2.45845	-2.01265	-1.11778
PC 27:2; [M+H]+; GPCho(5:0/22:2(13Z,16Z))	-3.162	-3.71529	-7.12325	-6.13652	-5.77802	-2.94842	-3.48592	-6.46893	-0.728897	-6.04957	-1.19087	-1.35904	-2.62983	-1.1962	-1.08766	-1.10952
TG 55:3; [M+NH4]+; TG(17:0/18:1/20:2)	-2.94181	-3.22241	-3.19773	-3.23927	-3.083	-1.16179	-0.572468	-1.35863	-1.35184	-0.610574	-2.72238	-1.55915	-1.42235	-1.65515	-1.26904	-1.07784
TG 55:3; [M+NH4]+; TG(18:1/18:2/19:0)	-2.99833	-3.26115	-3.26511	-3.27619	-3.11703	-1.16211	-0.58271	-1.34701	-1.35487	-0.621067	-2.78259	-1.55206	-1.407	-1.63597	-1.2693	-1.07708
TG 53:1; [M+NH4]+; TG(16:0/18:1/19:0)	-2.44449	-3.47622	-2.45977	-2.61632	-2.38687	-1.44659	-0.830294	-1.12496	-1.66423	-0.68508	-2.86715	-2.12804	-1.40049	-2.42626	-2.1356	-1.05934
TG 58:3; [M+NH4]+; TG(16:1/20:1/22:1)	-1.9172	-1.81702	-1.91766	-1.60335	-2.06113	0.596683	0.989625	-0.50779	-1.82441	0.28524	-2.84314	-1.64895	0.455316	-1.51398	-1.43534	-1.00713
TG 58:3; [M+NH4]+; TG(18:0/18:2/22:1)	-1.90741	-1.8147	-1.91132	-1.58963	-2.06153	0.602716	0.998668	-0.507432	-1.82126	0.290602	-2.83716	-1.64163	0.459321	-1.50488	-1.4267	-0.998288
PC 38:7; [M+H]+; GPCho(16:1(7Z)/22:6(4Z,7Z,10Z,13Z,16Z,19Z))	-2.64272	-3.08705	-2.87916	-2.61978	-3.7273	-3.31792	-1.68521	-2.71902	-0.679322	-2.42269	-0.713	-0.285159	-2.27187	-0.374901	-0.531893	-0.975438
TG 52:0; [M+NH4]+; TG(16:0/16:0/20:0)	0.0382152	-0.304294	-0.334882	-0.577437	-0.469692	-1.54005	-2.70637	-0.201416	-2.0803	-1.30914	-2.04151	-0.999289	-1.40548	-1.33215	-1.02975	-0.963072
TG 56:6; [M+NH4]+; TG(16:0/18:1/22:5)	0.561989	0.877984	0.644254	0.538635	0.315603	-3.71532	-4.7215	-0.913181	-1.34736	-1.54459	-0.214407	-1.52467	-3.64845	-1.03694	-1.60465	-0.95507
TG 58:3; [M+NH4]+; TG(18:2/20:0/20:1)	-1.85332	-1.7734	-1.87316	-1.51802	-2.05546	0.639206	1.04265	-0.516686	-1.77672	0.327178	-2.79531	-1.59149	0.4717	-1.43839	-1.37988	-0.948075
TG 53:3; [M+NH4]+; TG(17:1/18:0/18:2)	-2.88592	-3.42096	-3.32068	-3.16617	-2.88347	-2.44556	-2.47279	-1.53284	-1.03448	-1.02628	-2.51415	-1.60708	-2.12359	-1.38362	-0.969191	-0.916597
TG 53:3; [M+NH4]+; TG(16:0/17:0/20:3)	-2.88773	-3.42533	-3.31903	-3.17675	-2.87291	-2.44109	-2.46628	-1.52598	-1.02884	-1.02248	-2.52364	-1.60663	-2.12138	-1.38306	-1.0064	-0.911613
TG 56:6; [M+NH4]+; TG(18:1/18:1/20:4)	0.568501	0.927691	0.657292	0.558637	0.355807	-3.62398	-4.72168	-0.871652	-1.34241	-1.52349	-0.19693	-1.50213	-3.69551	-1.02593	-1.58102	-0.908367
TG 58:3; [M+NH4]+; TG(18:1/18:2/22:0)	-1.85179	-1.72675	-1.85841	-1.48277	-2.04851	0.640371	1.06659	-0.519459	-1.74688	0.356768	-2.7641	-1.54073	0.472983	-1.38586	-1.33468	-0.905257
TG 58:3; [M+NH4]+; TG(18:1/20:1/20:1)	-1.85354	-1.7227	-1.85708	-1.47974	-2.04826	0.640403	1.06858	-0.51933	-1.7438	0.359314	-2.76262	-1.53843	0.473035	-1.3805	-1.33088	-0.902318
TG 56:6; [M+NH4]+; TG(16:0/18:2/22:4)	0.370957	0.79485	0.590609	0.511868	0.270788	-3.81395	-4.69103	-0.814813	-1.19061	-1.55205	-0.236696	-1.45755	-3.88966	-1.18425	-1.62142	-0.897112
TG 58:3; [M+NH4]+; TG(18:1/18:1/22:1)	-1.85505	-1.71008	-1.83691	-1.42414	-2.0276	0.630397	1.1141	-0.519937	-1.66628	0.380484	-2.75248	-1.50151	0.456622	-1.32682	-1.30299	-0.889409
TG 58:3; [M+NH4]+; TG(18:0/18:1/22:2)	-1.87894	-1.71305	-1.83711	-1.4268	-2.02798	0.627812	1.11511	-0.519404	-1.66545	0.381108	-2.75252	-1.50035	0.453248	-1.32628	-1.30549	-0.888153
TG 58:4; [M+NH4]+; TG(18:1/18:2/22:1)	-0.999528	-0.883836	-0.921143	-0.741673	-1.23149	-0.733416	-0.165726	-0.589403	-1.59309	-0.284609	-2.04776	-1.94226	-1.22204	-1.37985	-1.57101	-0.884612
TG 58:4; [M+NH4]+; TG(18:1/20:1/20:2)	-1.02213	-0.867951	-0.917964	-0.756711	-1.21823	-0.777045	-0.123668	-0.613092	-1.58106	-0.288075	-2.08026	-1.89902	-1.27425	-1.3981	-1.5788	-0.881989
TG 56:6; [M+NH4]+; TG(18:2/18:3/20:1)	0.557922	0.977658	0.670615	0.580876	0.38904	-3.77104	-4.77727	-0.849565	-1.33648	-1.50194	-0.180974	-1.40722	-3.70164	-1.01517	-1.55798	-0.877866
TG 53:3; [M+NH4]+; TG(17:1/18:1/18:1)	-2.96887	-3.44654	-3.34443	-3.23604	-2.81077	-2.4393	-2.42313	-1.47743	-0.993727	-1.20538	-2.5912	-1.60167	-2.13349	-1.40361	-1.00574	-0.877248
TG 53:3; [M+NH4]+; TG(17:0/18:1/18:2)	-2.96954	-3.44799	-3.3466	-3.2354	-2.80668	-2.44008	-2.42041	-1.47265	-0.991239	-1.20628	-2.59621	-1.6008	-2.13403	-1.40533	-1.00468	-0.874815
TG 58:4; [M+NH4]+; TG(18:0/18:2/22:2)	-1.01429	-0.90488	-0.938052	-0.722843	-1.23764	-0.704929	-0.197943	-0.61088	-1.61999	-0.285196	-2.07452	-1.94227	-1.21145	-1.38427	-1.58752	-0.873739
TG 58:4; [M+NH4]+; TG(18:2/20:1/20:1)	-1.02139	-0.911528	-0.944162	-0.719306	-1.24117	-0.695976	-0.209179	-0.620365	-1.63077	-0.279697	-2.08733	-1.93705	-1.19467	-1.38615	-1.59326	-0.869874
TG 58:4; [M+NH4]+; TG(18:0/18:1/22:3)	-1.02628	-0.914572	-0.945995	-0.722074	-1.2424	-0.693341	-0.214265	-0.623861	-1.63456	-0.276386	-2.09232	-1.93543	-1.19426	-1.38703	-1.59557	-0.867984
TG 58:4; [M+NH4]+; TG(18:2/18:2/22:0)	-1.09023	-0.972697	-0.985958	-0.780734	-1.26518	-0.712508	-0.263661	-0.668855	-1.71571	-0.276101	-2.15288	-1.89441	-1.14739	-1.41364	-1.62869	-0.865609
TG 56:6; [M+NH4]+; TG(16:0/18:0/22:6)	0.539181	0.964026	0.654881	0.592567	0.374682	-3.91623	-4.79818	-0.810653	-1.30386	-1.46773	-0.177788	-1.33255	-3.76788	-1.02572	-1.57117	-0.862206
TG 58:4; [M+NH4]+; TG(16:0/20:1/22:3)	-1.0519	-0.942126	-0.950571	-0.732556	-1.25657	-0.694981	-0.233989	-0.642371	-1.65333	-0.279027	-2.11163	-1.88356	-1.16446	-1.39334	-1.61754	-0.861212
TG 58:4; [M+NH4]+; TG(18:0/18:0/22:4)	-1.07436	-0.957651	-0.964024	-0.753258	-1.24989	-0.704394	-0.249158	-0.656634	-1.71007	-0.27901	-2.1357	-1.88766	-1.15444	-1.40262	-1.62085	-0.857008
TG 56:6; [M+NH4]+; TG(18:1/18:2/20:3)	0.515086	0.940937	0.644691	0.593159	0.366462	-3.85235	-4.84087	-0.793956	-1.25925	-1.46476	-0.178046	-1.29032	-3.72259	-1.03371	-1.64114	-0.849613
TG 56:6; [M+NH4]+; TG(18:2/18:2/20:2)	0.504979	0.930296	0.642444	0.592827	0.361276	-3.80169	-4.8423	-0.780348	-1.23338	-1.47822	-0.174418	-1.29447	-3.72941	-1.04644	-1.65936	-0.846381
PC 33:1; [M+Na]+; GPCho(16:1(7Z)/17:0)	-2.99033	-2.22595	-2.68488	-2.4443	-3.09558	-3.19086	-3.1479	-2.09107	-0.689705	-2.04175	-0.85418	-0.505018	-2.02819	-1.68151	-1.35247	-0.83226
TG 52:0; [M+NH4]+; TG(16:0/18:0/18:0)	0.0730484	-0.251842	-0.307554	-0.524658	-0.454147	-1.4744	-2.54967	-0.110933	-1.95384	-1.11667	-0.951622	-0.846071	-1.23696	-1.06408	-1.02451	-0.820972
DG 42:7; [M+Li]+; DG(20:3/22:4/0:0)	-0.92877	-0.985238	-0.708843	-0.77217	-1.1019	-1.55098	-2.39643	-0.716415	-1.37679	-0.599211	-1.35784	-1.33817	-1.55646	-1.14554	-1.10167	-0.758905
TG 46:1; [M+NH4]+; TG(14:0/16:0/16:1)	-0.506008	-0.52686	0.138484	0.247437	-0.0374894	-2.63296	-3.5451	-0.523181	-3.29473	-0.947675	-2.25531	-2.15563	-0.886879	-1.86267	-2.33837	-0.746538
N-(docosanoyl)-sphing-4-enine; [M+H]+; Cer(d18:1(4E)/22:0)	-0.926086	-0.29962	-1.58339	-2.02625	-2.04214	-2.45642	-4.17669	-2.0631	-0.567426	-2.03236	-0.451481	-0.42159	-1.58548	-0.69586	-0.446811	-0.695526
TG 53:2; [M+Na]+; TG(16:0/18:2/19:0)	-1.73565	-1.77096	-1.44123	-1.53831	-2.31673	0.373823	0.0734077	-0.690814	-1.18221	-0.147006	-2.556	-1.62679	-3.47794	-0.82681	-0.841012	-0.693234
TG 50:5; [M+NH4]+; TG(16:1/16:1/18:3)	-1.79361	-1.4172	-0.896635	-1.04962	-1.7531	0.476057	0.941368	-0.176112	-2.54667	0.497607	-2.50441	-2.45335	0.5988	-1.81469	-2.30746	-0.621641
TG 52:1; [M+NH4]+; TG(16:0/16:0/20:1)	-2.17377	-2.5462	-2.44279	-1.48929	-1.72783	1.16003	1.01373	0.123171	-1.91136	0.668861	-2.98782	-1.5819	1.45878	-1.62904	-1.3455	-0.617997
TG 53:2; [M+NH4]+; TG(17:0/18:1/18:1)	-2.44182	-2.93314	-2.25889	-2.09333	-1.89824	-1.0686	-0.69993	-0.560415	-0.989909	-0.0240485	-2.62053	-1.02679	-0.80813	-1.2576	-0.708477	-0.609809
SM 37:0; [M]+; SM(d15:0/22:0)	-2.24524	-1.81745	-2.25636	-2.96675	-3.32953	-3.37909	-2.50508	-2.4181	-0.825766	-2.50914	-0.549185	-0.107643	-1.9395	-0.692133	-0.603376	-0.60977
PE 36:3; [M+H]+; GPEtn(18:1(11E)/18:2(2E,4E))	-2.10377	-2.04869	-2.5872	-3.15617	-3.07134	-1.88579	-2.15628	-2.35615	-0.609596	-2.19368	-0.594825	-0.531962	-0.581193	-0.518752	-0.469938	-0.600794
TG 53:2; [M+NH4]+; TG(17:1/18:0/18:1)	-2.38908	-2.88234	-2.2777	-2.10217	-1.87046	-1.09518	-0.738795	-0.61303	-0.985194	-0.0122545	-2.60524	-0.975172	-0.805827	-1.16218	-0.765598	-0.577936
PC 40:7; [M+H]+; GPCho(18:1(11E)/22:6(4Z,7Z,10Z,13Z,16Z,19Z))	-1.4324	-1.43194	-0.706787	-0.583974	-1.30654	-1.78271	-1.67577	-0.466887	-0.569158	-0.805742	-0.395509	-0.132204	-1.80037	-0.544027	-0.562599	-0.545063
TG 46:1; [M+Na]+; TG(14:0/16:0/16:1)	-1.90905	-1.73536	-4.76471	-4.2913	-4.60687	-2.44363	-2.64465	-4.022	0.129504	-3.237	0.0248866	0.0146463	-1.13561	0.146458	-0.0361637	-0.510878
PE 33:1; [M+H]+; GPEtn(9:0/24:1(15Z))	0.229991	-0.176728	1.21328	1.55564	0.572204	0.97056	-2.77429	1.27787	-2.82102	1.00356	-1.69584	-3.26515	-0.416659	-1.96218	-3.74678	-0.452692
PE 36:3; [M+H]+; GPEtn(18:0/18:3(6Z,9Z,12Z))	-2.02894	-1.76266	-2.50674	-2.99872	-2.81127	-1.75702	-2.12574	-2.30062	-0.505107	-2.00308	-0.42045	-0.435277	-0.417707	-0.31075	-0.378684	-0.439578
TG 53:2; [M+NH4]+; TG(16:0/18:2/19:0)	-2.38641	-3.06599	-2.21482	-2.14287	-1.94651	-1.19141	-0.896145	-0.806627	-0.851287	-0.140411	-2.45471	-1.06075	-0.876383	-1.09375	-0.713743	-0.427391
plasmenyl-PE 38:6; [M+H]+; PE(P-16:0/22:6(4Z,7Z,10Z,13Z,16Z,19Z))	-1.80076	-1.40618	-1.79783	-2.57714	-3.02736	-3.08047	-2.46098	-2.16263	-0.625348	-2.31711	-0.171372	0.157643	-1.53732	-0.0666901	-0.136746	-0.420497
TG 46:2; [M+NH4]+; TG(12:0/18:1/16:1)	-1.99119	-1.44014	-1.03164	-0.963085	-1.28153	0.693472	0.09723	0.153207	-2.70974	0.829716	-2.69108	-1.9508	-2.25145	-1.61676	-2.13813	-0.386178
TG 53:2; [M+NH4]+; TG(17:0/18:0/18:2)	-2.3346	-2.78569	-2.28852	-2.10738	-1.89106	-1.14068	-0.826306	-0.704516	-0.750974	-0.0901392	-2.48509	-1.0194	-0.859701	-1.1314	-0.753672	-0.334018
DG 38:4; [M+NH4]+; DG(18:2/20:2/0:0)	-0.40788	0.332759	-0.0245267	-0.474824	-0.698505	-0.880336	-2.03791	-0.447942	0.0575023	-0.321038	-0.100847	-0.0525019	-0.330023	-0.0248142	0.222396	-0.332438
DG 38:4; [M+NH4]+; DG(16:0/22:4/0:0)	-0.421711	0.333607	-0.03199	-0.484115	-0.715112	-0.902664	-2.0387	-0.457247	0.03827	-0.334679	-0.112451	-0.0587254	-0.335384	-0.0237856	0.208539	-0.330986
DG 38:4; [M+NH4]+; DG(18:1/20:3/0:0)	-0.435091	0.307073	-0.0330416	-0.464423	-0.632369	-0.816491	-1.92043	-0.429705	0.149934	-0.313983	-0.162637	-0.0266118	-0.292733	0.00434461	0.168509	-0.324686
PC 37:7; [M+Na]+; GPCho(15:1(9Z)/22:6(4Z,7Z,10Z,13Z,16Z,19Z))	-1.44129	-1.47271	-3.61635	-2.88511	-3.18368	-1.54744	-2.32043	-3.4953	-0.194258	-2.86729	-0.255641	-0.64164	-0.820274	-0.724635	-0.573436	-0.32272
PE 15:0; [M+H]+; GPEtn(5:0/10:0)	-0.858775	-1.17645	-2.64441	-2.4348	-3.14654	-1.8221	-2.82976	-2.42484	-0.479302	-2.1663	-0.434218	0.00744103	-1.20158	-0.0743018	-0.273868	-0.289182
PC 40:8; [M+Na]+; GPCho(18:2(2E,4E)/22:6(4Z,7Z,10Z,13Z,16Z,19Z))	-3.08938	-2.49597	-5.2495	-5.49137	-5.64386	-3.13449	-4.82036	-5.25492	-0.212545	-5.40627	-0.271618	-0.312404	-2.23567	-0.395105	-0.157238	-0.277067
PC 40:8; [M+Na]+; GPCho(20:4(5E,8E,11E,14E)/20:4(5E,8E,11E,14E))	-3.08709	-2.78321	-5.57431	-5.18498	-5.33733	-3.1346	-5.13631	-5.23091	-0.211294	-5.30023	-0.27261	-0.308713	-2.35073	-0.408866	-0.156585	-0.276159
PE 15:0; [M+H]+; GPEtn(12:0/3:0)	-0.95163	-1.20039	-2.61237	-2.5175	-3.16208	-1.91241	-2.6927	-2.50064	-0.470926	-2.05501	-0.444611	-0.0360641	-1.20126	-0.141871	-0.411116	-0.229045
PC 32:5; [M+H]+; GPCho(12:0/20:5(5Z,8Z,11Z,14Z,17Z))	-1.29099	-1.0005	-1.41394	-2.0493	-2.3082	-2.22482	-3.23771	-1.36932	-0.525674	-1.41896	0.366653	-0.34853	-1.13546	-0.517398	-0.411542	-0.222027
PC 39:2; [M+H]+; GPCho(17:2(9Z,12Z)/22:0)	-1.93977	-2.06907	-4.60811	-4.21755	-4.415	-1.62283	-2.28543	-4.33764	0.247659	-3.92925	-0.0836831	0.0191468	-0.727192	-0.537275	-0.12298	-0.214506
TG 52:6; [M+NH4]+; TG(16:1/18:2/18:3)	-1.23648	-0.921255	-0.614003	-0.680241	-1.42855	0.962744	1.34407	0.132654	-1.55984	0.654648	-2.05592	-1.55717	-1.15818	-1.05242	-1.49331	-0.209023
TG 51:2; [M+Na]+; TG(17:0/17:1/17:1)	-1.22776	-0.895692	-0.585838	-0.661519	-1.42554	0.971899	1.38657	0.159153	-1.52581	0.681922	-2.004	-1.54752	-1.14191	-1.03318	-1.47129	-0.188622
PE 15:0; [M+H]+; GPEtn(3:0/12:0)	-0.823794	-1.16332	-2.59917	-2.4593	-3.21522	-1.87243	-2.76616	-2.41528	-0.452224	-2.08833	-0.397804	0.00482735	-1.17286	-0.0774175	-0.315706	-0.180052
DG 36:2; [M+NH4]+; DG(18:1/18:1/0:0)	-0.357062	-0.479944	-0.603306	-0.420421	-0.31493	1.33556	1.106	0.429258	-0.396771	1.19364	-0.742063	-0.0550788	1.50031	-0.491609	-0.233439	-0.145976
DG 36:2; [M+NH4]+; DG(18:0/18:2/0:0)	-0.351216	-0.39327	-0.570549	-0.360598	-0.201832	1.36692	1.16418	0.519509	-0.310352	1.27347	-0.679038	0.0600969	1.55095	-0.475374	-0.163144	-0.131007
TG 52:6; [M+NH4]+; TG(16:1/16:1/20:4)	-1.21194	-0.872321	-0.502304	-0.598423	-1.41043	1.0034	1.51954	0.187017	-1.41205	0.717924	-1.852	-1.53254	-1.07077	-1.04517	-1.45097	-0.120601
TG 52:6; [M+NH4]+; TG(16:0/18:3/18:3)	-1.22197	-0.883507	-0.440993	-0.554871	-1.35118	0.953468	1.57138	0.190401	-1.40906	0.721735	-1.78784	-1.5013	-1.08059	-1.09316	-1.46672	-0.0695655
PE 34:1; [M+H]+; GPEtn(16:0/18:1(11E))	-0.364532	-0.317015	-0.56164	-0.21982	-0.662203	-0.616503	-0.756104	-0.324973	-0.315964	-0.301531	-0.464149	-0.351369	-0.5164	-0.466077	-0.253895	-0.0370881
TG 56:9; [M+NH4]+; TG(16:0/18:3/22:6)	-1.28668	-1.50094	-1.2877	-0.457274	-0.462344	1.28879	1.29359	0.368935	-0.979347	0.991444	-2.76318	-0.643015	1.17504	-1.16226	-0.535572	-0.00110065
TG 56:9; [M+NH4]+; TG(16:1/18:2/22:6)	-1.29091	-1.49943	-1.2943	-0.458204	-0.46818	1.28428	1.29205	0.36659	-0.979957	0.985695	-2.76185	-0.64841	1.1696	-1.16184	-0.542877	-0.000878171
DG 36:3; [M+NH4]+; DG(18:1/18:2/0:0)	-0.526478	-1.07066	-0.78595	-0.423814	-0.244525	2.52938	2.82957	1.45363	-0.757143	2.81254	-1.53509	-0.382093	2.37324	-0.955349	-0.590052	0.0601613
PE 17:1; [M+H]+; GPEtn(2:0/15:1(9Z))	-0.67749	-0.86877	-2.09459	-1.66593	-2.3479	-1.32963	-2.15718	-1.72809	0.228651	-1.46755	0.0157236	0.192486	-0.862785	0.1968	0.114649	0.108197
TG 53:1; [M+Na]+; TG(16:0/18:1/19:0)	-0.889504	-0.908897	-1.08082	-1.09654	-1.52647	0.0835104	-0.748035	-0.174955	0.18403	-0.10238	-1.09247	-0.371299	0.0250646	0.285723	0.417118	0.115085
TG 56:2; [M+NH4]+; TG(16:0/20:1/20:1)	-0.639709	-0.608707	-0.615743	-0.236362	-0.677692	1.21314	1.36708	0.572083	-0.796815	1.22707	-1.63854	-0.089928	1.67428	-0.263302	0.107655	0.135889
TG 56:5; [M+NH4]+; TG(16:0/20:2/20:3)	0.708519	0.846653	0.800689	0.860191	0.679194	-2.3311	-2.8512	0.0497293	-0.524493	-0.433485	-0.0111879	-0.949306	-1.7599	-0.169864	-0.585829	0.169602
TG 56:5; [M+NH4]+; TG(18:1/18:1/20:3)	0.717659	0.855274	0.811482	0.865196	0.689362	-2.30893	-2.83784	0.070247	-0.497179	-0.412522	0.00254615	-0.941512	-1.75579	-0.169015	-0.570361	0.186767
PE 17:1; [M+H]+; GPEtn(3:0/14:1(9Z))	-0.61866	-0.863345	-2.02947	-1.69789	-2.24861	-1.26902	-2.10164	-1.65181	0.25052	-1.51065	-0.00448919	0.246858	-0.758358	0.199815	0.226635	0.195874
TG 56:5; [M+NH4]+; TG(18:0/18:2/20:3)	0.709149	0.954897	0.885431	0.946546	0.772154	-2.12521	-2.78614	0.172487	-0.409191	-0.343084	0.0641764	-0.827598	-1.79833	-0.236195	-0.479686	0.200855
TG 56:5; [M+NH4]+; TG(18:1/18:2/20:2)	0.717239	0.921504	0.866152	0.923351	0.756812	-2.14986	-2.74264	0.16402	-0.41142	-0.342612	0.0530125	-0.869447	-1.76167	-0.228137	-0.502347	0.211937
TG 56:5; [M+NH4]+; TG(16:0/18:1/22:4)	0.717702	0.908131	0.860002	0.912039	0.749752	-2.17582	-2.74096	0.152164	-0.408426	-0.359896	0.0459681	-0.883892	-1.75099	-0.217914	-0.510564	0.215137
TG 56:5; [M+NH4]+; TG(18:2/18:2/20:1)	0.718283	0.895107	0.854689	0.894845	0.741529	-2.20188	-2.76094	0.150978	-0.408727	-0.371272	0.0385023	-0.902348	-1.74417	-0.208452	-0.51986	0.218309
TG 56:2; [M+NH4]+; TG(18:0/18:2/20:0)	-0.535454	-0.583358	-0.582424	-0.192575	-0.660823	1.23924	1.46023	0.648028	-0.731892	1.30285	-1.57003	-0.000369317	1.7074	-0.214001	0.160563	0.227202
DG 34:1; [M+NH4]+; DG(16:0/18:1/0:0)	0.742105	-0.12796	0.791431	0.9953	1.07496	1.75486	0.753567	1.67071	-0.689688	1.96852	-0.741133	-0.271828	1.86534	-0.440157	-0.446182	0.250316
TG 56:2; [M+NH4]+; TG(16:0/18:1/22:1)	-0.506169	-0.56612	-0.557855	-0.17142	-0.643413	1.25007	1.50024	0.675543	-0.701467	1.32124	-1.54172	0.0119962	1.72312	-0.190403	0.181543	0.267152
TG 56:2; [M+NH4]+; TG(16:0/18:0/22:2)	-0.46045	-0.549133	-0.523564	-0.147758	-0.591972	1.26567	1.5547	0.704357	-0.655806	1.34972	-1.48904	0.0257769	1.74176	-0.176304	0.201377	0.311051
PC 35:1; [M+Na]+; GPCho(17:0/18:1(11E))	-1.75119	-2.17747	-3.88099	-3.21743	-4.15778	-1.83456	-2.56166	-3.33578	-0.035668	-3.37275	0.484345	0.397857	-0.843967	0.319738	0.42753	0.322051
DG 34:2; [M+NH4]+; DG(16:1/18:1/0:0)	-0.577418	-1.10049	-0.904759	-0.445244	-0.256885	2.8279	2.26473	0.814651	-0.240932	2.06506	-0.760879	0.128813	3.10997	-0.105806	-0.214288	0.345023
TG 56:2; [M+NH4]+; TG(18:0/18:1/20:1)	-0.444615	-0.537197	-0.482429	-0.137055	-0.546248	1.25561	1.58265	0.741537	-0.618247	1.3793	-1.44117	0.0375226	1.70752	-0.159327	0.217114	0.356109
DG 34:2; [M+NH4]+; DG(16:0/18:2/0:0)	-0.630279	-1.02683	-0.876782	-0.45715	-0.254873	2.77125	2.26407	0.784851	-0.23174	2.02361	-0.757427	0.134516	3.07129	-0.104121	-0.204171	0.373989
PE 38:6; [M+H]+; GPEtn(16:0/22:6(4Z,7Z,10Z,13Z,16Z,19Z))	-1.70992	-1.26636	-1.82275	-2.62933	-3.27154	-2.29293	-2.72797	-1.86008	0.390062	-1.88121	0.676058	1.07593	-0.769895	0.617955	0.542052	0.383476
TG 56:2; [M+NH4]+; TG(16:0/18:2/22:0)	-0.503123	-0.546805	-0.435691	-0.138192	-0.504292	1.20664	1.62378	0.752842	-0.557112	1.36857	-1.38486	0.0245289	1.62185	-0.167459	0.232093	0.383592
N-(tetracosanoyl)-sphing-4-enine; [M+H]+; Cer(d18:1(4E)/24:0)	-0.282594	0.107582	-1.91199	-2.64075	-2.29665	-2.60828	-5.20021	-2.27897	0.686572	-2.24563	0.8629	1.0985	-1.15001	0.837524	0.975276	0.426185
lysoPC 15:0; [M+H]+; PC(15:0/0:0)	0.752692	-0.0465253	-3.61117	-3.85493	-3.4977	-3.02593	-2.348	-3.37751	0.444987	-2.68713	0.497808	0.64478	-1.10873	0.30569	0.458321	0.496928
TG 46:0; [M+Na]+; TG(14:0/16:0/16:0)	-0.0967862	-0.542671	-3.80613	-3.71875	-3.80724	-0.824108	-1.70666	-2.95015	1.06404	-2.16728	1.1789	0.765324	0.285484	1.01884	0.956086	0.560418
TG 54:7; [M+NH4]+; TG(16:1/18:2/20:4)	-0.669725	-0.523088	-0.303205	-0.391923	-1.05292	1.74261	1.01946	0.615049	0.165061	1.22019	-1.2578	-0.435843	-2.29776	0.34351	0.126076	0.644723
TG 54:7; [M+NH4]+; TG(18:2/18:2/18:3)	-0.653605	-0.469494	-0.259388	-0.371697	-0.999735	1.74125	1.0416	0.660086	0.210993	1.25184	-1.22322	-0.41588	-2.19283	0.35405	0.149238	0.678305
TG 48:0; [M+NH4]+; TG(14:0/16:0/18:0)	0.417292	0.109063	0.213802	0.0998877	0.301222	-3.73845	-3.42001	-0.0838545	-0.303923	-0.960133	-0.102232	0.489105	-2.28874	0.468835	0.406586	0.712501
PE 17:0; [M+H]+; GPEtn(7:0/10:0)	0.360555	0.156085	-0.940215	-1.33757	-1.68	-0.66793	-1.54134	-0.825493	0.914303	-0.499109	0.967211	1.08941	0.181117	0.944912	0.838779	0.715536
TG 54:7; [M+NH4]+; TG(16:0/18:3/20:4)	-0.59124	-0.427489	-0.200388	-0.331073	-0.966891	1.73545	1.10048	0.731093	0.252146	1.27349	-1.18773	-0.369938	-2.15148	0.351446	0.184236	0.721201
TG 54:7; [M+NH4]+; TG(16:0/16:1/22:6)	-0.581326	-0.430644	-0.202865	-0.3308	-0.979361	1.72885	1.10852	0.743307	0.247942	1.27681	-1.19045	-0.361101	-2.13814	0.350671	0.182471	0.7259
TG 48:3; [M+NH4]+; TG(14:1/16:1/18:1)	-0.84341	-0.66558	-0.114506	-0.180955	-0.588152	1.21029	0.825278	1.0393	-1.73954	1.46725	-1.96604	-0.991619	-1.20984	-0.729654	-1.00887	0.729509
PE 17:0; [M+H]+; GPEtn(4:0/13:0)	0.369816	0.16537	-0.931373	-1.32381	-1.65765	-0.657119	-1.53638	-0.825758	0.913002	-0.488638	0.978548	1.11072	0.196538	0.956959	0.854911	0.737896
TG 53:0; [M+Na]+; TG(16:0/18:0/19:0)	-0.166263	-0.32562	-0.404916	-0.397648	-0.55127	0.0290179	-0.743007	0.271422	0.652476	-0.162656	-0.242118	0.454961	-0.483092	0.936037	0.795881	0.799383
PC 32:0; [M+Na]+; GPCho(16:0/16:0)	0.960108	0.252642	1.23208	1.22595	0.682972	1.12805	1.27166	1.24468	0.649623	1.44948	0.86559	0.644094	0.896906	0.825223	0.461857	0.82059
TG 50:0; [M+NH4]+; TG(16:0/16:0/18:0)	0.664116	0.46581	0.443668	0.451732	0.621927	-1.97185	-2.12975	0.49243	-0.823891	-0.237927	0.203161	0.821865	-1.76959	-0.159234	0.643122	0.835932
TG 56:3; [M+NH4]+; TG(16:1/18:1/22:1)	0.00570431	0.009398	0.156882	0.31663	-0.0618692	0.541054	0.923567	0.867393	0.200089	1.39449	-0.727489	0.320736	0.60959	0.461081	0.673849	0.846277
TG 56:3; [M+NH4]+; TG(16:0/18:2/22:1)	0.0898442	0.0324442	0.215896	0.342403	0.0153469	0.592299	0.987401	0.946314	0.286652	1.46815	-0.65669	0.384633	0.64168	0.508827	0.719443	0.887603
TG 56:3; [M+NH4]+; TG(18:0/18:2/20:1)	0.0986759	0.0373347	0.227946	0.347255	0.0294685	0.60189	1.00061	0.956916	0.302086	1.48027	-0.640833	0.394256	0.644177	0.519604	0.728564	0.895299
PC 32:0; [M+Na]+; GPCho(7:0/25:0)	0.971798	0.326803	1.23721	1.25656	0.74168	1.16289	1.31385	1.29984	0.759649	1.46967	0.925961	0.711369	0.913677	0.871068	0.522281	0.896029
TG 56:4; [M+NH4]+; TG(16:0/18:0/22:4)	0.537948	0.550554	0.71802	0.886711	0.600339	-0.516523	-0.234567	0.705476	0.135308	0.854575	-0.136019	0.000848073	-0.0104242	0.429981	0.328123	0.90679
TG 56:4; [M+NH4]+; TG(18:0/18:2/20:2)	0.577666	0.676377	0.797172	0.902571	0.659608	-0.41885	-0.0152318	0.912205	0.366262	0.925913	-0.0663212	0.127815	-0.176719	0.285218	0.384134	0.937592
TG 56:4; [M+NH4]+; TG(18:1/18:1/20:2)	0.547539	0.579706	0.737444	0.909751	0.625166	-0.466042	-0.211804	0.755181	0.167007	0.887265	-0.121301	0.035148	-0.00103883	0.45939	0.336891	0.953716
TG 56:4; [M+NH4]+; TG(18:1/18:2/20:1)	0.549934	0.590473	0.748924	0.916015	0.635063	-0.450168	-0.207209	0.770316	0.17975	0.896742	-0.11875	0.0447368	0.000171006	0.468382	0.340226	0.960452
TG 56:4; [M+NH4]+; TG(18:2/18:2/20:0)	0.614965	0.699992	0.837598	0.973037	0.692439	-0.372172	-0.168169	0.909974	0.321329	0.994507	-0.0815708	0.110519	-0.0105529	0.484536	0.408305	0.961944
TG 56:4; [M+NH4]+; TG(18:0/18:1/20:3)	0.602243	0.681792	0.823554	0.980897	0.681241	-0.373022	-0.174348	0.88937	0.303489	0.978099	-0.0899203	0.0980134	-0.00904476	0.486328	0.391623	0.967337
TG 56:4; [M+NH4]+; TG(18:1/18:3/20:0)	0.600363	0.679272	0.822274	0.981706	0.679671	-0.373614	-0.176093	0.885969	0.302257	0.975624	-0.0910457	0.0959558	-0.00880634	0.486853	0.389268	0.968107
TG 56:4; [M+NH4]+; TG(16:0/18:1/22:3)	0.590625	0.666665	0.816156	0.978218	0.672145	-0.379907	-0.172597	0.868859	0.287234	0.9628	-0.0968388	0.0876139	-0.00738907	0.489506	0.377059	0.972327
TG 56:3; [M+NH4]+; TG(16:0/18:0/22:3)	0.142223	0.0617928	0.280622	0.390408	0.111301	0.66621	1.10772	1.0143	0.40198	1.51415	-0.558054	0.403368	0.656686	0.491523	0.751636	0.984708
TG 56:3; [M+NH4]+; TG(18:1/18:2/20:0)	0.151654	0.0629034	0.280582	0.400254	0.129579	0.659065	1.10761	1.0239	0.408286	1.52091	-0.542533	0.405896	0.655679	0.480681	0.744045	1.00404
PE 38:5; [M+H]+; GPEtn(16:0/22:5(4Z,7Z,10Z,13Z,16Z))	-1.34644	-0.685511	-1.6965	-2.38186	-2.79274	-1.91124	-2.26054	-1.69106	1.25591	-1.52502	1.34847	1.51178	0.0714791	1.35271	1.47515	1.01618
TG 56:3; [M+NH4]+; TG(18:1/18:1/20:1)	0.133601	0.0381762	0.264364	0.442268	0.142375	0.534181	1.10874	1.05178	0.418924	1.5008	-0.565233	0.357793	0.575876	0.389422	0.66845	1.02389
TG 56:3; [M+NH4]+; TG(18:0/18:1/20:2)	0.161678	0.0645489	0.281612	0.413039	0.150563	0.639482	1.1101	1.03486	0.415242	1.52788	-0.524683	0.410563	0.646839	0.468321	0.729104	1.02505
TG 54:1; [M+NH4]+; TG(16:0/18:0/20:1)	0.569901	0.546413	0.616856	0.68114	0.631743	1.17156	1.03331	1.51203	-0.29563	1.8337	-0.703504	1.13064	1.65791	-0.29104	0.95199	1.03029
PE 38:5; [M+H]+; GPEtn(18:1(11E)/20:4(5E,8E,11E,14E))	-1.45457	-0.731277	-1.71936	-2.36159	-2.78654	-1.90836	-2.28266	-1.7158	1.28572	-1.45604	1.34412	1.49886	0.0618467	1.33753	1.46501	1.03284
TG 54:1; [M+NH4]+; TG(18:0/18:0/18:1)	0.581077	0.559511	0.604441	0.707616	0.645303	1.18936	1.08119	1.53047	-0.241068	1.86489	-0.601756	1.16416	1.65026	-0.283943	0.972808	1.07382
TG 54:1; [M+NH4]+; TG(16:0/18:1/20:0)	0.586899	0.569567	0.596121	0.722641	0.654233	1.20415	1.11404	1.53271	-0.200274	1.87583	-0.543186	1.17912	1.63028	-0.280823	0.988232	1.10191
TG 51:0; [M+Na]+; TG(16:0/17:0/18:0)	-0.330633	-0.498629	-0.0897231	-0.105161	-0.712778	1.50419	0.58456	1.08775	-0.102008	1.12665	-1.225	-0.0690192	1.68782	0.338548	0.304674	1.10527
plasmenyl-PE 36:4; [M+H]+; PE(P-16:0/20:4(5E,8E,11E,14E))	0.378336	0.582859	0.145464	-0.511704	-0.864019	-0.765388	-1.87643	-0.029269	0.958654	0.0441299	1.05929	1.24297	0.201424	1.10699	1.17281	1.24078
TG 48:1; [M+NH4]+; TG(16:0/16:0/16:1)	1.14649	0.755664	1.29267	1.17392	1.27471	-0.86897	-1.90194	0.787375	-0.379441	0.365004	0.0524812	0.484923	0.247555	0.470763	0.39532	1.25584
N-(15Z-tetracosenoyl)-sphing-4-enine; [M+H]+; Cer(d18:1(4E)/24:1(15Z))	0.467403	1.02131	0.107228	-0.267078	-0.377996	-1.24198	-2.4375	-0.241273	1.3643	-0.164905	1.44527	1.54564	-0.122753	1.48301	1.43051	1.26665
TG 48:1; [M+NH4]+; TG(14:0/16:0/18:1)	1.15005	0.789403	1.30458	1.19214	1.28999	-0.837979	-1.79389	0.831981	-0.317531	0.425637	0.0919266	0.526143	0.284416	0.475921	0.399116	1.29129
TG 48:1; [M+NH4]+; TG(14:0/16:1/18:0)	1.14709	0.833927	1.32526	1.21176	1.30029	-0.803895	-1.71811	0.872005	-0.242723	0.449064	0.104565	0.558528	0.276315	0.479602	0.40405	1.32999
PE 40:8; [M+H]+; GPEtn(18:2(2E,4E)/22:6(4Z,7Z,10Z,13Z,16Z,19Z))	0.450865	-0.0535215	-2.14822	-1.54387	-1.39372	-0.0477773	-0.0992054	-1.55194	1.55428	-0.76262	1.38506	0.969185	0.827309	0.509986	1.20755	1.43362
PC 35:4; [M+H]+; GPCho(15:1(9Z)/20:3(5Z,8Z,11Z))	-0.36932	0.220461	-0.234415	-0.188398	-0.716228	-0.470544	-1.21501	0.138566	1.54391	0.110071	1.46577	1.93787	0.391369	1.00832	1.29079	1.45493
plasmenyl-PE 38:4; [M+H]+; PE(P-16:0/22:4(7Z,10Z,13Z,16Z))	1.41388	1.31777	1.62417	1.25772	0.297071	0.412046	-1.52999	1.25774	1.08127	1.35717	1.25518	1.62407	1.00148	1.47971	1.68129	1.59083
TG 48:2; [M+NH4]+; TG(16:0/16:1/16:1)	0.495983	0.517654	1.03371	0.937882	0.819691	0.551596	-0.139	1.59468	0.110614	1.49803	-0.154272	0.950307	1.21108	0.709947	0.939711	1.75017
TG 48:2; [M+NH4]+; TG(14:0/16:1/18:1)	0.569321	0.502336	1.06579	0.976867	0.807058	0.575586	-0.215925	1.61163	0.157895	1.54595	-0.145406	1.00181	1.30511	0.758156	0.946747	1.77038
TG 50:4; [M+NH4]+; TG(16:1/16:1/18:2)	0.0747397	0.180524	0.795185	0.693224	0.13559	2.48235	1.87963	2.10402	-0.027305	2.76441	-0.650078	0.221856	2.20542	0.545499	0.424618	1.97429
TG 50:4; [M+NH4]+; TG(16:0/16:1/18:3)	0.111965	0.17394	0.75663	0.707918	0.116105	2.58385	1.82324	2.10823	-0.0241702	2.7586	-0.758865	0.231938	2.28353	0.590061	0.437089	2.02571
TG 52:1; [M+NH4]+; TG(16:0/18:0/18:1)	1.99443	1.86821	2.05385	2.06595	2.09802	0.91971	0.664527	2.1307	1.34107	2.09696	1.39142	2.33429	1.63511	1.91529	2.14731	2.41966
TG 52:5; [M+NH4]+; TG(16:1/18:1/18:3)	0.653062	0.619473	1.07083	0.979722	0.40826	2.54309	2.02666	2.59424	1.09021	2.70942	-0.0564668	1.05138	2.97654	1.29375	1.30848	2.43809
TG 52:5; [M+NH4]+; TG(16:0/18:2/18:3)	0.660471	0.62234	1.07578	0.981786	0.410444	2.53656	2.04294	2.60046	1.09834	2.71919	-0.0478124	1.05814	2.97818	1.29624	1.31498	2.44879
TG 54:2; [M+NH4]+; TG(16:0/18:0/20:2)	1.51193	1.50746	1.54963	1.64915	1.61503	1.33668	1.48695	2.22639	1.4854	2.6625	0.741679	2.35863	1.70331	2.01695	2.48353	2.4715
TG 52:5; [M+NH4]+; TG(16:0/16:1/20:4)	0.655253	0.63261	1.094	0.989248	0.423068	2.51506	2.09462	2.6148	1.1208	2.73502	-0.0218256	1.07168	2.985	1.30279	1.33655	2.48301
TG 52:5; [M+NH4]+; TG(16:1/18:2/18:2)	0.632637	0.646987	1.10385	0.994197	0.432138	2.49483	2.13979	2.62363	1.12052	2.74	-0.00212081	1.08452	2.99016	1.28008	1.33299	2.49821
TG 54:2; [M+NH4]+; TG(16:0/18:1/20:1)	1.54162	1.53007	1.57618	1.67836	1.63369	1.37079	1.54027	2.27275	1.52507	2.6932	0.757401	2.39903	1.73322	2.03595	2.5165	2.51886
TG 54:2; [M+NH4]+; TG(16:1/18:0/20:1)	1.565	1.54376	1.60787	1.68158	1.65306	1.49448	1.77326	2.41025	1.70359	2.78824	0.85782	2.52961	1.75019	1.96676	2.57655	2.58301
TG 54:2; [M+NH4]+; TG(16:0/18:2/20:0)	1.57736	1.57386	1.65987	1.73213	1.6944	1.47698	1.7234	2.41058	1.67844	2.79224	0.800528	2.54063	1.79793	2.02244	2.61404	2.63259
TG 50:1; [M+NH4]+; TG(14:0/18:0/18:1)	1.97173	1.72362	1.71221	1.75784	2.08438	0.42333	-0.020627	1.75806	1.72782	1.4169	1.60599	2.55564	1.26255	2.6236	2.46809	2.64289
TG 50:1; [M+NH4]+; TG(16:0/16:1/18:0)	1.94498	1.74649	1.74417	1.80108	2.10227	0.462992	0.0753902	1.81246	1.80158	1.47525	1.62724	2.59436	1.25154	2.56738	2.48057	2.68048
TG 50:1; [M+NH4]+; TG(16:0/16:0/18:1)	1.84529	1.72774	1.77001	1.83772	2.06731	0.521044	0.0762826	1.85268	1.86511	1.48299	1.61402	2.55601	1.16832	2.43046	2.45156	2.69492
PE 38:4; [M+H]+; GPEtn(18:0/20:4(5E,8E,11E,14E))	1.36963	1.78813	1.35849	1.25295	0.44151	1.11181	-0.35579	1.28535	2.91747	1.3978	2.96019	3.26113	1.9384	3.1466	3.0771	2.73309
TG 54:6; [M+NH4]+; TG(18:1/18:2/18:3)	1.06162	1.21501	1.0251	1.00449	0.449081	2.2958	1.8538	2.78328	2.54857	3.01389	0.970576	1.94498	2.335	2.50998	2.74449	2.80984
TG 54:6; [M+NH4]+; TG(16:1/18:1/20:4)	1.0781	1.23034	1.04793	1.04	0.484781	2.3197	1.92276	2.84516	2.5956	3.0703	1.02621	1.99185	2.34656	2.49958	2.75761	2.86112
TG 54:6; [M+NH4]+; TG(18:2/18:2/18:2)	1.06462	1.25603	1.10339	1.0888	0.577583	2.31155	2.07334	2.88935	2.65008	3.17539	1.2004	2.06393	2.2132	2.35136	2.71069	2.94007
TG 54:6; [M+NH4]+; TG(16:0/18:2/20:4)	1.0964	1.26844	1.10902	1.10388	0.582521	2.36289	2.05939	2.90167	2.67152	3.18075	1.18247	2.08267	2.25734	2.40148	2.73502	2.94728
TG 54:6; [M+NH4]+; TG(16:1/18:2/20:3)	1.10029	1.26548	1.1022	1.09092	0.574696	2.35326	2.00762	2.90684	2.68429	3.14585	1.12727	2.05359	2.29819	2.46297	2.7673	2.94998
PC 34:0; [M+Na]+; GPCho(16:0/18:0)	2.52778	2.3538	2.4135	2.2891	2.37538	2.44165	2.62175	3.13233	2.87667	2.99059	2.84165	2.85448	2.606	2.69811	2.74297	3.06776
TG 50:2; [M+NH4]+; TG(16:0/16:1/18:1)	1.80871	1.74282	1.8717	1.74078	1.88398	1.05268	0.851238	2.47203	2.4243	2.07247	1.76711	2.95319	1.46963	2.59352	2.93746	3.12486
TG 50:2; [M+NH4]+; TG(16:0/16:0/18:2)	1.93483	1.78105	1.8878	1.78659	1.9695	1.13771	0.780057	2.49607	2.42182	2.07961	1.8537	2.99872	1.55924	2.68628	3.08321	3.1824
TG 50:3; [M+NH4]+; TG(16:0/16:1/18:2)	1.2236	1.05489	1.6397	1.55469	1.29283	1.827	1.31392	2.71659	1.53919	2.47041	0.702375	2.13697	2.21349	1.8195	1.97692	3.23044
TG 50:3; [M+NH4]+; TG(16:1/16:1/18:1)	1.22637	1.07348	1.65131	1.58573	1.31651	1.85943	1.30534	2.71988	1.55937	2.48496	0.68899	2.17012	2.26664	1.85521	2.01737	3.2519
PC 36:3; [M+H]+; GPCho(16:0/20:3(5Z,8Z,11Z))	2.94894	2.63043	2.72912	2.60358	2.64835	2.84942	2.90021	3.3864	3.11452	3.26548	3.08283	3.11549	2.86966	3.09598	2.97977	3.25959
TG 50:3; [M+NH4]+; TG(16:0/16:0/18:3)	1.2333	1.08149	1.6582	1.59535	1.3302	1.85842	1.28139	2.72196	1.57136	2.48346	0.679289	2.16332	2.28566	1.87691	2.04081	3.2643
TG 54:5; [M+NH4]+; TG(18:1/18:2/18:2)	1.5271	1.68879	1.57822	1.5662	1.28301	1.80736	1.87236	2.78469	3.39929	2.30406	1.79998	2.89677	1.36856	2.6882	3.02947	3.27262
TG 54:3; [M+NH4]+; TG(16:0/18:1/20:2)	1.63379	1.58894	1.81875	1.93718	1.88848	1.52011	1.98382	2.45509	2.64104	2.57512	1.54703	3.07871	2.02571	2.68551	3.10159	3.31643
TG 54:3; [M+NH4]+; TG(16:0/18:0/20:3)	1.63434	1.59157	1.82144	1.93895	1.89121	1.52332	1.98966	2.45901	2.64473	2.57834	1.54961	3.08242	2.02984	2.68668	3.10165	3.31872
PC 36:3; [M+H]+; GPCho(18:0/18:3(6Z,9Z,12Z))	3.08128	2.69912	2.8816	2.73086	2.77698	2.9961	2.92775	3.47348	3.22946	3.36655	3.1356	3.16204	2.95912	3.22562	3.07754	3.33097
PC 36:3; [M+H]+; GPCho(18:0/18:3(9Z,12Z,15Z))	3.10695	2.69277	2.88414	2.74531	2.80476	3.01413	2.92297	3.49588	3.23948	3.36865	3.11893	3.16181	2.96045	3.26244	3.07713	3.34238
TG 54:3; [M+NH4]+; TG(18:0/18:1/18:2)	1.62244	1.63616	1.88143	1.95919	1.9357	1.57148	2.0346	2.5383	2.72707	2.62509	1.58627	3.11726	2.02467	2.67474	3.10313	3.3599
TG 52:2; [M+NH4]+; TG(16:0/16:1/20:1)	2.39504	2.343	2.30395	2.53693	2.8225	1.25405	1.42607	2.40652	2.74108	2.00664	2.21854	3.35139	1.62976	3.17348	3.12993	3.42111
TG 52:2; [M+NH4]+; TG(16:0/18:0/18:2)	2.39155	2.3263	2.3118	2.56063	2.81731	1.28909	1.46149	2.43369	2.76806	2.03048	2.23563	3.34729	1.6396	3.14714	3.13063	3.42911
TG 52:3; [M+NH4]+; TG(16:0/18:0/18:3)	2.74238	2.33934	2.16606	2.27596	2.32315	1.48446	1.4861	2.69335	3.30861	2.19406	2.31593	3.43015	1.48568	3.25706	3.54561	3.43241
TG 52:2; [M+NH4]+; TG(16:1/18:0/18:1)	2.3899	2.31825	2.31553	2.56396	2.81438	1.30641	1.47518	2.44677	2.78259	2.0379	2.24482	3.34587	1.6408	3.13283	3.13112	3.4327
TG 52:3; [M+NH4]+; TG(16:1/18:1/18:1)	2.74231	2.3407	2.16905	2.27726	2.32597	1.48686	1.48968	2.69833	3.31218	2.1956	2.31824	3.43179	1.4867	3.25753	3.54654	3.43629
TG 52:3; [M+NH4]+; TG(16:0/18:1/18:2)	2.59015	2.30894	2.22876	2.28238	2.27531	1.49881	1.61763	2.76808	3.40747	2.18921	2.31113	3.37747	1.47242	3.10983	3.40668	3.44048
TG 54:5; [M+NH4]+; TG(18:1/18:1/18:3)	1.74881	1.81798	1.71567	1.68462	1.45844	2.03588	1.86136	2.87658	3.55208	2.44119	1.89609	3.11883	1.52516	3.0517	3.36568	3.49985
TG 52:3; [M+NH4]+; TG(16:0/16:1/20:2)	2.72674	2.36343	2.21918	2.29856	2.35845	1.52323	1.55457	2.73948	3.37142	2.22193	2.35066	3.44513	1.50101	3.2449	3.5706	3.50007
TG 54:4; [M+NH4]+; TG(16:0/18:1/20:3)	1.99766	1.92145	1.91953	1.90069	1.93389	1.58099	1.42123	3.03845	3.23867	2.5969	2.04612	3.46254	1.6444	3.343	3.58597	3.51602
TG 54:5; [M+NH4]+; TG(16:0/16:1/22:4)	1.76014	1.79877	1.70854	1.71451	1.45248	2.06085	1.83309	2.85217	3.5473	2.44214	1.88252	3.14093	1.57858	3.18996	3.44153	3.52376
TG 54:5; [M+NH4]+; TG(16:1/18:1/20:3)	1.762	1.80268	1.70933	1.7118	1.45526	2.05949	1.84948	2.86746	3.54814	2.44736	1.8888	3.14924	1.57204	3.16803	3.43279	3.52812
TG 54:5; [M+NH4]+; TG(16:0/18:1/20:4)	1.76641	1.81115	1.71457	1.6988	1.4599	2.05001	1.86437	2.88966	3.54994	2.44769	1.89693	3.14495	1.55091	3.11864	3.41351	3.53364
TG 54:4; [M+NH4]+; TG(16:1/18:0/20:3)	2.01676	1.9557	1.953	1.93425	1.96523	1.61863	1.48838	3.05576	3.30385	2.62036	2.07836	3.48497	1.63536	3.37414	3.58969	3.573
TG 54:4; [M+NH4]+; TG(16:0/18:2/20:2)	2.02479	1.98245	1.97109	1.95495	1.96421	1.64327	1.5304	3.06048	3.34045	2.63559	2.07808	3.49762	1.62852	3.36682	3.58788	3.60105
TG 54:4; [M+NH4]+; TG(16:1/18:1/20:2)	2.04014	1.98248	1.98043	1.96302	1.95893	1.66703	1.57343	3.06718	3.35128	2.65252	2.07314	3.51165	1.62747	3.34141	3.57357	3.60854
TG 54:4; [M+NH4]+; TG(16:0/16:0/22:4)	2.04148	1.98063	1.9852	1.96396	1.95281	1.67933	1.60462	3.07551	3.36444	2.66533	2.06596	3.50077	1.60735	3.30939	3.54807	3.6187
TG 54:4; [M+NH4]+; TG(18:1/18:1/18:2)	1.97729	1.96	2.00169	1.96271	1.91419	1.66388	1.62626	3.08076	3.37282	2.62245	2.02689	3.41795	1.55426	3.17711	3.46162	3.61876
lysoPC 18:0; [M+H]+; PC(18:0/0:0)	3.51952	3.43157	0.875476	0.583286	0.778046	2.92853	2.63977	1.6136	3.86685	1.84033	3.87905	4.21398	3.40222	3.76365	3.95395	3.66624
TG 52:4; [M+NH4]+; TG(16:0/18:2/18:2)	1.97897	1.93018	2.04592	2.05712	1.72596	1.99604	1.84709	3.27181	3.33286	2.16401	2.16213	3.27966	2.19599	3.32125	3.16402	3.68835
TG 52:4; [M+NH4]+; TG(16:1/18:1/18:2)	2.04744	1.88807	2.04768	2.04926	1.73535	2.02454	1.71508	3.28842	3.30583	2.09759	2.14939	3.29915	2.21489	3.51162	3.28438	3.70918
TG 52:4; [M+NH4]+; TG(16:0/16:1/20:3)	2.03942	1.94996	2.09245	2.08191	1.76605	2.03963	1.76463	3.30099	3.35966	2.15654	2.18345	3.31994	2.22561	3.47586	3.27918	3.73755
PE 37:2; [M+H]+; GPEtn(18:2(2E,4E)/19:0)	4.25255	4.24797	4.24101	4.24917	4.34767	4.31067	4.41948	4.2749	4.37026	4.1286	4.35222	4.04914	4.10001	4.28991	4.44084	4.44779
PC 21:0; [M+HCOO]-; GPCho(5:0/16:0)	6.12417	6.63603	6.66879	6.66789	5.92556	6.67907	5.7443	6.01878	2.67627	6.07159	3.32063	2.59492	5.28047	3.54745	2.84886	3.96042
PC 34:1; [M-Ac-H]-; GPCho(16:0/18:1(11E))	5.80996	5.41034	5.81554	6.15853	5.42848	6.51313	5.3753	5.77667	5.42534	5.81131	5.40623	5.19111	5.69668	5.36298	5.61896	5.23465
PE 38:4; [M-H]-; GPEtn(18:1(11E)/20:3(5Z,8Z,11Z))	5.18782	5.62344	4.86275	4.89022	3.08774	4.93465	3.43687	4.43263	7.3992	4.69064	7.4313	7.75951	6.47587	7.77096	7.52348	6.75511
plasmenyl-PE 36:4; [M-H]-; PE(P-16:0/20:4(5E,8E,11E,14E))	4.87761	4.77253	4.32399	4.33918	2.65617	3.52124	2.17864	4.09227	5.56891	4.42733	5.67089	5.98887	4.63705	5.84836	5.96334	5.10849
PI 38:4; [M-H]-; GPIns(18:0/20:4(5E,8E,11E,14E))	4.84979	6.36329	5.60053	5.3029	4.12309	5.0343	4.28088	4.81259	5.52854	4.89882	5.202	5.20194	4.9971	5.11794	5.03701	4.70842
PS 38:1; [M-H]-; GPSer(18:0/20:1(11E))	4.78303	4.90387	4.13286	4.5272	3.73948	5.13686	2.58263	4.04831	5.25894	4.11112	5.15186	5.04956	5.21654	5.36074	5.38013	5.06651
plasmenyl-PE 38:4; [M-H]-; PE(P-18:0/20:4(5E,8E,11E,14E))	4.74889	5.01517	4.42952	3.89047	2.49498	3.47283	2.36448	3.75794	5.49996	3.64306	5.3474	5.8838	4.36682	5.94201	5.87772	5.05858
PC 36:1; [M-Ac-H]-; GPCho(18:0/18:1(11E))	4.71907	4.23184	4.24256	4.71681	4.40107	5.17798	3.95077	4.32098	4.21084	4.33521	4.05392	3.92931	4.38604	4.05127	4.38731	3.96546
PS 38:4; [M-H]-; GPSer(18:0/20:4(5E,8E,11E,14E))	4.60003	5.29235	3.668	3.19946	2.25217	2.28729	2.26015	2.95397	5.98379	3.16713	5.44012	5.74978	3.87317	5.75142	5.78203	5.7124
PC 32:1; [M-Ac-H]-; GPCho(16:0/16:1(7Z))	4.56287	4.54179	4.91067	5.08176	4.07684	4.96505	3.08094	4.39595	2.59739	4.32523	2.67816	2.52375	3.873	2.85952	2.54264	3.33729
PS 38:4; [M-H]-; GPSer(16:0/22:4(7Z,10Z,13Z,16Z))	4.43031	5.26907	3.6029	3.16787	2.1438	2.2066	2.01369	2.72004	5.72129	2.85248	5.19649	5.50423	3.66975	5.67879	5.64727	5.64526
PE 36:2; [M-H]-; GPEtn(18:0/18:2(2E,4E))	3.86794	3.57331	3.36432	3.61089	2.3121	3.70227	2.99986	3.28598	4.73631	3.52266	4.65623	4.68192	4.5567	4.90214	4.77736	4.33497
PE 36:2; [M-H]-; GPEtn(18:1(11E)/18:1(11E))	3.86769	3.5774	3.36603	3.60877	2.32017	3.70009	2.9983	3.27989	4.73536	3.51871	4.65369	4.67841	4.55827	4.90197	4.77751	4.33374
plasmenyl-PE 38:6; [M-H]-; PE(P-16:0/22:6(4Z,7Z,10Z,13Z,16Z,19Z))	3.8673	3.88027	4.22002	4.06855	2.44325	2.62851	1.59469	3.68404	4.22001	3.48362	4.53815	4.87081	3.21661	4.7293	4.74418	4.04733
PC 34:2; [M-CH3]-; GPCho(16:0/18:2(2E,4E))	3.76459	3.52279	3.33634	3.43951	2.30932	3.55123	2.85718	2.97875	4.55484	3.36297	4.51107	4.49026	4.46568	4.73898	4.68674	4.22664
PE 36:1; [M-H]-; GPEtn(18:0/18:1(11E))	3.74093	3.32433	3.89482	4.08385	3.0457	3.72682	1.4363	3.81782	2.90618	3.86371	2.98276	2.74945	3.26324	3.13123	2.91202	2.869
PS 40:2; [M-H]-; GPSer(18:1(11E)/22:1(13Z))	3.71233	3.34018	2.89178	3.33249	2.26277	4.0769	4.48049	2.9999	4.44906	3.39512	4.32502	4.18934	4.18215	4.42014	4.4379	4.02494
PC 36:3; [M-Ac-H]-; GPCho(18:1(11E)/18:2(2E,4E))	3.70519	3.37895	2.84913	3.38482	2.44906	4.0213	4.43839	2.95644	4.38017	3.31078	4.23023	4.08459	4.131	4.40437	4.43583	4.05349
plasmenyl-PE 40:4; [M-H]-; PE(P-16:0/24:4(5Z,8Z,11Z,14Z))	3.66461	3.475	4.46922	4.21323	2.50277	3.4577	0.913914	4.06691	1.77757	3.87291	2.22254	1.84945	3.24232	2.30021	1.45861	1.91949
PS 36:2; [M-H]-; GPSer(18:1(11E)/18:1(11E))	3.61598	3.6817	3.2822	2.72361	1.75883	1.71432	2.23419	2.39376	3.83511	2.72484	3.6917	3.34585	2.55606	3.65835	3.51005	3.4178
plasmenyl-PE 38:5; [M-H]-; PE(P-16:0/22:5(4Z,7Z,10Z,13Z,16Z))	3.60604	3.35184	3.43937	3.40086	1.67773	2.76021	1.52646	3.29143	3.83896	3.50573	3.778	4.07033	3.60944	4.0925	4.07546	3.52996
PA 40:5; [M-H]-; GPA(18:0/22:5(4Z,7Z,10Z,13Z,16Z))	3.59115	3.31028	3.34824	3.37266	1.56814	2.80542	1.54053	3.32987	3.86232	3.48379	3.8285	4.17709	3.54637	4.10658	4.12322	3.50079
CL 74:2; [M-2H](2-); CL(18:0/18:1/18:0/20:1)	3.56679	3.19218	3.6824	3.93913	2.707	3.67868	1.49598	3.7573	2.82855	3.87788	2.88777	2.81273	3.17451	3.01742	2.79534	2.75011
PC 36:4; [M-Ac-H]-; GPCho(16:0/20:4(5E,8E,11E,14E))	3.53046	3.59963	2.82824	3.1649	1.68688	4.02511	2.93138	2.77606	4.82306	3.0577	4.75168	4.92714	4.45492	4.85697	5.00319	4.15844
PC 38:4; [M-Ac-H]-; GPCho(18:0/20:4(5E,8E,11E,14E))	3.50797	3.8609	2.46196	2.66311	1.83968	4.48084	3.81706	2.54445	4.77482	2.70459	4.54273	4.74051	4.62525	4.78292	5.02447	4.14049
PS 36:2; [M-H]-; GPSer(18:0/18:2(2E,4E))	3.43894	3.66274	3.05038	2.53863	1.48646	1.76645	2.24243	2.41258	4.09527	2.77206	4.00376	3.66016	2.68672	3.71118	3.72735	3.36828
PE 38:5; [M-H]-; GPEtn(16:0/22:5(4Z,7Z,10Z,13Z,16Z))	3.42319	4.10044	1.98478	2.00662	0.601446	2.57993	0.511642	2.37542	5.92087	2.52847	5.89967	6.03364	4.65523	6.26668	6.24229	5.29595
PC 35:2; [M+HCOO]-; GPCho(15:1(9Z)/20:1(11E))	3.39934	3.1479	2.50267	3.0817	1.54238	3.88268	1.9696	3.15448	4.33716	3.67196	4.44408	4.3502	4.11007	3.91039	4.26354	3.57264
PE 34:1; [M-H]-; GPEtn(16:0/18:1(11E))	3.36952	2.7991	3.49622	3.7902	2.52182	2.92551	0.520613	3.37525	2.7884	3.41825	2.9666	2.89163	2.77237	2.9407	3.01823	2.67115
PG 34:1; [M-H]-; GPGro(16:0/18:1(11E))	3.35022	3.93609	3.60871	3.68533	2.79537	2.88929	2.55589	3.07062	4.13369	3.04586	4.04121	4.14471	2.89537	4.16596	4.29773	3.6559
PC 30:0; [M-Ac-H]-; GPCho(14:0/16:0)	3.34595	2.24418	3.80659	4.13582	3.52762	3.96818	1.20822	3.40682	1.0435	3.22408	1.12168	0.996926	2.312	1.5102	0.993169	1.81249
PE 42:7; [M-H]-; GPEtn(20:3(5Z,8Z,11Z)/22:4(7Z,10Z,13Z,16Z))	3.2772	3.0127	2.33483	2.9428	1.41844	3.76584	1.88314	3.0195	4.21313	3.57692	4.33822	4.22044	-0.827866	-0.559536	-0.570947	-1.10882
PE 38:4; [M-H]-; GPEtn(16:0/22:4(7Z,10Z,13Z,16Z))	3.23106	3.71374	3.08497	2.92276	1.48185	2.76394	1.39514	2.15432	4.89527	2.25451	4.77512	4.85901	4.28791	5.33917	5.18074	4.34745
PE 38:4; [M-H]-; GPEtn(18:2(2E,4E)/20:2(11Z,14Z))	3.17325	3.638	3.00849	2.84205	1.45096	2.70753	1.34945	2.09745	4.80816	2.19258	4.71444	4.78664	4.20751	5.25752	5.0829	4.25996
PE 40:4; [M-H]-; GPEtn(20:0/20:4(5E,8E,11E,14E))	3.06544	2.77774	3.51715	3.75645	2.0623	3.25382	1.72621	3.27602	1.63045	3.392	2.16428	1.8548	2.90864	2.25701	1.73006	2.3227
PE 40:4; [M-H]-; GPEtn(18:0/22:4(7Z,10Z,13Z,16Z))	3.04045	2.75403	3.44444	3.66517	1.92712	3.27601	1.77603	3.29102	1.56452	3.40075	2.20193	1.92028	2.78707	2.19902	1.69781	2.03529
PC 36:0; [M-Ac-H]-; GPCho(16:0/20:0)	3.01596	2.84196	-0.0732744	1.85972	1.29584	2.43471	3.46561	0.0645836	3.61638	1.67129	3.53734	3.22599	3.94829	3.19981	3.64591	3.29278
plasmenyl-PE 40:4; [M-H]-; PE(P-18:0/22:4(7Z,10Z,13Z,16Z))	2.89517	2.59866	3.52054	3.29604	1.87024	2.6046	-0.0981385	3.11003	0.941347	2.95976	1.28001	1.00091	1.60545	0.404022	-0.0209355	-0.469204
CL 68:2; [M-2H](2-); CL(16:0/18:1/16:0/18:1)	2.87235	2.76024	3.16213	2.95528	2.05812	2.11509	1.39034	2.35687	2.62126	2.64127	2.37089	2.48967	2.0808	2.96596	3.03611	2.48539
PE 40:6; [M-H]-; GPEtn(18:1(11E)/22:5(4Z,7Z,10Z,13Z,16Z))	2.85262	2.71155	3.18561	3.41987	2.67631	3.22679	1.25477	2.50207	0.660461	2.35687	0.788101	0.348383	2.06904	1.0771	0.570408	1.54183
PE 36:4; [M-H]-; GPEtn(18:1(11E)/18:3(6Z,9Z,12Z))	2.75177	3.35241	1.24767	1.26408	-0.148996	2.10273	1.43782	1.29217	5.5363	1.73673	5.4758	5.96474	4.27445	5.85908	5.83031	5.08871
CL 80:13; [M-2H](2-); CL(20:4/20:4/22:5/18:0)	2.74108	3.34051	2.88683	2.43864	1.13592	1.39397	1.20092	1.99315	4.21394	1.86655	4.68743	4.77732	2.27996	4.78509	4.91505	3.73351
PS 36:1; [M-H]-; GPSer(18:0/18:1(11E))	2.73947	1.65786	2.49119	2.79003	1.78103	1.07607	0.594378	2.57354	2.51984	2.26463	2.79175	2.78918	1.71378	3.08017	2.92105	2.55959
PE 44:8; [M-H]-; GPEtn(22:4(7Z,10Z,13Z,16Z)/22:4(7Z,10Z,13Z,16Z))	2.73264	2.52117	1.86376	2.32168	1.09562	3.48684	3.5015	2.38333	3.92352	3.02797	3.99033	3.91427	3.5028	3.60878	3.73976	3.22096
PE 36:3; [M-H]-; GPEtn(18:1(11E)/18:2(2E,4E))	2.68948	2.46701	1.90315	2.12085	0.713112	2.64887	1.40185	2.0387	4.22666	2.36863	4.29995	4.38782	3.99611	4.50905	4.4786	3.87224
PE 36:4; [M-H]-; GPEtn(16:0/20:4(5E,8E,11E,14E))	2.6758	3.38775	1.29015	1.18237	-0.107216	2.20389	1.31808	1.09019	5.43092	1.59118	5.32153	5.80687	4.21693	5.85633	5.78195	5.07249
PG 34:0; [M-H]-; GPGro(16:0/18:0)	2.65424	2.46068	2.56099	2.43752	1.10578	1.99371	0.490956	2.36151	3.00832	2.45612	2.75123	3.15497	2.63948	3.21326	3.16555	2.50965
PE 40:6; [M-H]-; GPEtn(18:0/22:6(4Z,7Z,10Z,13Z,16Z,19Z))	2.64464	2.84603	2.52223	2.57842	0.888058	2.02867	2.53463	2.22201	4.45167	2.34039	5.12407	5.35378	3.21188	4.81595	4.80844	3.85848
CL 76:9; [M-2H](2-); CL(16:0/18:0/20:4/22:5)	2.63087	2.45511	2.35829	2.67388	1.05859	2.03547	0.476495	2.3953	3.03548	2.4685	2.76483	3.19503	2.59535	3.23127	3.19942	2.51393
PE 40:6; [M-H]-; GPEtn(18:2(2E,4E)/22:4(7Z,10Z,13Z,16Z))	2.6172	2.7886	2.47035	2.54666	0.833765	2.01026	2.5236	2.20865	4.44522	2.32504	5.11841	5.36375	3.22152	4.79667	4.79084	3.832
PC 35:0; [M-Ac-H]-; GPCho(17:0/18:0)	2.57947	3.00472	2.85003	2.68911	1.16654	0.670532	0.824206	2.08354	2.51147	1.80286	3.16006	2.72057	1.06063	2.37765	2.34496	1.65308
lysoPE 17:1; [M-H]-; PE(17:1(9Z)/0:0)	2.57477	2.30689	1.61033	1.15163	0.508626	0.974622	-0.200026	1.73219	2.55812	1.42976	2.53272	2.68572	1.51407	2.96442	2.9026	2.29885
CL 74:7; [M-2H](2-); CL(18:2/18:1/20:2/18:2)	2.56589	3.10552	1.05554	1.09165	-0.367475	1.82833	0.189689	1.24703	5.43504	1.83142	5.44915	5.89611	4.08807	5.59965	5.56532	4.86559
CL 76:11; [M-2H](2-); CL(16:0/18:1/20:4/22:6)	2.55297	2.40079	2.54785	2.43714	0.780648	1.80168	0.396931	2.01532	2.71257	2.26581	2.66454	3.00584	2.49225	3.10838	3.0281	2.42951
lysoPE 15:1; [M-H]-; PE(15:1(9Z)/0:0)	2.54092	2.08931	1.65217	1.35842	0.767196	0.960866	0.77681	0.968375	2.07136	1.2434	2.12394	2.52551	1.81815	2.80907	2.46296	2.15975
PS 40:6; [M-H]-; GPSer(18:0/22:6(4Z,7Z,10Z,13Z,16Z,19Z))	2.53518	2.96179	2.83474	2.65463	1.14671	0.611082	0.686743	2.06962	2.42291	1.71018	3.08464	2.67868	1.00964	2.32711	2.26717	1.60241
PC 40:5; [M-CH3]-; GPCho(18:0/22:5(4Z,7Z,10Z,13Z,16Z))	2.50659	3.26604	1.15551	2.22041	1.07184	3.32227	1.57064	1.17907	4.80217	1.45305	4.59908	4.91548	4.83765	4.71258	5.05072	4.28778
N-(hexadecanoyl)-sphing-4-enine; [M-H]-; Cer(d18:1(4E)/16:0)	2.49208	2.87949	2.95103	2.92521	2.56436	2.91344	0.833387	2.48246	0.785769	2.60066	1.03341	0.709235	1.58428	1.19326	1.04877	1.34853
lysoPE 22:6; [M-H]-; PE(22:6(4Z,7Z,10Z,13Z,16Z,19Z)/0:0)	2.4276	2.48567	1.53067	1.29434	0.341871	1.76096	1.17958	0.780889	4.42486	0.938904	4.47657	4.69996	2.68708	4.68853	4.63532	3.88592
PC 40:5; [M-CH3]-; GPCho(22:5(4Z,7Z,10Z,13Z,16Z)/18:0)	2.41217	3.18269	1.13934	2.12579	0.88005	3.03015	1.44298	1.05308	4.69368	1.32797	4.45653	4.74425	4.67612	4.69551	4.96595	4.2734
plasmenyl-PE 40:5; [M-H]-; PE(P-18:0/22:5(4Z,7Z,10Z,13Z,16Z))	2.38714	2.4765	3.20417	2.83651	1.34189	1.77767	0.606901	2.45098	1.65483	2.44889	1.51927	2.01816	1.9813	2.35748	1.67096	1.76118
PG 36:2; [M-H]-; GPGro(16:0/20:2(11Z,14Z))	2.37877	2.96777	1.97821	2.17924	1.8195	1.98048	1.80927	1.85868	2.71779	2.03963	2.61286	2.32712	3.02083	2.48522	2.82238	2.60144
PC 28:1; [M+HCOO]-; GPCho(2:0/26:1(5Z))	2.3621	1.10652	1.56002	1.65419	1.94662	1.66764	2.15118	1.37159	1.08255	1.22322	1.01986	0.75661	1.31248	0.415365	1.06645	1.1164
CL 68:3; [M-2H](2-); CL(16:0/16:0/18:1/18:2)	2.35923	2.20346	2.6977	2.32385	1.61619	1.50525	0.848601	1.84325	1.96701	1.92049	1.7538	1.88121	1.69389	2.46763	2.26324	1.94686
PG 36:2; [M-H]-; GPGro(18:1(11E)/18:1(11E))	2.31383	2.93618	2.00237	2.1601	1.69595	2.0046	1.90657	1.91488	2.79414	2.08558	2.66075	2.40344	3.00384	2.46527	2.80136	2.63234
PA 38:2; [M-H]-; GPA(18:1(11E)/20:1(11E))	2.30521	2.23354	2.63506	2.51425	1.84162	1.8165	1.7394	2.36984	2.0326	2.1778	1.6555	1.83305	2.0396	2.13124	2.21249	1.65028
PG 40:7; [M-H]-; GPGro(20:3(5Z,8Z,11Z)/20:4(5E,8E,11E,14E))	2.26579	3.0226	1.02435	2.07567	0.842661	2.93813	1.01062	0.770406	4.54681	1.13952	4.27665	4.57375	4.52861	4.55301	4.81034	4.16683
PG 36:2; [M-H]-; GPGro(18:0/18:2(2E,4E))	2.26321	2.76472	1.93838	2.12329	1.57512	1.98612	1.91825	1.97048	2.88802	2.08037	2.5719	2.59048	2.6189	2.42995	2.77242	2.51622
CL 78:9; [M-2H](2-); CL(18:0/20:4/18:0/22:5)	2.24048	1.69523	2.71343	3.07425	2.17431	3.00335	0.414711	2.46689	3.14308	2.37198	3.01024	3.19884	2.13414	3.62653	3.71252	2.75428
CL 76:9; [M-2H](2-); CL(16:0/20:4/22:5/18:0)	2.18124	2.09028	2.31359	1.95475	0.718282	1.42535	-0.353528	1.65099	2.26783	1.94659	2.29917	2.58239	2.24864	2.87876	2.67915	2.12205
CL 72:7; [M-2H](2-); CL(18:1/18:2/20:4/16:0)	2.14861	2.19116	1.43661	1.14618	0.452771	0.629189	-0.381298	0.342313	2.79185	0.811248	2.53124	2.93033	2.05556	3.08528	3.1918	2.46876
lysoPE 16:0; [M-H]-; PE(16:0/0:0)	2.13573	2.43533	0.519292	0.991359	-0.219744	1.4161	-3.39438	0.637887	2.9027	0.915163	3.58216	3.91673	2.20011	3.84732	2.94441	2.54729
PC 36:5; [M-CH3]-; GPCho(16:0/20:5(5Z,8Z,11Z,14Z,17Z))	2.13252	1.18253	2.57796	2.92098	2.5938	2.72498	-0.0567662	2.02947	-0.259435	1.88066	0.124116	-0.835128	-3.19069	0.280342	0.31536	0.685686
plasmenyl-PE 36:3; [M-H]-; PE(P-16:0/20:3(5Z,8Z,11Z))	2.1264	2.16531	1.16113	1.11409	0.442791	1.03445	-0.353436	0.313821	2.76226	0.795384	2.51345	2.88774	2.11045	3.06345	3.16603	2.37896
PE 40:8; [M-H]-; GPEtn(18:2(2E,4E)/22:6(4Z,7Z,10Z,13Z,16Z,19Z))	2.06114	3.15378	1.87284	1.53019	0.332019	0.889006	1.57283	1.57185	4.0558	1.98304	4.14991	4.07003	2.22493	3.90837	3.77623	2.81961
PC 38:4; [M-CH3]-; GPCho(18:0/20:4(5E,8E,11E,14E))	2.05465	1.68348	1.59907	2.04617	0.937194	2.84635	1.9617	1.61795	2.47559	1.86211	2.46344	2.3536	2.86112	2.16094	2.50108	2.02521
PC 34:2; [M-Ac-H]-; GPCho(16:1(7Z)/18:1(11E))	2.05128	2.24263	1.49333	1.9902	1.21257	2.52348	1.01557	1.26645	2.43237	1.33852	2.27361	2.09158	2.48975	2.49883	2.64141	2.25992
PC 38:4; [M-CH3]-; GPCho(16:0/22:4(7Z,10Z,13Z,16Z))	2.04983	2.64361	1.04623	1.89536	0.583269	3.24775	0.692989	1.0393	4.21238	0.874625	4.05531	4.05459	4.26423	3.91591	4.46194	3.7279
PI 38:3; [M-H]-; GPIns(18:0/20:3(5Z,8Z,11Z))	2.02147	3.24952	2.8554	2.29965	1.46301	2.13826	1.38829	1.75041	2.27892	1.72285	2.04446	2.02569	1.9887	2.09822	2.0741	1.73612
PA 44:10; [M-H]-; GPA(22:4(7Z,10Z,13Z,16Z)/22:6(4Z,7Z,10Z,13Z,16Z,19Z))	2.00595	2.52453	1.07274	1.88129	0.563524	3.3099	0.570418	1.41425	4.26857	1.20605	4.13053	4.13808	4.26845	3.90147	4.4953	3.71494
PE 38:3; [M-H]-; GPEtn(18:0/20:3(5Z,8Z,11Z))	1.9901	2.14862	1.55861	1.85354	0.621616	1.30937	-0.162713	1.15416	3.28266	1.7778	3.35337	3.75513	2.76983	4.22013	3.9415	2.85309
PC 38:4; [M-CH3]-; GPCho(18:1(11E)/20:3(5Z,8Z,11Z))	1.97052	2.47537	1.07753	1.87041	0.532832	3.32887	0.528473	1.42998	4.28334	1.32252	4.16619	4.15871	4.2736	3.89125	4.47287	3.70064
PC 38:6; [M-Ac-H]-; GPCho(18:2(2E,4E)/20:4(5E,8E,11E,14E))	1.9359	3.11698	1.08848	1.4648	-0.262702	1.6374	2.75322	1.19694	4.86836	1.21967	4.96267	5.37735	3.29491	5.03477	5.41696	4.35621
PE 38:6; [M-H]-; GPEtn(18:2(2E,4E)/20:4(5E,8E,11E,14E))	1.93319	2.70644	1.77036	1.36815	0.354049	1.30568	2.16543	1.36621	4.3541	1.37651	4.67965	5.06525	2.97372	5.01462	4.87387	3.91896
PE 38:6; [M-H]-; GPEtn(16:0/22:6(4Z,7Z,10Z,13Z,16Z,19Z))	1.88787	2.68903	1.74813	1.36486	0.326369	1.21039	2.13923	1.36808	4.27491	1.2981	4.60081	5.00656	2.89115	4.95001	4.82378	3.86966
PC 38:5; [M-Ac-H]-; GPCho(18:0/20:5(5Z,8Z,11Z,14Z,17Z))	1.79664	2.08179	1.3281	1.28505	0.157688	2.11816	3.0367	1.1447	3.39841	1.23055	3.21766	3.20208	2.36977	3.45655	3.58055	2.88707
PS 38:3; [M-H]-; GPSer(18:0/20:3(5Z,8Z,11Z))	1.77033	2.54354	0.825094	0.367346	-0.777884	-0.359047	-0.188829	0.0965222	3.01309	0.372119	2.51521	2.93302	1.10149	2.80731	2.87348	2.729
PC 38:6; [M-CH3]-; GPCho(22:6(4Z,7Z,10Z,13Z,16Z,19Z)/16:0)	1.75902	2.00204	1.5157	2.02205	0.200581	2.49478	0.861742	1.84917	1.74986	2.32217	1.60071	1.79103	2.0135	1.42091	1.79591	1.15632
lysoPE 18:1; [M-H]-; PE(18:1(11E)/0:0)	1.73556	2.21952	0.0621051	-2.90401	-0.090234	1.57417	0.456879	0.313454	3.32691	0.865847	-1.44838	-1.91892	-2.04673	-0.988805	-0.923957	-1.37678
PE 40:7; [M-H]-; GPEtn(18:2(2E,4E)/22:5(4Z,7Z,10Z,13Z,16Z))	1.69101	1.83844	1.18957	1.57359	-0.00256303	0.895235	0.851014	1.47189	3.47782	1.52642	4.05513	4.25902	2.46328	4.14831	4.04173	3.34357
PC 38:5; [M-CH3]-; GPCho(18:1(11E)/20:4(5E,8E,11E,14E))	1.67297	1.50019	1.0629	2.32723	0.239687	2.6161	1.34438	1.81141	2.64734	2.09748	2.97694	3.12146	2.19684	2.31625	2.8713	2.19158
PG 36:1; [M-H]-; GPGro(18:0/18:1(11E))	1.66029	2.04727	1.68224	1.20612	-0.16422	0.323811	0.0340232	0.882877	2.89994	0.430101	3.36577	3.42677	-2.10308	3.66123	3.67721	2.4871
PE 42:7; [M-H]-; GPEtn(20:1(11E)/22:6(4Z,7Z,10Z,13Z,16Z,19Z))	1.65032	1.53903	0.934322	1.38215	-0.209474	2.2107	0.508079	1.79663	2.82302	2.44906	2.85385	2.99864	2.51138	2.22105	2.82448	2.01127
PA 40:5; [M-H]-; GPA(18:1(11E)/22:4(7Z,10Z,13Z,16Z))	1.633	1.46535	1.63714	1.4687	-0.29183	0.804498	-1.39839	0.819181	1.69929	1.29211	1.49066	2.05817	1.66404	2.13561	2.08571	1.48917
PS 40:4; [M-H]-; GPSer(18:0/22:4(7Z,10Z,13Z,16Z))	1.63182	0.457479	2.61505	2.49517	1.38697	-0.227647	-1.60687	2.06835	-0.823147	1.70073	-0.850499	-1.0792	-0.155175	-0.308984	-0.874602	-0.13884
PC 32:2; [M-Ac-H]-; GPCho(14:0/18:2(2E,4E))	1.55792	0.696348	2.24301	2.4033	1.90239	1.6772	0.273686	1.83888	0.0271185	1.61851	-0.0329186	-0.516027	0.915238	-0.0815346	-0.531998	-0.0711077
PC 33:0; [M+HCOO]-; GPCho(14:0/19:0)	1.51673	1.33539	1.3772	1.51379	1.30974	1.44422	1.57383	0.820899	1.70079	1.05897	1.538	1.40688	1.76845	1.92452	1.86641	1.65211
PE 37:5; [M-H]-; GPEtn(17:1(9Z)/20:4(5E,8E,11E,14E))	1.46966	1.2136	0.472729	1.13875	-0.22693	2.04121	0.473888	0.559862	2.04809	0.388241	1.81707	2.0451	2.06542	2.06223	2.50598	1.65776
PE 42:10; [M-H]-; GPEtn(20:4(5E,8E,11E,14E)/22:6(4Z,7Z,10Z,13Z,16Z,19Z))	1.43333	1.75417	0.651798	0.0357151	-1.71054	-0.470913	-0.482574	0.505944	2.89348	0.924902	2.86977	2.97228	1.22331	2.42292	2.62439	1.9489
PC 32:2; [M+HCOO]-; GPCho(14:0/18:2(2E,4E))	1.42327	1.97694	1.04926	1.23468	0.840354	1.03796	0.67644	0.933107	1.84415	1.09041	1.46486	1.15992	1.93986	1.31097	1.68409	1.34735
PE 40:7; [M-H]-; GPEtn(20:3(5Z,8Z,11Z)/20:4(5E,8E,11E,14E))	1.37246	1.68049	0.974266	1.20136	-0.547294	0.673488	1.02037	1.12089	3.66154	1.36835	4.24744	4.44523	2.52865	4.17936	4.12901	3.38417
PC 33:1; [M-Ac-H]-; GPCho(14:1(9Z)/19:0)	1.36931	1.41291	-0.0528717	0.427554	-0.639393	1.22173	-0.390864	0.30275	1.8738	0.123542	1.72739	1.90856	1.35028	1.97471	-1.30752	-1.6861
PC 33:1; [M-Ac-H]-; GPCho(15:1(9Z)/18:0)	1.36406	1.48396	-0.655535	0.778182	-0.955803	0.691585	0.0958248	0.332581	1.98047	0.260335	1.88916	2.12186	1.34589	2.02207	2.44667	-2.81771
MGDG 36:4; [M-H]-; MGDG(16:0/20:4(5E,8E,11E,14E))	1.34957	1.40119	0.778156	1.38461	0.0353247	1.78765	0.763764	0.787162	1.75045	0.392882	1.59265	1.7289	1.89582	1.62093	2.25736	1.5614
MGDG 36:4; [M-H]-; MGDG(16:0/20:4(7E,10E,13E,16E))	1.32591	1.31795	0.564979	1.22645	-0.243162	1.64769	1.04818	0.524257	1.76155	0.259341	1.46601	1.49811	1.74217	1.54373	2.03908	1.51196
PC 36:0; [M+HCOO]-; GPCho(16:0/20:0)	1.32481	1.90453	1.75537	1.33894	0.380518	-0.15903	0.0898442	0.71831	1.26721	0.616689	1.68035	1.35674	0.105786	-2.74642	-1.79796	0.66313
PC 32:0; [M+HCOO]-; GPCho(16:0/16:0)	1.32197	1.32033	0.576821	1.22958	-0.230351	1.67284	1.05953	0.554668	1.76742	0.258973	1.47838	1.49974	1.76059	1.55404	2.05424	1.51233
PE 40:5; [M-H]-; GPEtn(20:1(11E)/20:4(5E,8E,11E,14E))	1.32142	0.985193	1.89556	2.36516	0.37294	1.64255	0.736357	1.78654	1.48481	1.35968	2.23726	2.04006	1.04829	1.95432	1.82024	1.25025
PC 40:6; [M+HCOO]-; GPCho(20:2(11Z,14Z)/20:4(5E,8E,11E,14E))	1.32133	0.638711	0.94556	0.902752	1.06618	0.264984	0.752365	0.638474	0.769614	0.281381	0.709205	0.426544	0.563133	0.695162	0.978402	0.743844
PC 38:2; [M-Ac-H]-; GPCho(16:0/22:2(13Z,16Z))	1.31928	-0.928455	-1.88617	-1.44329	-1.7829	0.0453107	0.968789	-1.88081	2.35542	-0.83313	1.88099	0.555163	0.396249	0.795608	0.542023	-0.036142
PE 40:5; [M-H]-; GPEtn(18:0/22:5(4Z,7Z,10Z,13Z,16Z))	1.29288	1.05642	1.91051	2.32597	0.496863	0.884065	0.842753	1.81711	1.37975	1.24528	2.02625	1.87862	1.00882	1.82062	1.50585	1.10145
PE 40:3; [M-H]-; GPEtn(18:1(11E)/22:2(13Z,16Z))	1.28189	1.60071	-0.00728007	1.0924	-0.28634	1.93469	0.557524	0.157571	2.89274	0.646592	2.7076	2.73564	3.11681	2.50696	2.97158	2.37514
PC 34:4; [M-Ac-H]-; GPCho(14:0/20:4(5E,8E,11E,14E))	1.22848	2.05043	0.460587	0.409323	-0.615794	-0.283272	-0.527731	-0.0374113	2.49585	-0.00702623	1.92349	2.14895	0.652654	2.3835	2.43715	2.26214
PC 38:3; [M-CH3]-; GPCho(18:0/20:3(5Z,8Z,11Z))	1.21256	1.60671	-0.592356	0.856857	-0.200051	1.70703	0.734267	-0.329018	2.28954	0.0731429	2.10749	2.15434	2.73287	2.3284	2.60275	2.14005
PC 33:1; [M-Ac-H]-; GPCho(16:0/17:1(9Z))	1.21085	1.19184	0.106854	0.843043	-0.359038	0.926022	-0.0144959	0.270499	1.35006	0.510437	1.301	1.53092	1.14122	1.75899	1.80193	1.34781
PC 33:1; [M-Ac-H]-; GPCho(18:0/15:1(9Z))	1.20077	1.42523	-0.53059	0.455645	-1.12881	0.465285	-0.427924	-0.0292913	1.9808	0.203088	1.85583	2.16395	1.14877	1.88277	2.38015	1.27302
PS 40:5; [M-H]-; GPSer(18:1(11E)/22:4(7Z,10Z,13Z,16Z))	1.16765	1.15507	1.96372	1.78297	0.232861	0.0962683	0.057336	1.17839	0.997619	1.11388	0.820632	0.491092	0.0576906	0.506269	0.493154	0.0534092
PC 35:2; [M+HCOO]-; GPCho(17:0/18:2(2E,4E))	1.12451	1.08728	0.535907	0.769808	0.251133	1.55003	0.0785632	0.197896	1.34167	0.451696	1.21195	1.15691	1.48179	1.59319	1.46582	1.06513
PE 40:5; [M-H]-; GPEtn(18:1(11E)/22:4(7Z,10Z,13Z,16Z))	1.10909	0.686408	1.7108	2.26041	0.178679	1.72836	0.662038	1.79041	1.90873	1.39498	2.2973	2.20664	1.1045	2.00709	2.01664	1.29133
PE 41:6; [M-H]-; GPEtn(19:0/22:6(4Z,7Z,10Z,13Z,16Z,19Z))	1.09543	1.26501	-0.958038	-0.0624413	-1.03138	0.30279	-0.552816	-0.227039	1.86527	0.289014	1.85386	2.11947	1.03162	1.78585	2.30339	1.1752
PE 44:5; [M-H]-; GPEtn(20:4(5E,8E,11E,14E)/24:1(15Z))	1.08016	0.70945	0.697794	1.23911	0.189908	1.83576	1.01654	0.989912	0.788155	1.3601	0.828131	0.729547	0.762612	0.654791	0.997414	0.453309
PG 40:8; [M-H]-; GPGro(18:2(2E,4E)/22:6(4Z,7Z,10Z,13Z,16Z,19Z))	1.07503	0.884175	0.391608	0.749338	-0.921447	1.36224	-0.251211	1.0624	2.24261	1.57144	2.26125	2.31718	1.90559	1.7409	2.10946	1.43625
PC 27:6; [M+HCOO]-; GPCho(5:0/22:6(4Z,7Z,10Z,13Z,16Z,19Z))	1.06641	0.474891	0.475132	0.482644	0.757556	0.308679	0.423709	0.261067	0.12509	0.20167	0.374882	0.169018	0.809185	-0.0334962	0.612765	0.644093
PC 30:0; [M+HCOO]-; GPCho(14:0/16:0)	1.05689	1.10856	0.312716	0.871921	-0.297064	1.59737	0.39561	0.222351	1.40857	0.177434	1.17634	1.46331	1.53008	1.5489	1.96232	1.10621
PC 40:6; [M-Ac-H]-; GPCho(18:0/22:6(4Z,7Z,10Z,13Z,16Z,19Z))	1.05012	1.87561	0.461832	0.462178	-0.216087	1.11316	2.0675	0.714441	3.11016	0.639025	3.27884	3.15902	1.55954	3.07672	3.37846	2.42282
PC 40:6; [M-Ac-H]-; GPCho(18:2(2E,4E)/22:4(7Z,10Z,13Z,16Z))	1.02553	1.89852	0.474256	0.526671	-0.276893	1.06819	2.09516	0.866976	3.13754	0.692077	3.32169	3.2331	1.65134	3.0279	3.4489	2.37323
PC 30:1; [M-Ac-H]-; GPCho(14:0/16:1(7Z))	1.02505	0.619576	2.34454	2.64019	2.02078	1.9449	-1.52366	1.94222	-3.05265	1.53034	-1.55313	-3.44696	0.002209	-1.40234	-2.13497	-0.907936
CL 68:5; [M-2H](2-); CL(18:2/16:0/18:2/16:1)	1.01713	0.93087	0.968515	0.721143	-0.395862	0.471783	-0.321566	0.520208	1.33637	1.08914	1.49695	1.30515	1.01312	1.73095	1.58576	1.06232
PC 31:0; [M-Ac-H]-; GPCho(15:0/16:0)	1.00901	0.571828	0.462389	1.02786	-0.292655	1.24338	0.620306	0.0943447	1.22142	0.353608	1.05575	0.962669	1.30248	0.7979	1.56635	1.0187
CL 76:9; [M-2H](2-); CL(18:0/22:5/20:4/16:0)	0.941139	0.168282	1.3267	1.6223	-1.21088	0.704036	-1.71146	1.51177	0.55687	1.83697	0.348622	0.99423	0.331491	0.404022	0.789108	1.80246
PC 31:1; [M-Ac-H]-; GPCho(15:0/16:1(7Z))	0.913457	1.91566	0.409547	0.945167	-1.08546	1.41353	0.659837	0.122169	1.21812	0.234152	1.03945	1.52034	0.869597	1.57095	2.0083	0.816974
PC 36:2; [M+HCOO]-; GPCho(16:0/20:2(11Z,14Z))	0.910794	0.829423	-0.217852	0.230158	-0.215252	1.29856	1.37346	-0.841275	1.19789	0.0589519	1.34602	0.888793	1.54279	1.10241	1.29215	1.06924
PE 42:5; [M-H]-; GPEtn(20:4(5E,8E,11E,14E)/22:1(13Z))	0.910271	0.435277	0.129749	0.943098	-0.838611	1.65457	0.795054	0.992566	1.06008	1.37739	1.29901	1.43471	1.14388	0.922964	1.2824	0.74937
PC 35:1; [M-Ac-H]-; GPCho(16:1(7Z)/19:0)	0.906104	0.280604	-1.25381	0.333848	-0.476327	0.7064	1.09365	-0.258795	1.12212	-0.0646414	0.889515	1.33159	1.48712	0.55418	1.79742	1.25755
CL 68:4; [M-2H](2-); CL(16:0/16:1/18:1/18:2)	0.899792	0.852694	0.792862	0.764875	-0.466547	0.613976	-0.470975	0.566469	1.3638	1.11532	1.5519	1.28249	1.08884	1.61849	1.6758	1.08836
CL 76:9; [M-2H](2-); CL(18:2/18:0/20:4/20:3)	0.895996	1.10717	0.772226	0.0100125	-1.08832	-0.16254	-0.884774	-0.261531	1.56316	-0.159285	1.43106	1.59147	0.54427	1.78366	1.99184	1.04535
plasmenyl-PE 38:2; [M-H]-; PE(P-18:0/20:2(11Z,14Z))	0.88835	0.412661	1.43496	1.36133	0.685583	0.264687	-1.32665	1.13297	-0.602526	0.995474	-0.757771	-1.41232	0.394484	-0.585315	-0.729696	-1.51736
MGDG 36:2; [M-H]-; MGDG(18:0/18:2(2E,4E))	0.872782	1.54989	-0.884419	-0.311494	-1.10185	1.2115	-0.920545	-0.962158	2.76401	-0.347479	2.08881	2.09138	1.6895	2.05087	2.28724	1.79909
PC 40:6; [M+HCOO]-; GPCho(18:2(2E,4E)/22:4(7Z,10Z,13Z,16Z))	0.870991	0.37294	0.706084	0.45196	0.843387	0.239761	0.426138	0.438851	0.620469	0.153814	0.650736	0.372379	0.478914	0.588268	0.61899	0.586384
PS 40:5; [M-H]-; GPSer(18:0/22:5(4Z,7Z,10Z,13Z,16Z))	0.853679	0.527671	1.61014	1.41206	0.136061	-0.412851	-0.182976	0.592682	0.351574	0.666365	0.141262	-0.253794	-0.372489	0.0155887	0.0792185	-0.285406
PC 34:3; [M-Ac-H]-; GPCho(16:1(7Z)/18:2(2E,4E))	0.84257	1.11795	0.900411	2.0608	0.203081	1.1156	1.9589	0.450176	1.44957	0.754736	1.61922	1.33789	1.72208	1.70407	1.5764	0.646041
PC 35:0; [M-Ac-H]-; GPCho(18:0/17:0)	0.83613	0.984504	0.966923	0.75651	-1.41066	-0.949787	-0.251642	0.76384	1.17456	0.678783	1.97007	1.61712	-0.269704	0.537368	0.681617	-0.0491438
CL 80:12; [M-2H](2-); CL(18:0/22:6/20:2/20:4)	0.832295	2.00531	0.284553	1.02883	-0.222415	0.723486	0.702596	0.37388	1.26623	0.142396	1.28104	1.75872	0.686771	0.710303	1.0605	0.467261
CL 80:10; [M-2H](2-); CL(18:0/20:0/20:4/22:6)	0.827632	1.97336	0.34443	1.00927	-0.230035	1.4909	0.692047	0.291458	0.792576	0.204351	0.584181	0.627949	0.685019	0.686295	1.02608	0.419991
PA 38:4; [M-H]-; GPA(18:0/20:4(5E,8E,11E,14E))	0.811711	0.379715	-0.340814	0.365463	-1.86676	0.110021	-1.62598	0.592434	1.89311	1.11113	2.19524	2.52403	0.30896	1.62908	1.94429	1.20722
PG 40:6; [M-H]-; GPGro(18:2(2E,4E)/22:4(7Z,10Z,13Z,16Z))	0.804623	-1.62862	-2.33716	-1.75617	-2.55618	-1.06272	-1.37564	-2.00237	-1.60521	-1.62723	-1.37361	-1.51322	-1.01791	-1.45927	-1.08557	-2.35179
PC 34:1; [M-CH3]-; GPCho(16:0/18:1(11E))	0.798038	0.950117	-0.049507	1.0324	0.0594093	1.76233	-0.319032	0.106396	0.577905	0.231864	0.188134	-0.0765131	1.05716	-0.0920783	0.578835	0.226267
PE 38:1; [M-H]-; GPEtn(18:0/20:1(11E))	0.779877	0.0579647	1.44507	1.80667	0.702715	0.135257	-1.24107	1.27036	-2.15133	0.772831	-0.529716	-0.70459	0.0246583	-0.860743	-0.495513	-0.928997
PC 34:3; [M-Ac-H]-; GPCho(16:0/18:3(6Z,9Z,12Z))	0.750892	1.09631	0.828222	1.91107	0.215709	1.07142	1.9567	0.371056	1.39255	0.652886	1.58692	0.747007	1.65618	1.68518	0.973812	0.528021
CL 80:11; [M-2H](2-); CL(18:0/22:6/20:1/20:4)	0.749194	1.95102	-0.47061	0.966636	-0.369157	1.78651	0.76338	-0.0689174	1.42298	-0.0239584	0.584112	0.741393	0.886916	0.632208	1.01303	0.530163
CL 80:10; [M-2H](2-); CL(18:0/20:0/22:6/20:4)	0.740334	1.96204	-0.465245	0.970802	-0.339693	1.81437	0.759018	0.524402	1.41227	-0.0182774	1.32853	1.85198	0.876899	0.641413	1.02209	0.534136
PC 34:1; [M+HCOO]-; GPCho(16:0/18:1(11E))	0.720859	0.293937	0.975069	1.03799	0.774017	1.21076	0.803218	0.429597	0.286563	0.887145	0.185389	0.368072	0.661731	0.638858	0.717527	0.170467
PC 40:4; [M-Ac-H]-; GPCho(18:2(2E,4E)/22:2(13Z,16Z))	0.668633	0.582615	0.37897	0.899998	0.160947	1.33302	1.4572	0.304433	-0.307656	0.339846	-0.408232	-0.863221	-1.07999	-0.362664	-0.167769	-0.961517
CL 80:12; [M-2H](2-); CL(18:0/20:2/20:4/22:6)	0.659974	1.78344	-0.539675	0.870249	-0.698605	0.889699	0.718012	-0.154549	1.45894	-0.0715734	1.44872	1.87477	0.926476	0.490321	0.922124	0.484133
PC 32:1; [M-Ac-H]-; GPCho(14:0/18:1(11E))	0.659174	1.06933	-0.00334156	0.366104	-1.1034	1.29009	0.410573	-0.00958633	1.48343	0.987782	1.24845	1.46977	0.967555	1.31833	1.23426	0.345792
PS 38:4; [M-H]-; GPSer(18:1(11E)/20:3(5Z,8Z,11Z))	0.653855	1.44005	-0.22074	-0.0167944	-0.929981	-0.332834	-1.21274	-1.01373	1.56499	-0.260894	1.08395	1.58301	0.000221052	1.46311	1.58986	1.6541
PC 36:4; [M-Ac-H]-; GPCho(18:2(2E,4E)/18:2(2E,4E))	0.641989	1.17509	0.291793	-2.35596	-3.42109	-0.143575	-2.49172	-0.221749	1.80726	-2.60373	-1.83546	-1.68278	-0.0872556	-1.84454	-1.72725	-1.91268
PC 40:4; [M-Ac-H]-; GPCho(18:0/22:4(7Z,10Z,13Z,16Z))	0.62323	0.637185	0.397236	0.802375	0.163396	1.15699	1.15176	0.0964056	-0.254835	0.0203542	-0.72814	-0.755769	0.416267	-0.522218	-0.382674	-0.793062
PI 36:2; [M-H]-; GPIns(18:0/18:2(2E,4E))	0.606962	2.2656	-1.85549	-1.66177	-2.70262	-0.714261	1.35385	-1.71671	2.04583	-1.02566	1.79181	1.64612	0.780226	1.67212	1.34208	1.12726
CL 76:9; [M-2H](2-); CL(16:0/20:4/18:0/22:5)	0.603699	1.20489	1.42253	0.832206	-0.214366	0.00477348	-1.41376	0.029197	1.69817	0.0967087	1.60402	1.68604	0.646595	1.95812	1.99963	1.23803
PE 38:2; [M-H]-; GPEtn(18:1(11E)/20:1(11E))	0.596934	0.402184	0.692696	1.08727	-0.0361193	0.65421	-0.539482	0.486032	1.20022	0.625745	0.694801	0.554673	0.755624	0.782571	0.891901	0.268653
PE 38:2; [M-H]-; GPEtn(18:2(2E,4E)/20:0)	0.567308	0.470963	0.649873	1.1299	0.00210996	0.712641	-0.538323	0.463101	0.898766	0.609801	0.90236	0.817778	0.680612	0.739604	0.66513	0.257335
PC 38:3; [M-Ac-H]-; GPCho(18:0/20:3(5Z,8Z,11Z))	0.565505	0.545195	-0.614421	-0.210935	-1.73127	1.502	1.4091	0.203787	2.00435	0.459283	2.02275	2.0819	0.245249	2.01038	-1.03094	-1.40567
PE 42:0; [M-H]-; GPEtn(18:0/24:0)	0.543501	1.36504	-2.08194	-1.02117	-1.51375	1.00367	-1.89606	-2.2583	3.26798	-1.84448	2.68293	2.53024	2.25919	3.32946	2.62555	2.59639
PC 37:4; [M-Ac-H]-; GPCho(15:0/22:4(7Z,10Z,13Z,16Z))	0.511563	-0.521348	-1.84637	-0.761425	-1.65714	-0.349468	-0.769955	-1.71849	-0.464439	-1.32544	-0.555735	-0.34057	-0.561337	-0.419833	0.225108	-0.488617
PC 38:2; [M-Ac-H]-; GPCho(18:2(2E,4E)/20:0)	0.488882	0.662187	-0.0730845	0.740446	-0.0157648	1.33089	1.01144	0.163666	1.45633	0.350327	1.33708	1.10161	1.4418	1.26203	1.42525	0.756679
PC 32:1; [M+HCOO]-; GPCho(16:0/16:1(7Z))	0.483767	0.674721	0.768869	0.949471	0.0488078	1.16443	0.386379	0.341658	-0.270228	0.239987	-0.409407	-0.368794	0.283848	-0.0243953	0.348386	-0.788543
PE 38:2; [M-H]-; GPEtn(18:0/20:2(11Z,14Z))	0.451627	0.199522	0.661839	1.05095	-0.318529	0.845306	-1.36161	0.442646	0.965506	0.61801	0.704068	0.769926	0.633223	0.833715	0.700925	0.227569
PE 40:3; [M-H]-; GPEtn(20:0/20:3(5Z,8Z,11Z))	0.44459	0.753962	1.43247	1.34667	0.410403	0.772645	-0.945872	0.832796	-1.56131	0.458225	-1.4987	-1.68371	0.339943	-0.92006	-1.68519	-1.41794
PC 32:2; [M+HCOO]-; GPCho(16:1(7Z)/16:1(7Z))	0.44428	0.805947	0.361908	0.507781	-0.231406	0.292339	0.277099	0.255057	1.09777	0.698339	0.994548	0.614849	1.47524	0.477348	0.906213	0.372902
PC 38:1; [M-Ac-H]-; GPCho(18:1(11E)/20:0)	0.406441	-0.123517	-1.63508	-0.562233	-0.747999	0.199125	0.963149	-1.67672	0.871905	-0.169313	1.37687	1.40874	1.4337	1.16877	1.44341	1.23345
PC 40:6; [M-CH3]-; GPCho(22:5(4Z,7Z,10Z,13Z,16Z)/18:1(11E))	0.371679	-0.170156	-1.39328	-1.89261	-1.71363	-0.914924	-1.28808	-1.4529	0.203843	-0.52817	0.200966	0.40235	0.135573	0.416498	0.528504	-0.239513
PC 40:6; [M-CH3]-; GPCho(18:1(11E)/22:5(4Z,7Z,10Z,13Z,16Z))	0.369216	0.672791	-0.0473613	0.523467	-0.923149	1.47289	2.63885	-0.0478514	2.07896	-0.174578	2.0559	2.31681	2.4763	2.12404	2.48589	1.59852
PC 40:6; [M-CH3]-; GPCho(18:0/22:6(4Z,7Z,10Z,13Z,16Z,19Z))	0.368527	0.899319	-0.138803	0.593753	-0.578351	1.55839	2.74288	-0.0236217	1.98521	-0.182961	2.12966	2.17697	2.36439	1.66361	2.27177	1.72244
PG 40:7; [M-H]-; GPGro(18:1(11E)/22:6(4Z,7Z,10Z,13Z,16Z,19Z))	0.335873	0.00500433	-1.28567	-1.01773	-2.09896	-1.10753	-0.91261	-1.1648	0.159964	-0.308906	0.233309	0.458358	0.45903	0.441206	0.502403	-0.0310184
PC 32:2; [M-Ac-H]-; GPCho(16:1(7Z)/16:1(7Z))	0.309132	-0.0724091	1.04036	1.33581	0.967262	0.553896	-0.456581	0.712161	-2.26984	0.415467	-1.508	-1.98008	-0.62273	-1.5364	-1.8289	-1.24735
PC 34:1; [M-Ac-H]-; GPCho(16:1(7Z)/18:0)	0.293053	0.799115	0.0844404	0.619288	-0.668945	1.58881	2.68195	0.027853	2.22218	-0.231768	2.08529	2.06583	2.49618	1.73355	2.30844	1.75369
CL 74:9; [M-2H](2-); CL(18:2/18:1/18:2/20:4)	0.276561	0.68181	-0.261249	-0.281214	0.889247	0.952261	1.00982	0.00493499	1.08535	-0.191191	0.947288	0.922728	0.516103	1.28767	1.24642	0.969071
N-(15Z-tetracosenoyl)-sphing-4-enine; [M-H]-; Cer(d18:1(4E)/24:1(15Z))	0.276097	-0.151671	-0.424783	-0.1249	-0.688723	0.800242	-0.290739	-0.249234	0.788341	-0.0520185	1.04125	0.968836	1.04374	1.08292	1.045	0.499271
PE 32:1; [M-H]-; GPEtn(16:0/16:1(7Z))	0.252191	-0.497934	0.372504	0.573087	-0.961129	-0.563957	-3.3982	0.0852105	-1.3304	-0.161601	-1.42205	-0.898923	-0.496902	-0.994517	-1.4687	-1.34326
CL 72:3; [M-2H](2-); CL(18:0/18:1/18:0/18:2)	0.220625	0.272473	0.823081	0.34176	-0.381453	-0.305325	-0.308941	0.0251612	0.0372101	-0.453229	-0.663864	-0.409068	-0.385498	0.0645532	-0.00586104	-0.624747
PE 38:0; [M-H]-; GPEtn(18:0/20:0)	0.220504	-0.326079	-2.16385	-2.46966	-1.94348	-0.162141	-1.37979	-1.85564	1.54389	-1.3702	1.65532	1.25647	1.2487	1.33881	1.56212	1.01776
PC 24:0; [M-Ac-H]-; GPCho(6:0/18:0)	0.205961	-0.158084	-3.20693	-2.83797	-3.41341	1.04856	-1.42617	-4.18223	1.73389	-3.02593	1.36798	1.03926	1.23486	1.03338	1.81715	0.535789
PC 42:9; [M-CH3]-; GPCho(22:5(4Z,7Z,10Z,13Z,16Z)/20:4(5E,8E,11E,14E))	0.181638	0.621979	-0.276575	-0.244927	-1.18389	0.727673	-0.619399	-0.736439	1.23836	-0.632897	0.982212	-2.45457	-0.173134	-2.28717	-1.63776	-2.0324
lysoPE 20:3; [M-H]-; PE(20:3(5Z,8Z,11Z)/0:0)	0.16903	0.0258436	-1.24844	-1.42884	-2.80848	-0.469727	-4.29785	-2.2935	1.53357	-1.88413	0.157134	0.964097	0.271951	1.08477	1.40498	0.613921
CL 66:2; [M-2H](2-); CL(16:0/16:1/16:0/18:1)	0.155764	-0.475077	0.339626	0.49213	-1.01886	-0.552712	-3.03232	0.136487	-1.34935	-0.149082	-1.33448	-1.14622	-0.644941	-0.917583	-1.45121	-1.26293
lysoPE 18:0; [M-H]-; PE(O-18:0/0:0)	0.153492	-4.39745e-05	0.218482	0.0534101	-0.476014	-0.344567	-2.40509	0.401095	0.210235	-0.80213	0.506437	0.515969	-0.395713	0.0677784	0.535612	-0.21814
PE 38:1; [M-H]-; GPEtn(18:1(11E)/20:0)	0.0935221	-1.31242	-3.46133	-3.45628	-3.23616	-0.928578	-1.04214	-2.34281	1.28103	-1.96408	1.09506	1.10391	1.36777	0.130399	0.431244	1.09793
PG 36:3; [M-H]-; GPGro(16:0/20:3(5Z,8Z,11Z))	0.0578367	-0.162113	-1.76119	-0.874607	-1.38544	1.18388	0.525656	-0.869686	0.2726	-0.0665328	-0.269516	-0.499177	3.76388	0.0321941	-0.0630286	-0.211573
PG 36:3; [M-H]-; GPGro(18:1(11E)/18:2(2E,4E))	0.0525628	-0.210495	-1.82352	-0.834758	-1.39132	1.2086	0.514131	-0.875162	0.232523	-0.0750984	-0.289171	-0.481584	3.74042	-0.0019668	-0.225292	-0.255013
PC 36:1; [M-CH3]-; GPCho(18:0/18:1(11E))	0.0509813	0.557498	0.642091	0.387486	-0.70995	1.42912	-0.887319	0.0224234	1.77192	-0.271177	1.97108	2.00162	0.698738	2.29231	2.30876	1.22526
PC 35:2; [M-Ac-H]-; GPCho(17:0/18:2(2E,4E))	0.0378109	-0.229342	-0.608907	-0.597785	-1.16866	0.613463	0.960656	-0.504302	0.468439	-0.29429	0.202822	-0.00422881	0.501577	-0.0289129	0.224427	0.0605225
PG 38:6; [M-H]-; GPGro(18:2(2E,4E)/20:4(5E,8E,11E,14E))	0.0265437	-0.3134	-1.35275	-1.06437	-2.33062	-1.04774	-0.57997	-1.1649	-0.426866	-0.0832481	-0.229038	0.176341	-0.0996383	-0.34758	0.016319	-0.816558
PG 36:4; [M-H]-; GPGro(18:2(2E,4E)/18:2(2E,4E))	0.0206923	0.10247	-2.23044	-1.79354	-2.63492	0.338277	0.50762	-1.74095	0.759417	-0.60695	0.628677	-0.150692	2.76095	0.66557	0.199472	-0.0738998
PC 34:0; [M+HCOO]-; GPCho(16:0/18:0)	0.00131077	-0.781306	-0.530199	-0.270636	-0.730228	0.019704	-0.086702	-1.0989	-0.0722485	-0.443725	-0.184626	-0.886273	-0.21717	-0.329165	-0.447485	-0.794344
PE 26:0; [M-H]-; GPEtn(8:0/18:0)	0.000561907	0.0225572	-1.886	-1.08543	-2.64219	-0.247504	-3.18347	-2.92335	2.39295	-2.33753	1.90764	1.96133	1.21811	2.01422	2.22536	1.35344
PC 37:5; [M-Ac-H]-; GPCho(15:1(9Z)/22:4(7Z,10Z,13Z,16Z))	-0.021136	-0.139413	-1.22727	-0.916686	-1.43839	-0.26532	0.0784945	-1.12005	0.584909	-0.0107077	0.249826	0.170469	-0.0210437	0.460197	0.648489	0.205505
PC 24:1; [M+HCOO]-; GPCho(6:0/18:1(11E))	-0.0445171	-0.00563967	-0.0919492	0.102203	0.229531	1.99838	2.56017	0.907292	-0.147596	1.6481	-1.08289	-0.0333968	1.9006	0.134307	0.0969021	0.0623995
PC 18:0; [M+HCOO]-; GPCho(2:0/16:0)	-0.0723155	-0.356439	0.482737	0.610318	-0.369795	0.130506	-0.820387	-0.306855	-4.27578	-0.00693764	-4.35272	-4.71471	-0.668553	-2.90989	-4.00347	-2.36743
PA 36:1; [M-H]-; GPA(18:0/18:1(11E))	-0.0927972	-0.366552	-0.0760293	0.426724	-1.92221	-0.353292	-1.28826	0.198004	0.0564128	0.575453	-0.111075	0.65943	-0.680019	-0.0238316	0.241772	-0.124914
PA 20:0; [M-H]-; GPA(2:0/18:0)	-0.0946964	0.969896	-0.567278	0.349895	-0.219169	2.06765	1.4094	-0.256312	0.809576	0.0246075	0.666931	0.935605	1.527	0.556272	1.29643	0.345141
PC 38:1; [M-Ac-H]-; GPCho(18:0/20:1(11E))	-0.106497	0.00623082	-0.424177	-0.0432085	0.0649602	-0.237121	1.22444	-0.389604	0.402701	-0.444804	-0.284153	-0.447027	-0.127804	-0.574393	0.0564634	-0.651573
plasmenyl-PE 38:2; [M-H]-; PE(P-20:0/18:2(2E,4E))	-0.147618	0.406702	1.17978	1.04628	0.404305	0.435568	-1.00647	1.03881	-0.663041	1.04716	-0.567262	-1.13913	0.688247	-1.47908	-1.15836	-1.21334
CL 74:8; [M-2H](2-); CL(16:0/20:3/18:1/20:4)	-0.159391	0.595682	-1.5142	-1.3047	-2.44413	-0.940855	-2.85878	-1.51352	2.44397	-1.2521	2.22461	2.62084	1.56454	2.97254	2.78644	2.15919
PE 42:4; [M-H]-; GPEtn(18:0/24:4(5Z,8Z,11Z,14Z))	-0.159757	-1.36979	-0.259953	-0.527465	-1.0521	1.11111	-0.549949	-0.311693	-1.10253	0.00484097	-1.33448	-1.25048	0.561412	-1.09374	-1.0804	-1.88219
CL 68:2; [M-2H](2-); CL(16:0/16:1/18:0/18:1)	-0.177285	-0.0190338	0.411549	0.139122	0.210127	-0.0170132	-1.84231	-0.403768	-0.983256	-0.574356	-1.5961	-1.50816	-1.06917	-1.15606	-1.12974	-1.55204
PE 34:2; [M-H]-; GPEtn(16:1(7Z)/18:1(11E))	-0.180997	-0.314439	-1.18267	-0.657704	-1.69809	0.033715	-0.877565	-1.48139	0.957571	-0.574224	0.696023	0.900742	1.19915	1.31925	1.29992	1.03628
PE 34:0; [M-H]-; GPEtn(16:0/18:0)	-0.193207	-0.417561	0.115498	0.168916	-1.10417	-0.743952	-1.96598	-0.553325	-0.790875	-0.551434	-0.43403	-0.725701	-1.11141	-0.425643	-0.478007	-0.859587
PC 37:6; [M-Ac-H]-; GPCho(17:2(9Z,12Z)/20:4(5E,8E,11E,14E))	-0.211258	-3.76694	-1.54493	-1.87541	-3.25319	-1.37247	-2.24776	-2.75911	-3.18984	-3.16649	-3.35912	-3.27919	-3.06004	-2.97775	-2.28354	-3.44755
PE 42:4; [M-H]-; GPEtn(20:4(5E,8E,11E,14E)/22:0)	-0.21718	-1.42528	-0.177046	-0.468989	-1.16583	0.789093	-0.696233	-0.328757	-1.11382	0.0607281	-1.23222	-1.19033	0.600209	-1.21287	-1.15229	-1.87212
PC 36:2; [M-Ac-H]-; GPCho(18:1(11E)/18:1(11E))	-0.218923	1.41431	-1.32932	-0.00466719	-1.81558	0.077995	-0.168078	-1.21012	1.72017	-0.912472	2.28859	2.35299	1.06262	1.67704	2.16046	0.87057
PC 37:2; [M-Ac-H]-; GPCho(18:2(2E,4E)/19:0)	-0.219196	-1.17869	-1.21528	-1.31011	-1.39203	0.545657	1.0146	-2.05941	0.410647	-0.736172	0.128933	-0.638561	1.10963	-0.281649	0.0402633	-0.360818
CL 68:1; [M-2H](2-); CL(16:0/16:0/18:0/18:1)	-0.256194	-0.476973	0.421215	-0.0126264	-0.634642	-0.758849	-1.97279	-0.594632	-2.3393	-0.697055	-2.10569	-2.35596	-1.51274	-1.88902	-1.59785	-2.21011
PC 33:0; [M-Ac-H]-; GPCho(16:0/17:0)	-0.265397	-0.683712	-0.582664	0.531616	-1.20569	1.13119	-0.513279	-0.625447	0.0420997	0.0644849	-0.17272	-0.329674	0.0392535	-0.866704	-0.746461	-0.445122
PC 40:5; [M-Ac-H]-; GPCho(20:1(11E)/20:4(5E,8E,11E,14E))	-0.268158	0.135912	-0.862767	-0.452091	-0.176454	0.317525	0.248038	-0.533527	1.07188	-0.444384	1.00888	0.81112	0.602795	0.588134	1.51368	0.466001
PC 40:5; [M-Ac-H]-; GPCho(20:2(11Z,14Z)/20:3(5Z,8Z,11Z))	-0.280222	0.209368	-0.766554	-0.347539	-0.243162	0.323526	0.337255	0.375098	1.21388	-0.207082	1.09786	0.816934	0.37812	1.0861	1.43278	0.49486
PC 38:6; [M+HCOO]-; GPCho(18:2(2E,4E)/20:4(5E,8E,11E,14E))	-0.282214	0.189916	-1.96744	-1.27292	-2.42735	-0.28249	-0.230314	-2.61345	1.48024	-1.38728	1.22761	1.53092	0.944336	1.53051	1.57448	0.971292
PE 35:2; [M-H]-; GPEtn(17:0/18:2(2E,4E))	-0.284265	-0.282211	-1.05967	0.0727842	-0.980766	0.862207	-1.52679	-0.562866	-0.0288376	-0.708535	-0.192697	-0.397265	0.173654	-0.496181	0.451444	-0.327663
PG 42:8; [M-H]-; GPGro(20:4(5E,8E,11E,14E)/22:4(7Z,10Z,13Z,16Z))	-0.287806	-1.7838	-1.39625	-1.33512	-3.44535	-1.46657	-2.17265	-1.57259	-1.6872	-0.625873	-1.78901	-2.1616	-0.935053	-1.93878	-1.07321	-2.46788
PC 36:5; [M+HCOO]-; GPCho(16:1(7Z)/20:4(5E,8E,11E,14E))	-0.289122	0.519595	-0.762111	-0.957954	-1.66737	0.217777	-0.664639	-1.25146	1.27463	-1.28685	0.878001	0.645234	0.919919	0.817478	1.27165	0.485004
PG 36:4; [M-H]-; GPGro(16:0/20:4(5E,8E,11E,14E))	-0.292215	-0.138784	-3.18913	-2.02759	-2.73995	0.159995	0.165142	-1.80033	0.738579	-0.683823	0.456384	0.0597341	-1.00987	-1.93916	-1.47722	-2.09091
CL 72:8; [M-2H](2-); CL(16:1/20:4/18:2/18:1)	-0.30194	-0.375081	-1.40291	-2.26637	-2.37352	-1.30339	-0.972362	-1.51186	-0.0667502	-1.90478	-0.18297	0.169232	-0.601695	0.332703	0.491943	-0.130573
PC 38:6; [M+HCOO]-; GPCho(16:0/22:6(4Z,7Z,10Z,13Z,16Z,19Z))	-0.313476	0.264697	-1.39352	-1.32062	-2.19588	0.00868024	-0.238671	-2.4337	1.54799	-1.37488	1.36495	1.49419	1.00722	1.48158	1.47945	0.929898
PC 34:2; [M+HCOO]-; GPCho(16:0/18:2(2E,4E))	-0.319308	0.639191	-0.20844	0.29327	-0.589597	0.805069	-0.322291	0.00195113	0.282524	-0.211363	0.169039	0.930528	0.78058	0.575677	0.997499	0.542827
PC 36:1; [M-CH3]-; GPCho(18:1(11E)/18:0)	-0.330689	-1.08513	-3.34036	-2.5887	-2.65176	-1.2566	-1.35325	-2.71371	1.0123	-1.80683	0.316659	0.536328	-0.105156	0.68501	0.93955	0.383185
PE 37:4; [M-H]-; GPEtn(17:0/20:4(5E,8E,11E,14E))	-0.344479	-1.06126	-1.50829	-1.37976	-2.9485	-1.60733	-2.3564	-1.65549	1.83586	-0.983214	1.69456	1.36791	0.441922	1.72718	1.41543	0.399117
PG 38:5; [M-H]-; GPGro(18:2(2E,4E)/20:3(5Z,8Z,11Z))	-0.345549	-0.802394	-1.31085	-0.64247	-1.80848	-1.07499	-1.15947	-1.02341	-1.84152	-0.34149	-2.43452	-2.3396	-0.395277	-1.76909	-1.43361	-1.44305
PC 37:2; [M-Ac-H]-; GPCho(17:0/20:2(11Z,14Z))	-0.346383	-0.932562	-1.6138	-1.3284	-2.91559	0.384931	0.871957	-1.01097	0.102857	-0.827643	0.11885	-0.598921	0.841713	-0.238678	-0.648941	-0.393264
PG 38:4; [M-H]-; GPGro(18:1(11E)/20:3(5Z,8Z,11Z))	-0.35235	-0.0601163	-2.25091	-0.852703	-2.30221	0.114445	-0.977633	-2.3587	0.268655	-0.14786	0.243945	0.270326	1.0918	0.0707085	0.592684	0.367008
PG 42:9; [M-H]-; GPGro(20:4(5E,8E,11E,14E)/22:5(4Z,7Z,10Z,13Z,16Z))	-0.354324	-1.71289	-1.90277	-1.30171	-2.32004	-1.78038	-2.964	-1.48906	-2.26726	-1.10917	-2.15748	-1.25517	-1.79317	-1.47669	-1.82789	-2.60389
PC 29:0; [M-Ac-H]-; GPCho(14:0/15:0)	-0.356361	-0.220656	-0.294939	0.179455	-0.560882	0.421357	-1.73829	-0.726301	-0.30033	-0.750415	-0.274799	-0.273552	-0.396077	-0.204711	0.251584	-0.302805
PC 36:5; [M-Ac-H]-; GPCho(16:1(7Z)/20:4(5E,8E,11E,14E))	-0.36267	0.199943	-0.177556	0.0657987	-1.14502	-0.411711	0.213075	-0.388734	0.243178	-0.302585	-0.056444	0.411506	-0.453874	0.366674	0.227777	-0.969762
CL 68:1; [M-2H](2-); CL(18:0/16:0/18:1/16:0)	-0.367738	-0.235904	-0.155988	0.0634316	-0.330625	-0.602012	-1.59237	-0.389441	-0.909192	-0.424961	-0.436424	-0.512737	-0.832878	-0.486687	-0.495193	-4.39716
PE 24:0; [M-H]-; GPEtn(8:0/16:0)	-0.372399	-1.1096	-2.69019	-1.88865	-3.10862	-0.367861	-2.77057	-2.74178	1.26548	-2.38371	0.905838	1.14622	-0.697031	1.11812	1.58132	0.463036
MGDG 36:1; [M-H]-; MGDG(18:0/18:1(11E))	-0.374158	-0.682017	-1.0146	-0.313121	-0.974749	0.31615	-0.892422	-1.52054	0.920934	0.0240007	0.867964	1.03597	1.03594	0.713411	0.92909	0.864295
PC 33:2; [M-Ac-H]-; GPCho(16:1(7Z)/17:1(9Z))	-0.375859	0.519503	-1.43633	-0.477479	-1.70701	0.0511772	-0.186683	-0.998132	1.03737	-1.08774	1.15114	1.04551	-0.00881436	0.955891	1.42512	0.651954
CL 80:13; [M-2H](2-); CL(18:0/18:1/22:6/22:6)	-0.377805	0.243347	-0.50329	-0.305123	-0.394799	-0.910758	-0.296692	-0.974267	-0.0370428	-1.12225	-0.217186	-0.647102	0.0630967	-0.090414	-0.0283295	-0.369395
PC 38:2; [M-Ac-H]-; GPCho(18:1(11E)/20:1(11E))	-0.378961	-0.20425	-1.05423	-0.129247	-0.435351	0.293795	-0.00508247	-1.13084	0.345401	-0.799442	0.0701785	-0.089831	0.119739	0.333543	0.366911	-0.525045
PE 38:2; [M-H]-; GPEtn(16:0/22:2(13Z,16Z))	-0.391255	-0.0233624	-3.09056	-2.04191	-3.09627	-0.479146	-1.55974	-1.77651	1.56681	-1.7439	2.01092	2.0713	1.54908	1.00433	2.10844	0.724269
CL 80:11; [M-2H](2-); CL(18:1/20:4/20:1/22:5)	-0.397843	0.11369	0.209656	0.283653	-0.208592	-0.65328	-1.34513	-0.141293	-0.274942	0.0542894	-0.4845	-0.85582	0.203814	-0.786106	-0.327903	-0.794949
PC 40:4; [M-CH3]-; GPCho(20:0/20:4(5E,8E,11E,14E))	-0.403717	-0.539705	-0.68743	0.167058	-0.739799	1.05747	-0.760347	-0.438533	0.0367411	-0.589731	0.0531145	-0.0472625	0.637848	-0.889676	-0.0157018	-0.820473
plasmenyl-PE 36:1; [M-H]-; PE(P-18:0/18:1(11E))	-0.416162	-0.43226	-0.95445	-0.135791	-1.01931	0.614628	-1.2057	-0.685577	-0.243397	-0.91297	-0.774509	-1.03134	-0.126174	-0.556865	0.221897	-0.694743
PC 23:0; [M+HCOO]-; GPCho(2:0/21:0)	-0.420543	-0.400976	-0.430485	-0.397941	0.0458949	2.0613	2.23898	0.0455908	-0.294547	0.734053	-1.08499	-0.46083	2.15801	-0.401344	-0.385342	-0.485871
PE 35:2; [M-H]-; GPEtn(17:1(9Z)/18:1(11E))	-0.432124	-0.615493	-1.39898	-0.0696566	-1.41532	0.761364	-2.00239	-0.597584	-0.132454	-0.648152	-0.286057	-0.530787	-0.00481628	-0.652963	0.133238	-0.494062
PC 40:6; [M+HCOO]-; GPCho(18:0/22:6(4Z,7Z,10Z,13Z,16Z,19Z))	-0.432566	-1.04022	-0.372346	-0.439464	-0.577211	-2.20814	-0.236278	-1.04493	-1.64078	-1.2054	-1.60764	-1.15528	-1.02768	-0.949928	-0.435301	-1.31472
PE 27:0; [M-H]-; GPEtn(9:0/18:0)	-0.453642	-0.837167	-3.43865	-4.11614	-4.76508	-2.61365	-3.85039	-4.2573	1.3366	-4.324	1.4064	1.49717	0.246507	1.52334	1.47672	0.882519
PE 24:0; [M-H]-; GPEtn(6:0/18:0)	-0.457431	-0.569414	-2.632	-2.10232	-3.82112	-0.332745	-3.04184	-3.02654	1.24751	-2.21315	0.854319	0.986235	-0.71906	1.10107	1.5027	-1.58287
PC 40:4; [M-CH3]-; GPCho(18:0/22:4(7Z,10Z,13Z,16Z))	-0.509951	-0.0856007	-0.582124	0.203724	-0.629421	0.63398	-0.51898	-0.564708	0.922345	-0.58993	0.759103	1.03973	0.305967	0.146833	0.33332	-0.545293
PC 36:0; [M+HCOO]-; GPCho(18:0/18:0)	-0.534637	-0.182928	-0.517682	0.168312	-1.60032	-0.529556	-0.881832	-0.816189	0.040281	-0.392772	-0.125204	-0.15983	-0.5386	-0.219716	-0.070165	-0.798881
PC 35:3; [M-Ac-H]-; GPCho(17:1(9Z)/18:2(2E,4E))	-0.545738	-0.465149	-2.14577	-1.04141	-1.94106	-0.120117	0.743647	-1.13239	0.273352	-1.08587	0.425699	0.388597	-0.017571	0.480638	0.459519	-0.318135
PG 42:10; [M-H]-; GPGro(20:4(5E,8E,11E,14E)/22:6(4Z,7Z,10Z,13Z,16Z,19Z))	-0.546901	-0.696054	-2.68932	-2.19262	-2.88274	-1.82393	-2.53811	-1.82617	-0.68316	-1.70185	-0.793157	-0.537039	-1.53083	-0.806763	-0.280368	-1.4929
CL 80:12; [M-2H](2-); CL(18:0/18:1/22:5/22:6)	-0.562448	-1.87135	-0.923922	0.817739	-1.6263	-0.0433931	-0.889465	-1.48627	-0.970627	-1.67162	-1.50652	3.05473	0.915765	3.18848	3.30336	2.14841
PG 38:5; [M-H]-; GPGro(18:1(11E)/20:4(5E,8E,11E,14E))	-0.567853	-0.678705	-1.842	-0.957388	-1.99431	-0.905268	-0.873044	-0.975982	-1.68772	-0.0261114	-1.59594	-1.32955	-0.500572	-2.30824	-1.82125	-1.46848
PC 36:5; [M-Ac-H]-; GPCho(18:2(2E,4E)/18:3(6Z,9Z,12Z))	-0.57544	-0.871672	-0.29588	-0.0509312	-1.601	-0.335353	0.154371	-0.474848	-0.0756815	-0.260682	-0.0278132	0.117403	-0.490676	0.140812	0.482544	-1.00646
PC 28:2; [M+HCOO]-; GPCho(2:0/26:2(5E,9Z))	-0.581594	-0.506779	-0.735508	-0.620962	-1.06426	-0.724012	-1.63271	-1.21214	-0.515345	-0.615097	-1.28073	-1.35461	-0.532992	-1.31386	-1.30963	-1.30641
PG 38:4; [M-H]-; GPGro(18:0/20:4(5E,8E,11E,14E))	-0.587494	0.351421	-1.0786	-0.936708	-1.05266	-0.816752	-1.41241	-1.18629	0.313057	-0.202306	-0.105966	-0.00808396	0.795718	-0.310858	-0.333545	-0.471979
PC 35:2; [M-Ac-H]-; GPCho(17:1(9Z)/18:1(11E))	-0.588339	-0.7901	-1.38266	-0.822432	-0.845376	-0.13587	0.877766	-1.10077	-0.828549	-0.957904	-1.18587	-0.984157	-1.09444	-1.1988	-0.754966	-1.04483
PA 40:6; [M-H]-; GPA(18:0/22:6(4Z,7Z,10Z,13Z,16Z,19Z))	-0.599366	-0.334094	-1.01514	-0.565749	-2.31043	-0.44096	-1.29092	-0.713575	0.358012	-0.369406	0.353521	1.02042	-0.764905	-0.323416	0.103313	-0.535418
PE 42:8; [M-H]-; GPEtn(20:4(5E,8E,11E,14E)/22:4(7Z,10Z,13Z,16Z))	-0.617071	-0.878932	0.289433	0.47236	-1.61071	-1.38007	-4.29074	0.0927095	-0.833019	-0.287818	-1.52244	-1.81887	-1.17675	-1.93588	-1.43745	-1.77895
PC 37:6; [M-Ac-H]-; GPCho(15:0/22:6(4Z,7Z,10Z,13Z,16Z,19Z))	-0.620883	-0.266574	-2.07299	-1.40486	-2.97687	-0.160544	-0.253628	-2.18091	1.22236	-1.34065	1.21478	1.43075	0.994796	1.10086	1.57205	0.497206
PC 36:3; [M+HCOO]-; GPCho(18:1(11E)/18:2(2E,4E))	-0.625861	-0.327844	-2.49933	-1.28328	-2.51323	-1.5094	-1.26735	-1.99988	0.781452	-1.88934	1.13781	1.12402	-0.655175	0.930097	1.37543	-0.234742
PC 33:2; [M-Ac-H]-; GPCho(16:0/17:2(9Z,12Z))	-0.628393	-1.89356	-4.30337	-4.14247	-3.43123	-1.62	-3.23918	-4.08104	0.436873	-4.05348	0.876981	0.890088	0.111987	0.550331	1.03079	0.536899
PA 34:2; [M-H]-; GPA(16:1(7Z)/18:1(11E))	-0.629987	-0.751388	0.438225	0.049804	-1.06454	-0.888393	-2.44282	-0.0673061	-2.59274	-0.448349	-2.67139	-2.51363	-1.30061	-1.81747	-2.28023	-2.0292
PE 40:1; [M-H]-; GPEtn(18:0/22:1(13Z))	-0.649837	-2.43119	-2.05545	-2.5175	-3.01087	-1.06004	-1.27329	-2.78264	-1.91745	-2.4041	-2.44867	-2.43861	-2.19802	-2.02005	-1.95577	-2.57975
N-(15Z-tetracosenoyl)-sphinganine; [M-H]-; Cer(d18:0/24:1(15Z))	-0.655875	-0.205264	-1.99793	-2.45548	-1.93178	-0.0540965	-1.32157	-1.7855	-0.035398	-1.64698	-0.0217211	0.104919	0.484495	0.039715	0.34669	-0.162566
CL 70:5; [M-2H](2-); CL(16:0/18:1/18:2/18:2)	-0.663941	-0.393274	-1.12467	-1.90382	-1.23162	-0.902331	-1.63383	-2.26927	0.120916	-1.96632	-0.029513	0.650042	0.0327309	0.15722	1.40667	-0.39315
PC 40:7; [M-Ac-H]-; GPCho(20:3(5Z,8Z,11Z)/20:4(5E,8E,11E,14E))	-0.687432	-0.491614	-0.203706	0.468787	-2.12538	0.113522	-0.82989	-0.470352	0.567625	0.141717	0.902388	0.998656	-0.598762	0.361702	0.765618	-0.0353388
PC 23:0; [M-Ac-H]-; GPCho(6:0/17:0)	-0.688262	-0.784181	-4.38207	-3.11152	-3.79657	-0.278417	-1.32229	-3.54034	1.23348	-3.38579	1.14329	0.261986	-0.561011	0.0701805	1.92897	0.218133
PC 37:4; [M-CH3]-; GPCho(17:0/20:4(5E,8E,11E,14E))	-0.697726	-1.50466	-0.79296	-1.44593	-0.694382	-1.11586	-1.09643	-1.66534	-1.29271	-1.82686	-1.95575	-2.46301	-1.87493	-2.59259	-1.39084	-1.49744
PC 24:0; [M+HCOO]-; GPCho(2:0/22:0)	-0.722705	-0.789188	-1.52649	-1.35224	-1.94625	-0.947171	-1.1715	-1.24682	-1.37908	-0.256779	-1.25254	-1.33972	-0.751072	-1.09978	-0.758996	-1.69228
PA 29:0; [M-H]-; GPA(11:0/18:0)	-0.724716	-1.20704	-2.48815	-1.4829	-2.78599	-0.171514	-3.24124	-3.06983	1.56253	-2.5814	1.38698	1.34067	0.531135	1.25102	1.66947	0.883251
PG 44:11; [M-H]-; GPGro(22:5(4Z,7Z,10Z,13Z,16Z)/22:6(4Z,7Z,10Z,13Z,16Z,19Z))	-0.740279	-1.73263	-3.60485	-3.79455	-4.84675	-2.15093	-3.3376	-3.30045	-0.695403	-3.31345	-0.937979	-0.439394	-1.91251	-0.887064	-0.171537	-2.05411
PE 39:4; [M-H]-; GPEtn(17:0/22:4(7Z,10Z,13Z,16Z))	-0.753483	-2.17501	-1.33796	-2.20153	-3.1599	-1.20748	-1.99949	-2.36147	0.826498	-2.29494	0.588205	0.142833	-0.0496454	0.882724	0.564968	-0.195234
PC 38:7; [M-Ac-H]-; GPCho(16:1(7Z)/22:6(4Z,7Z,10Z,13Z,16Z,19Z))	-0.755854	0.894383	-2.05357	-1.09639	-2.60893	-0.649245	-0.186106	-1.86091	1.19987	-1.31509	0.828131	0.743171	0.200499	0.976962	0.894499	0.664861
N-(docosanoyl)-sphing-4-enine; [M-H]-; Cer(d18:1(4E)/22:0)	-0.75712	-0.438564	-2.18913	-1.72631	-2.15809	-0.255575	-1.51576	-1.56778	-0.763115	-1.41959	-0.710138	-0.848112	-0.316288	-0.529837	-0.348724	-1.19878
CL 70:4; [M-2H](2-); CL(16:0/18:1/18:1/18:2)	-0.757199	-0.513543	-1.14527	-1.87772	-1.38673	-1.03657	-2.46306	-2.32106	0.116139	-1.90296	-0.162252	0.626365	-0.0667353	0.113169	1.39039	-0.399682
PC 33:2; [M-Ac-H]-; GPCho(15:0/18:2(2E,4E))	-0.76148	0.26638	-1.80182	-0.760191	-1.65148	-0.489429	-0.223867	-0.54421	0.837012	-0.357384	0.54453	0.207592	-0.642955	0.80847	1.29946	0.613636
PC 40:8; [M-Ac-H]-; GPCho(18:2(2E,4E)/22:6(4Z,7Z,10Z,13Z,16Z,19Z))	-0.763943	1.18837	0.0342305	-0.42037	-0.974396	-0.332565	0.627972	-1.18478	1.11979	-1.14674	0.927958	1.35762	-0.103018	1.14772	1.44107	0.205731
PE 39:7; [M-H]-; GPEtn(17:1(9Z)/22:6(4Z,7Z,10Z,13Z,16Z,19Z))	-0.776805	-0.326906	-1.52623	-0.730412	-1.80048	0.371203	0.0449541	-1.07097	-0.145051	-1.49797	0.279345	0.065294	0.379268	0.234773	-1.49712	-2.8875
PE 40:2; [M-H]-; GPEtn(18:0/22:2(13Z,16Z))	-0.792294	0.800605	-2.40077	-1.58535	-2.06963	-0.270648	-2.58561	-2.34386	1.54062	-1.3504	1.54767	1.45577	1.79451	1.39795	2.37142	1.15235
PG 34:2; [M-H]-; GPGro(16:0/18:2(2E,4E))	-0.82943	-0.0557676	-1.54796	-1.14001	-1.60838	-0.383229	0.122169	-1.3387	1.00203	-1.11947	0.819629	0.672585	1.50919	0.641154	1.02578	0.519271
PC 42:5; [M-Ac-H]-; GPCho(20:4(5E,8E,11E,14E)/22:1(13Z))	-0.830845	-0.818047	-2.84783	-1.10221	-3.35203	-0.922343	-1.5709	-2.34492	0.921978	-1.34692	0.414998	0.338284	0.303506	0.523481	0.560469	0.167059
PC 35:4; [M-Ac-H]-; GPCho(15:0/20:4(5E,8E,11E,14E))	-0.835267	-0.806465	-1.36106	-1.4205	-2.23405	-0.622521	-1.55782	-1.50879	-0.258476	-1.562	-0.250374	-0.0989497	-0.166544	-0.354844	0.185508	-0.446189
CL 70:5; [M-2H](2-); CL(18:1/18:2/18:2/16:0)	-0.836689	-0.638652	-1.23129	-1.87541	-1.51182	-1.15394	-1.89525	-2.33336	0.114313	-1.95739	-0.280037	0.583042	-0.146462	0.0658056	1.3788	-0.453145
PC 36:4; [M+HCOO]-; GPCho(16:0/20:4(5E,8E,11E,14E))	-0.853938	-0.712029	-1.30226	-1.54174	-2.34402	-0.686661	-1.57997	-1.54409	0.0631327	-1.59212	-0.344099	-0.00639607	-0.188105	-0.40481	0.154159	-0.822242
PE 34:3; [M-H]-; GPEtn(16:1(7Z)/18:2(2E,4E))	-0.859111	-0.909746	-0.68772	-0.734525	-1.62131	0.105053	-1.04603	-1.77922	-0.243776	-1.51728	-0.543084	-0.851052	-0.311479	-0.26872	-0.279678	-1.31721
PE 34:3; [M-H]-; GPEtn(16:0/18:3(6Z,9Z,12Z))	-0.86618	-0.924026	-0.686631	-0.737759	-1.63827	0.102929	-1.78524	-1.78579	-0.245233	-1.52094	-0.545362	-0.854085	-0.314569	-0.292163	-0.215104	-1.32428
PE 40:4; [M-H]-; GPEtn(16:0/24:4(5Z,8Z,11Z,14Z))	-0.877063	-0.89487	-2.46855	-2.41454	-4.17321	-1.17731	-2.51431	-3.38081	0.415425	-2.74819	1.04195	0.825651	0.114491	1.30427	0.549298	0.424669
plasmenyl-PE 40:6; [M-H]-; PE(P-18:0/22:6(4Z,7Z,10Z,13Z,16Z,19Z))	-0.885258	-0.333207	-1.41597	-0.825267	-2.05294	0.37583	-0.00843216	-1.21706	-0.159311	-1.34804	0.267713	0.3773	0.300727	0.446172	0.923891	-0.0898398
PE 37:2; [M-H]-; GPEtn(18:2(2E,4E)/19:0)	-0.887596	-1.20481	-0.617324	-0.513887	-0.674886	-0.998431	-2.2215	-0.522864	-2.46385	-0.610378	-2.81425	-4.1659	-1.41033	-2.35594	-3.23088	-2.94701
PE 39:3; [M-H]-; GPEtn(19:0/20:3(5Z,8Z,11Z))	-0.888983	-1.90258	-0.362512	-0.669236	-1.82589	-1.1533	-2.05594	-1.2106	-3.30508	-1.04454	-3.26952	-2.80774	-1.25479	-3.19637	-2.88086	-3.17215
plasmenyl-PE 34:1; [M-H]-; PE(P-16:0/18:1(11E))	-0.894457	-0.953784	-0.306049	-0.623727	-0.69824	-0.82343	-0.636311	-1.02976	-0.765476	-1.60079	-0.767046	-1.22266	-0.774043	-0.90036	-1.12416	-1.00759
PG 44:10; [M-H]-; GPGro(22:4(7Z,10Z,13Z,16Z)/22:6(4Z,7Z,10Z,13Z,16Z,19Z))	-0.918954	-2.13564	-3.38348	-3.22721	-4.68085	-2.09406	-2.36571	-3.32438	-1.81776	-3.02235	-2.28365	-2.14304	-1.62111	-2.24452	-1.68647	-2.81128
PE 26:1; [M-H]-; GPEtn(8:0/18:1(11E))	-0.925878	-1.77324	-2.3539	-2.05375	-3.5099	-2.01665	-2.05865	-2.9954	1.34426	-3.68929	0.332915	0.39255	0.643732	1.2132	0.379974	-0.393893
N-(tetracosanoyl)-sphing-4-enine; [M-H]-; Cer(d18:1(4E)/24:0)	-0.950285	-0.572419	-1.95602	-2.32986	-2.41556	-0.141763	-1.38944	-2.02451	-0.0454605	-1.2382	0.086798	0.122745	0.216617	-0.139808	0.0606077	-0.200827
PG 34:2; [M-H]-; GPGro(16:1(7Z)/18:1(11E))	-0.952368	0.127724	-1.50137	-1.11793	-1.81336	-0.362254	-0.422377	-1.53539	0.781919	-1.42597	0.518629	0.438703	1.5364	0.695691	0.867021	0.259264
PG 40:6; [M-H]-; GPGro(18:1(11E)/22:5(4Z,7Z,10Z,13Z,16Z))	-0.971802	-2.00194	-3.16022	-1.60176	-3.68431	-1.24032	-1.60731	-2.27288	-0.358642	-1.88055	-0.399414	0.0651564	-0.210248	-0.895196	-0.167003	-0.785014
PC 22:0; [M-Ac-H]-; GPCho(6:0/16:0)	-0.975849	-1.33409	-3.04815	-3.81832	0.265107	-0.314703	-1.62509	-4.42743	1.46881	-4.11938	1.32817	-0.235036	1.00003	0.204915	0.931384	0.292377
CL 72:1; [M-2H](2-); CL(16:0/20:0/18:1/18:0)	-0.993645	-0.840392	-0.540265	0.887826	-0.114298	0.655977	-1.43007	-0.580897	-0.851423	-0.443425	-1.00956	-0.866367	-1.13744	-0.876385	-0.9764	-1.11937
CL 76:8; [M-2H](2-); CL(18:2/18:1/20:2/20:3)	-0.995978	0.194112	-2.12989	-1.09608	-1.93384	-0.298375	-0.121051	-1.64714	-0.128124	-1.67261	-1.28314	-0.330941	-0.629725	0.0494387	0.256489	-1.15208
PA 27:0; [M-H]-; GPA(9:0/18:0)	-1.01298	-1.63927	-3.00045	-3.20959	-4.72889	-1.16254	-3.56918	-3.76757	1.28759	-3.71916	1.03185	0.549698	0.278755	1.13823	1.51169	0.527901
PC 36:2; [M-CH3]-; GPCho(18:0/18:2(2E,4E))	-1.02733	-1.31045	-1.52286	-1.37951	-2.50556	-1.15648	-1.56982	-2.96751	0.940539	-2.30427	0.846202	0.865358	-1.0575	0.920277	0.990428	-0.31781
PC 22:4; [M+HCOO]-; GPCho(2:0/20:4(5E,8E,11E,14E))	-1.04829	-2.1368	-0.961459	-0.886671	-0.829242	-0.861952	-1.33412	-0.866577	-1.04458	-0.713586	-1.32466	-0.941694	-0.537637	-1.43631	-0.854029	-0.97617
PG 38:3; [M-H]-; GPGro(18:1(11E)/20:2(11Z,14Z))	-1.05363	-0.747617	-1.51278	-1.29812	-2.23362	-0.198775	-1.16369	-1.29524	-0.621402	-1.18201	-1.18208	-1.10405	0.0487419	-1.15236	-1.58946	-1.4516
PE 34:2; [M-H]-; GPEtn(16:0/18:2(2E,4E))	-1.05363	-1.04638	-2.05339	-2.45335	-2.51914	-1.25677	-1.7354	-2.1862	-0.0263306	-1.57127	0.148421	0.185568	0.327885	0.542913	0.380018	0.195352
CL 76:7; [M-2H](2-); CL(18:1/20:4/18:2/20:0)	-1.09005	-1.96834	-2.65029	-2.51416	-2.33561	-2.04023	-3.63879	-2.54955	-1.78349	-3.00844	-2.40802	-2.6164	-2.0737	-2.38513	-2.16344	-2.35557
PC 38:5; [M-CH3]-; GPCho(20:4(5E,8E,11E,14E)/18:1(11E))	-1.09415	-0.880631	-0.887753	-0.932718	-1.59379	0.158781	-1.85563	-0.902313	-2.36194	-0.941387	-1.6289	-2.6588	-0.397751	-2.20401	-1.77893	-1.78239
PC 34:4; [M-Ac-H]-; GPCho(16:1(7Z)/18:3(6Z,9Z,12Z))	-1.10046	-0.729641	0.190298	0.385889	-0.722497	-0.383229	-1.64853	-0.135486	-2.08586	-0.154518	-2.46813	-2.4747	-1.55499	-2.70772	-2.18393	-2.57845
PC 36:2; [M+HCOO]-; GPCho(18:1(11E)/18:1(11E))	-1.10126	-1.17402	-2.48058	-0.609512	-2.34836	-0.0630894	-0.657762	-1.69705	-0.437471	-0.783875	-0.3354	-0.512053	-0.326301	-0.992711	-0.376837	-1.25377
CL 74:10; [M-2H](2-); CL(18:1/18:3/18:2/20:4)	-1.10197	0.746144	-1.51484	-1.82587	-3.14115	-1.90634	-3.35011	-2.15312	2.11592	-1.94223	1.21727	1.81467	0.0924737	1.51354	1.58214	0.666425
PC 32:0; [M-Ac-H]-; GPCho(14:0/18:0)	-1.11195	-0.16054	-1.88151	-2.14849	-3.25491	-0.321553	-1.05624	-2.79758	1.83315	-2.45154	1.5733	1.58607	1.24168	1.72529	2.32044	1.1475
PG 40:5; [M-H]-; GPGro(18:1(11E)/22:4(7Z,10Z,13Z,16Z))	-1.11763	0.17636	-1.42818	-1.02709	-2.0236	-0.0880562	-0.248109	-1.62148	0.991608	-1.10764	0.693546	0.735381	0.352594	0.513595	1.19781	0.222467
PC 36:4; [M-CH3]-; GPCho(16:0/20:4(5E,8E,11E,14E))	-1.11885	-0.278472	-3.17358	-1.97474	-2.4103	0.272152	-1.51618	-2.48139	2.3172	-2.03656	1.958	2.08959	1.71246	1.97824	2.6613	1.63855
PE 40:7; [M-H]-; GPEtn(18:1(11E)/22:6(4Z,7Z,10Z,13Z,16Z,19Z))	-1.1307	-2.50017	-1.3132	-1.52936	-2.47526	-2.60755	-1.81911	-1.89264	-1.12544	-1.63543	-1.45408	-0.986341	-1.67216	-0.609025	-0.740187	-1.36911
PC 40:3; [M-Ac-H]-; GPCho(20:0/20:3(5Z,8Z,11Z))	-1.13553	-1.41938	-1.84767	-1.77017	-2.0154	-0.525852	-0.123338	-1.57841	-1.25025	-1.40924	-1.84273	-1.50257	-0.676658	-1.39915	-1.10694	-1.87531
PE 30:0; [M-H]-; GPEtn(14:0/16:0)	-1.1412	-0.305608	-0.409366	-0.593018	-1.71761	-1.395	-3.15608	-1.51982	-3.62635	-1.67556	-3.78129	-4.5238	-2.92295	-3.60726	-4.37544	-3.61718
PC 37:1; [M-Ac-H]-; GPCho(18:1(11E)/19:0)	-1.1471	-1.89307	-1.62072	-0.772327	-1.07861	0.285856	0.90469	-1.46995	-0.628658	-0.94775	-0.86077	-1.21775	-0.721974	-1.07356	-0.758516	-1.64973
PC 24:3; [M+HCOO]-; GPCho(6:0/18:3(6Z,9Z,12Z))	-1.15219	-0.35026	-0.961284	-1.4218	-1.79797	-0.795415	-0.725176	-1.461	-2.4751	-1.30188	-2.1466	-1.84984	-1.44016	-2.16191	-1.88841	-2.33237
CL 76:11; [M-2H](2-); CL(16:1/20:4/22:6/18:0)	-1.15553	-0.825041	-1.49589	-1.05345	-2.5869	-0.994444	-1.50092	-1.21841	-0.109776	-0.805901	-0.206511	0.3471	-1.1107	-0.979931	-0.466348	-1.00148
plasmenyl-PE 38:2; [M-H]-; PE(P-16:0/22:2(13Z,16Z))	-1.16873	-0.733437	-3.49094	-1.87505	-2.89807	-1.00271	-1.67328	-2.70691	-0.00358673	-1.76098	0.494991	0.473298	0.204678	0.398947	0.717217	0.00239206
PC 37:4; [M-Ac-H]-; GPCho(17:1(9Z)/20:3(5Z,8Z,11Z))	-1.17496	-1.50453	-2.11594	-2.10336	-2.65827	0.349971	-0.324649	-2.18412	0.0606741	-1.89835	-0.00935139	-0.371895	0.221366	-0.272672	-0.171281	-0.761505
plasmenyl-PE 40:4; [M-H]-; PE(P-20:0/20:4(5E,8E,11E,14E))	-1.19508	-1.49719	-0.509376	-0.924864	-1.49539	-1.49123	-1.85458	-1.27188	-2.13339	-1.73845	-2.54445	-3.18585	-1.74958	-2.90008	-2.27802	-2.87787
PC 38:0; [M-Ac-H]-; GPCho(16:0/22:0)	-1.20035	-0.393967	-3.74175	-3.71463	-2.71054	-2.26292	-1.33065	-3.04288	0.359847	-1.84972	0.510647	0.285641	-0.52303	0.508715	0.444867	0.0953276
PC 23:0; [M-Ac-H]-; GPCho(7:0/16:0)	-1.20768	-0.842046	-4.13543	-2.39832	-4.18951	-0.0293415	-2.04722	-3.30004	1.75662	-3.34759	1.81669	0.857276	-0.483781	0.423993	1.84001	0.0631497
PC 40:3; [M-Ac-H]-; GPCho(18:2(2E,4E)/22:1(13Z))	-1.2105	-1.60288	-1.66466	-1.47505	-1.85534	-0.573589	-0.00319261	-1.43	-0.971885	-1.85593	-1.08809	-1.24991	-0.644682	-1.29111	-0.981773	-1.52361
PE 36:5; [M-H]-; GPEtn(18:2(2E,4E)/18:3(6Z,9Z,12Z))	-1.21278	0.792402	-1.53745	-1.30674	-2.96489	-1.9214	-2.47631	-1.43415	2.1259	-1.56617	1.21431	1.8096	0.121315	1.537	1.56068	0.681702
PC 40:0; [M-Ac-H]-; GPCho(16:0/24:0)	-1.21517	-2.05558	-3.94279	-2.56381	-2.30287	-0.0399407	0.0964351	-2.92304	-1.704	-2.10205	-1.04297	-1.30753	-1.23241	-1.39371	-1.15052	-1.62173
N-(eicosanoyl)-sphing-4-enine; [M-H]-; Cer(d18:1(4E)/20:0)	-1.21593	-0.799254	-1.55749	-1.16037	-1.92409	-1.08919	-2.2564	-1.81385	-1.18984	-1.47966	-1.6464	-1.50189	-2.1045	-1.89426	-1.82426	-2.279
PE 36:5; [M-H]-; GPEtn(16:1(7Z)/20:4(5E,8E,11E,14E))	-1.22553	0.925115	-1.62628	-2.2022	-3.34973	-1.4538	-3.29642	-2.18148	2.00078	-1.7519	1.18601	1.64954	-0.0470165	1.56135	1.50699	0.804691
CL 76:11; [M-2H](2-); CL(18:1/18:2/18:3/22:5)	-1.22619	-1.58734	-1.68134	-0.733556	-2.46011	-0.742877	0.456774	-1.59903	-1.55548	-1.65501	-1.86969	-1.28561	-1.4516	-1.07303	-0.956317	-1.69045
PE 36:5; [M-H]-; GPEtn(14:0/22:5(4Z,7Z,10Z,13Z,16Z))	-1.24861	0.934832	-1.62044	-2.13244	-3.30553	-1.55964	-2.63834	-2.27912	2.03548	-1.75532	1.212	1.71214	0.0265586	1.5688	1.52007	0.802521
CL 80:6; [M-2H](2-); CL(18:0/22:0/20:2/20:4)	-1.25452	-0.624685	-3.4053	-2.95918	-3.38685	-0.889714	-1.71669	-3.22743	1.17041	-2.15722	0.894314	0.813934	-0.219549	1.19579	1.43738	0.729792
CL 72:5; [M-2H](2-); CL(16:0/20:2/18:2/18:1)	-1.26236	-1.4603	-1.35494	-0.764307	0.0965225	-1.33869	-1.16678	-1.33451	-1.37366	-1.52411	-1.30125	-1.05946	-1.09385	-0.947691	-1.02515	-1.13076
PC 40:3; [M-Ac-H]-; GPCho(18:1(11E)/22:2(13Z,16Z))	-1.26934	-1.29289	-1.81223	-1.32341	-1.62838	-0.226895	-0.257262	-1.47018	-1.14363	-1.78585	-1.039	-1.51089	-0.613061	-1.46232	-1.12838	-1.78915
PC 28:0; [M+HCOO]-; GPCho(2:0/26:0)	-1.27625	-2.27789	-2.24726	-2.67411	-1.61827	-2.04023	-1.67675	-2.6018	-2.90638	-2.50159	-2.74558	-2.85348	-2.56771	-3.54829	-2.59117	-3.05827
PE 35:1; [M-H]-; GPEtn(17:0/18:1(11E))	-1.29359	-2.32558	-1.04582	-0.705265	-2.02817	-1.25728	-2.65971	-1.23572	-2.07253	-1.30656	-2.04211	-3.33766	-1.60606	-2.04188	-2.89304	-2.17254
plasmenyl-PE 36:0; [M-H]-; PE(P-20:0/16:0)	-1.30662	-2.33509	-1.05695	-0.731137	-2.08727	-1.28571	-2.66613	-1.27368	-2.10161	-1.31685	-2.05829	-3.32847	-1.64494	-2.0301	-2.89558	-2.2079
PC 24:0; [M-Ac-H]-; GPCho(8:0/16:0)	-1.3079	-0.960957	-4.31231	-2.20578	-3.72651	0.209654	-1.16206	-3.42386	1.62372	-4.1011	0.93304	1.09527	0.800581	0.957968	1.11466	-0.0760089
plasmenyl-PE 38:3; [M-H]-; PE(P-18:0/20:3(5Z,8Z,11Z))	-1.31266	0.0259732	-2.04201	-1.26999	-1.80329	-0.239646	-0.680233	-1.41996	-0.292581	-1.8267	-0.426242	-0.4757	-0.879905	-0.00560486	-0.672461	0.43401
CL 70:6; [M-2H](2-); CL(16:0/18:1/18:2/18:3)	-1.32258	-0.858855	-0.686195	-0.728078	-1.59937	0.109757	-1.06183	-2.07911	-0.240867	-1.51551	-0.538161	-0.850619	-0.291996	-0.223594	-0.268485	-1.30297
PC 40:4; [M+HCOO]-; GPCho(16:0/24:4(5Z,8Z,11Z,14Z))	-1.32598	-1.36389	-3.3569	-2.54386	-3.08594	-0.922208	-1.19239	-3.28781	-0.665668	-2.22836	-0.538539	-0.689576	-0.400228	-0.00808603	0.00096507	-0.418408
PE 42:1; [M-H]-; GPEtn(18:1(11E)/24:0)	-1.33647	-2.43214	-4.09633	-3.60544	-3.99646	-2.48303	-1.66361	-3.74735	-3.06781	-3.8812	-2.62343	-3.34446	-2.39324	-2.60358	-2.58502	-3.03703
PE 36:5; [M-H]-; GPEtn(16:0/20:5(5Z,8Z,11Z,14Z,17Z))	-1.34549	0.851428	-1.61449	-2.36069	-3.07567	-1.48164	-2.82398	-2.08192	1.92753	-1.86923	1.1064	1.54707	-0.162951	1.51421	1.48283	0.767075
PC 36:3; [M-CH3]-; GPCho(18:2(2E,4E)/18:1(11E))	-1.37349	-1.13246	-2.45241	-1.73517	-2.63492	0.747276	-0.521267	-2.29738	0.92778	-2.23872	0.860326	0.438809	1.30422	0.482191	1.20182	0.355555
PC 38:2; [M-CH3]-; GPCho(20:1(11E)/18:1(11E))	-1.37811	-2.55985	-1.27297	-0.739378	-3.12342	0.164396	-1.30285	-1.70854	-1.17867	-1.57455	-1.70241	-2.05547	-0.943212	-1.65407	-2.4179	-2.95982
CL 68:3; [M-2H](2-); CL(18:1/16:0/18:1/16:1)	-1.38079	-2.15333	-2.41705	-2.78415	-1.59474	-2.22073	-1.88772	-2.63135	-2.40887	-2.54081	-2.20255	-2.56608	-1.46818	-2.50216	-2.47043	-1.9719
PC 37:4; [M-Ac-H]-; GPCho(17:0/20:4(5E,8E,11E,14E))	-1.3814	-1.39385	-2.36269	-1.94603	-2.68373	0.27646	-0.655705	-1.87943	0.221835	-1.28309	-0.442638	-0.505635	-0.0640751	-0.627825	-0.388535	-1.13477
PC 36:3; [M-CH3]-; GPCho(18:1(11E)/18:2(2E,4E))	-1.38837	-1.16374	-2.54335	-1.81012	-2.64585	0.745064	-0.6933	-2.2587	0.925192	-2.31366	0.902444	0.443368	1.29965	0.474232	1.20179	0.360547
PC 40:6; [M-Ac-H]-; GPCho(20:2(11Z,14Z)/20:4(5E,8E,11E,14E))	-1.39538	0.0965188	-1.61035	-1.62657	-1.59773	-0.501805	-0.262469	-1.48953	0.91184	-1.71829	0.832699	0.781417	-0.745409	0.989733	1.05925	0.223511
PE 36:1; [M-H]-; GPEtn(16:0/20:1(11E))	-1.39636	-2.22718	-4.76058	-3.21228	-3.46258	-1.78529	-3.13364	-3.9944	-0.893811	-3.25252	-1.44526	-1.60584	-0.965811	-1.27822	-0.477374	-1.30275
plasmenyl-PE 38:4; [M-H]-; PE(P-16:0/22:4(7Z,10Z,13Z,16Z))	-1.40068	-1.00626	-1.1583	-1.67426	-2.13068	-2.02157	-0.646826	-2.05958	-0.758313	-1.84575	-0.806938	-0.362611	-1.44452	-0.522724	-0.345978	-0.824399
plasmenyl-PE 42:6; [M-H]-; PE(P-20:0/22:6(4Z,7Z,10Z,13Z,16Z,19Z))	-1.41848	-0.934242	-0.413325	-1.45136	-2.64079	-0.6234	-2.63473	-1.94686	0.316496	-1.24393	-0.173895	-0.513765	-0.134219	-0.40461	-0.478007	-1.18594
PC 37:0; [M+HCOO]-; GPCho(18:0/19:0)	-1.41885	-0.313455	-1.33751	-1.24332	-2.54356	0.286617	-1.10218	-1.80962	1.22495	-1.54415	1.16191	0.719208	1.57199	0.96591	1.2956	0.749344
CL 70:5; [M-2H](2-); CL(16:0/18:2/18:1/18:2)	-1.43193	-0.841652	-2.13029	-2.16059	-1.95894	-1.99146	-2.01289	-2.60761	0.0465069	-2.23935	-0.800575	0.230718	-0.999006	-0.667137	1.36396	-1.05104
PE 40:1; [M-H]-; GPEtn(18:1(11E)/22:0)	-1.44093	-1.92779	-2.2061	-2.68999	-3.54513	-2.09498	-1.25934	-2.97533	-2.51886	-2.667	-2.57609	-2.29159	-2.30457	-1.85983	-2.31824	-2.56268
PC 39:4; [M-Ac-H]-; GPCho(17:0/22:4(7Z,10Z,13Z,16Z))	-1.44195	-1.75695	-2.34883	-2.37548	-2.56546	0.0431653	-0.38177	-2.89991	-0.221413	-2.41582	-0.619667	-0.882553	0.599224	-0.872597	-0.778638	-1.50458
CL 70:5; [M-2H](2-); CL(16:1/18:1/18:1/18:2)	-1.45101	-0.809313	-2.2671	-2.2195	-1.96052	-1.98297	-2.02966	-2.68404	-0.0358913	-2.18963	-0.774776	0.187634	-1.0288	-0.646637	1.3503	-1.06745
PA 27:1; [M-H]-; GPA(9:0/18:1(11E))	-1.46439	-1.45511	-3.89302	-3.72166	-4.56999	-1.04258	-3.30142	-3.9083	1.18642	-3.89556	0.982844	0.947447	0.33443	0.875573	1.38	0.473983
PS 36:4; [M-H]-; GPSer(16:0/20:4(5E,8E,11E,14E))	-1.47152	-0.993944	-3.61975	-3.58259	-3.83452	-2.42746	-2.14931	-3.85143	0.293996	-2.55758	-0.230871	0.457065	-1.41651	0.690298	0.682926	0.187041
lysoPE 22:5; [M-H]-; PE(22:5(4Z,7Z,10Z,13Z,16Z)/0:0)	-1.47256	-1.28473	-1.24651	0.0892576	-2.41556	0.977525	-1.71431	-2.2478	0.307452	-0.52341	0.31222	0.522932	0.0948044	0.816162	0.554373	0.0389071
PC 35:1; [M+HCOO]-; GPCho(17:0/18:1(11E))	-1.49469	-2.12639	-2.29405	-1.65014	-1.16926	-0.617914	0.828008	-1.11807	-0.68548	-0.83258	-0.804572	-0.712196	-0.632122	-1.12319	-0.560273	-2.87531
lysoPE 20:2; [M-H]-; PE(20:2(11Z,14Z)/0:0)	-1.49588	-1.8579	-2.79054	-1.7611	-2.71083	-1.96364	-3.73878	-2.88357	-1.9976	-2.40948	-1.75997	-2.96146	-2.44949	-2.13909	-2.9706	-2.01365
PC 24:1; [M+HCOO]-; GPCho(2:0/22:1(13Z))	-1.50064	-1.61644	-0.771936	-0.979805	-1.63046	-0.0136953	1.01442	-1.18308	-2.34989	-0.383656	-2.54263	-2.62644	-0.456829	-2.17596	-2.186	-2.57145
PC 39:6; [M-Ac-H]-; GPCho(17:1(9Z)/22:5(4Z,7Z,10Z,13Z,16Z))	-1.50463	-0.958562	-2.90547	-2.40294	-2.07359	-0.908747	0.359006	-2.10425	0.109216	-2.58219	-0.16546	-0.515547	-1.40242	0.137471	0.194617	-0.9261
PC 24:6; [M+HCOO]-; GPCho(2:0/22:6(4Z,7Z,10Z,13Z,16Z,19Z))	-1.51932	-1.66094	-1.06646	-0.99966	-0.879434	0.779272	1.1351	-0.014949	-0.706179	0.404285	-1.91846	-0.984062	1.00342	-0.869371	-0.639444	-0.886131
PG 32:0; [M-H]-; GPGro(16:0/16:0)	-1.5247	-0.815801	-3.23638	-2.91421	-3.88208	-2.79047	-2.47913	-2.98024	-0.452757	-1.92388	-0.256581	0.0112325	-1.42896	-0.124674	0.221605	-1.21263
PE 30:0; [M-H]-; GPEtn(12:0/18:0)	-1.53851	-1.1928	-4.34769	-3.02957	-3.76569	-0.977764	-2.69353	-4.63987	0.348007	-2.8358	-0.0195553	-0.132273	-0.142431	-0.243682	0.312939	-0.780521
PC 38:4; [M+HCOO]-; GPCho(18:2(2E,4E)/20:2(11Z,14Z))	-1.54028	-1.47587	-2.85598	-2.29134	-3.3406	-0.918696	-0.55889	-3.31567	-0.42299	-2.77389	-0.648273	-0.60723	-0.528839	-0.772613	-0.518513	-0.52123
PC 40:2; [M-Ac-H]-; GPCho(18:2(2E,4E)/22:0)	-1.55163	-2.6368	-1.11087	-1.33843	-1.58703	-1.43864	0.147713	-1.19008	-0.695229	-1.70171	-2.1122	-2.41053	-1.41607	-1.53918	-1.65913	-2.55959
CL 70:6; [M-2H](2-); CL(16:0/16:1/18:2/20:3)	-1.55355	-0.558428	-0.608976	-0.733959	-1.93195	-0.726489	-1.41976	-1.15913	-0.123981	-1.20033	-0.400719	-0.575278	-0.0321904	0.00553297	-0.0873777	-1.37735
PC 42:5; [M-Ac-H]-; GPCho(20:1(11E)/22:4(7Z,10Z,13Z,16Z))	-1.5746	-1.88558	-3.44896	-1.61018	-3.31266	-1.30744	-1.63631	-1.76602	0.597049	-1.48953	0.531007	0.265264	-0.29274	0.0599677	0.459106	-0.296002
PC 23:0; [M-Ac-H]-; GPCho(5:0/18:0)	-1.5774	-0.668535	-3.4053	-2.55951	-2.97475	-0.34756	-1.51204	-3.57705	1.74315	-2.23935	0.973434	0.214308	-0.070967	0.104335	1.1785	0.645624
DGDG 20:2; [M-H]-; DGDG(2:0/18:2(2E,4E))	-1.58033	-1.88704	-2.55975	-1.22154	-1.10079	-2.16814	-0.620847	-1.60142	-1.14269	-1.88755	-0.411276	-1.13881	-1.98505	-0.6165	-0.628078	-1.05573
PC 40:1; [M-Ac-H]-; GPCho(18:1(11E)/22:0)	-1.59667	-2.7568	-2.95848	-2.11257	-3.55566	-1.28849	0.60809	-2.43887	-2.8065	-2.17105	-2.11085	-1.93994	-1.82199	-2.42951	-3.26214	-2.31494
PC 37:5; [M+HCOO]-; GPCho(17:1(9Z)/20:4(5E,8E,11E,14E))	-1.60022	-2.27661	-3.43816	-2.89676	-2.73247	-2.22706	-2.31506	-2.49537	-2.12427	-2.95482	-2.52005	-2.08835	-3.06882	-2.92283	-1.93022	-2.40959
PE 40:2; [M-H]-; GPEtn(18:1(11E)/22:1(13Z))	-1.61019	-2.05485	-1.37644	-0.845621	-2.35639	0.00249558	-1.4287	-1.81853	-1.41884	-1.5403	-1.95232	-2.09654	-1.10165	-1.86459	-2.4393	-3.04599
PC 34:3; [M+HCOO]-; GPCho(16:1(7Z)/18:2(2E,4E))	-1.61234	-1.21518	-2.14318	-1.81644	-2.81985	-1.54124	-2.32084	-2.287	-0.751726	-2.64891	-0.350657	-0.297591	-1.47354	-0.039751	0.267995	-1.20328
PC 44:1; [M-Ac-H]-; GPCho(18:1(11E)/26:0)	-1.61234	-1.89929	-1.85565	-1.19507	-1.14492	2.05211	2.27826	0.630419	-0.117702	1.28612	-2.76846	-0.520357	2.08997	-0.574243	0.052362	0.0843665
CL 74:10; [M-2H](2-); CL(16:0/16:1/20:4/22:5)	-1.62904	0.714765	-1.60157	-2.38078	-2.67424	-1.80636	-3.48724	-1.96183	1.29506	-2.02809	1.46292	1.35337	-0.126777	1.35133	1.35237	0.578652
PC 38:3; [M+HCOO]-; GPCho(18:0/20:3(5Z,8Z,11Z))	-1.63035	-2.22204	-2.60925	-2.45975	-2.41532	0.543749	-1.65126	-2.82323	-0.888258	-2.61449	-1.1886	-1.28409	-0.429628	-0.648848	-0.880862	-1.46295
PA 38:5; [M-H]-; GPA(18:1(11E)/20:4(5E,8E,11E,14E))	-1.6366	-1.77776	-3.27821	-2.86282	-3.72651	-1.76842	-2.64739	-4.27087	-0.251903	-3.08868	-0.572132	-0.526564	-1.33701	-0.808527	-0.8294	-1.9784
PC 42:1; [M-Ac-H]-; GPCho(18:0/24:1(15Z))	-1.67123	-2.46454	-2.39387	-2.44566	-2.62187	0.937917	1.5558	-1.99044	-1.3788	-0.74029	-1.77006	-1.57192	-0.959671	-1.43726	-1.57839	-1.29173
CL 80:15; [M-2H](2-); CL(18:1/18:2/22:6/22:6)	-1.67736	-1.67028	-3.05039	-2.73646	-2.67395	-0.647344	-0.897814	-1.95184	-1.4757	-1.91239	-1.48057	-1.61537	1.97732	-2.04895	-1.60181	-1.68233
PC 22:0; [M+HCOO]-; GPCho(2:0/20:0)	-1.68879	-1.62658	-1.56989	-1.19396	-1.88606	-1.07454	-0.698701	-1.31484	-2.51764	-0.791714	-2.46266	-2.16181	-0.618057	-2.37229	-1.81344	-2.25616
PI 36:4; [M-H]-; GPIns(16:0/20:4(5E,8E,11E,14E))	-1.69166	-1.53836	-1.45402	-1.48956	-1.65374	-1.16462	-1.5379	-1.63845	-0.984101	-1.68602	-1.29102	-0.762347	-1.26671	-0.613181	-0.607772	-1.19838
PE 39:4; [M-H]-; GPEtn(19:0/20:4(5E,8E,11E,14E))	-1.69803	-2.22533	-2.37925	-1.63439	-4.22436	-1.05528	-1.61662	-2.49444	1.30624	-1.57771	1.23594	0.867096	0.388882	1.19478	0.800272	-0.0538352
PC 20:3; [M-CH3]-; GPCho(2:0/18:3(6Z,9Z,12Z))	-1.70611	-1.50953	-4.32581	-3.09774	-2.32792	-0.361887	-0.280227	-3.72575	-0.907385	-3.72382	-0.753902	-0.870747	-0.474459	-0.902902	-0.613408	-0.98864
PC 42:6; [M-Ac-H]-; GPCho(20:4(5E,8E,11E,14E)/22:2(13Z,16Z))	-1.72101	-2.25315	-2.28304	-2.07773	-3.70116	-1.38677	-0.816553	-3.20121	-0.104248	-1.90692	-0.324599	-0.552087	-0.74847	-0.488171	0.0788959	-0.702798
PC 22:3; [M+HCOO]-; GPCho(2:0/20:3(5Z,8Z,11Z))	-1.7258	-1.70141	-1.31635	-1.4396	-1.0562	-2.38733	-3.48075	-2.49537	-2.30905	-2.52018	-2.0389	-2.32078	-2.43358	-1.84039	-2.08907	-2.34669
PC 24:0; [M+HCOO]-; GPCho(6:0/18:0)	-1.73139	-0.686327	-3.98359	-2.53314	-1.71687	-0.505143	-1.04977	-2.96524	1.20931	-3.31257	1.11859	0.58525	0.0759999	0.861745	2.0868	0.451878
PC 36:6; [M+HCOO]-; GPCho(14:0/22:6(4Z,7Z,10Z,13Z,16Z,19Z))	-1.74216	-0.666579	-2.96515	-2.02403	-2.1246	-0.50981	0.0876632	-3.61625	-0.260267	-2.85003	-0.0370801	-0.188306	0.0983193	0.251168	0.488223	-0.181347
PG 38:3; [M-H]-; GPGro(18:2(2E,4E)/20:1(11E))	-1.76808	-0.629439	-1.18893	-1.33145	-2.02232	-0.1623	-0.625313	-1.55577	-0.587987	-1.15329	-1.11366	-0.964453	0.491548	-0.656453	-1.60043	-1.67078
PC 36:4; [M+HCOO]-; GPCho(18:2(2E,4E)/18:2(2E,4E))	-1.77032	-0.762908	-1.20735	-1.60353	-1.98734	-0.857161	-1.01523	-1.67592	0.136516	-1.61449	-0.507931	-0.289709	-0.32741	-0.00110914	-0.125836	-0.603295
PE 38:3; [M-H]-; GPEtn(18:1(11E)/20:2(11Z,14Z))	-1.77128	-1.25693	-1.1841	-1.1133	-2.05499	-1.00372	-1.49314	-1.8244	-0.649391	-1.63886	-0.918261	-1.24183	3.09759	-0.536693	4.20722	3.16585
PC 42:6; [M-Ac-H]-; GPCho(20:0/22:6(4Z,7Z,10Z,13Z,16Z,19Z))	-1.77272	-2.36061	-2.23681	-2.01557	-3.83901	-2.19175	-1.29518	-2.89867	-0.21631	-2.32136	-0.620387	-0.304922	-1.05016	-0.26375	-0.244673	-1.10619
PC 34:4; [M+HCOO]-; GPCho(14:0/20:4(5E,8E,11E,14E))	-1.77753	-1.2312	-1.90277	-1.73291	-2.17544	-0.580402	-2.19637	-2.31236	0.215862	-1.96408	-0.0901928	0.142616	-0.469018	0.281421	-0.138219	-1.46043
lysoPE 16:1; [M-H]-; PE(16:1(7Z)/0:0)	-1.79693	-2.7568	-2.4243	-2.35522	-3.05574	-0.862211	-3.54022	-2.76814	-1.73766	-2.21029	-2.43706	-1.46076	-2.5615	-1.9355	-1.4004	-1.67078
PG 38:2; [M-H]-; GPGro(18:1(11E)/20:1(11E))	-1.80247	-2.02287	-2.02668	-2.07732	-2.34905	-0.392193	-0.467062	-1.59238	-1.15645	-1.24696	-1.09075	-2.21763	-0.219292	-2.52751	-0.903841	-2.34094
PC 28:1; [M+HCOO]-; GPCho(11:0/17:1(9Z))	-1.81033	-1.59012	-2.58145	-2.88991	-3.74687	-2.64411	-3.15478	-3.03162	-2.00573	-2.74523	-0.756187	-1.07444	-1.74513	-0.781594	-1.01904	-1.06855
CL 76:6; [M-2H](2-); CL(18:0/20:0/20:4/18:2)	-1.84609	-1.26874	-2.28457	-2.33011	-2.40244	-0.431593	-1.39648	-2.32085	0.616325	-2.47243	0.336343	0.122392	-0.775083	0.474086	0.0527452	-0.943155
CL 72:5; [M-2H](2-); CL(18:1/16:0/18:1/20:3)	-1.84895	-2.7236	-2.85957	-2.45868	-3.01886	-1.03	-2.03084	-2.71562	-1.35892	-2.66252	-1.16167	-1.66654	-1.40125	-1.92245	-1.53282	-2.17313
PC 24:1; [M-Ac-H]-; GPCho(8:0/16:1(7Z))	-1.84946	-1.78335	-4.93311	-2.80096	-3.55883	-1.07891	-1.71884	-4.69691	0.0943687	-3.45034	0.0365571	-0.128229	-0.83091	-0.437811	-0.205643	-1.21627
PC 25:1; [M-Ac-H]-; GPCho(7:0/18:1(11E))	-1.8503	-2.22163	-4.88567	-2.56238	-4.56573	0.321928	-2.01611	-4.52926	-0.219357	-3.94359	-0.701983	-1.43796	-0.311068	-1.28927	-0.576441	-1.33544
PE 23:0; [M-H]-; GPEtn(5:0/18:0)	-1.8503	-2.34176	-2.40817	-3.54925	-3.95267	-2.90768	-2.97535	-3.45404	-0.583092	-2.53748	-1.18753	-1.30208	-2.68365	-0.766941	-1.45618	-1.37904
PE 37:1; [M-H]-; GPEtn(18:1(11E)/19:0)	-1.85724	-2.45631	-2.12261	-1.92708	-2.88905	-1.41124	-3.37095	-1.83281	-2.88569	-1.72848	-2.40058	-2.84173	-1.40154	-2.01821	-2.27665	-2.81863
PC 40:5; [M+HCOO]-; GPCho(18:1(11E)/22:4(7Z,10Z,13Z,16Z))	-1.86319	-1.09337	-3.81414	-2.91935	-4.45813	-2.58982	-2.27066	-3.58052	0.947099	-2.79301	0.761409	0.587232	-0.233906	0.823186	1.15467	0.240486
PC 42:2; [M-Ac-H]-; GPCho(18:1(11E)/24:1(15Z))	-1.86763	-2.67252	-4.04406	-2.79489	-3.69591	-1.24573	-1.15624	-2.55784	-1.68239	-3.07635	-1.5542	-1.96539	-2.56837	-1.52084	-1.35641	-2.0399
PC 37:3; [M-Ac-H]-; GPCho(17:0/20:3(5Z,8Z,11Z))	-1.88137	-1.94157	-2.38489	-2.17301	-2.67884	0.217716	-1.27084	-3.48813	-0.73028	-2.77028	-0.928532	-1.07575	-0.289562	-0.847715	-0.128751	-0.580009
PC 39:4; [M-Ac-H]-; GPCho(15:0/24:4(5Z,8Z,11Z,14Z))	-1.88241	-1.82014	-2.42115	-2.1763	-1.83821	-1.03584	-0.122155	-1.77466	-1.15991	-1.46207	-2.13718	-1.91403	-1.17763	-1.88529	-1.36545	-2.70329
PC 24:5; [M+HCOO]-; GPCho(2:0/22:5(4Z,7Z,10Z,13Z,16Z))	-1.88275	-2.16236	-1.34024	-1.24804	-1.35409	-0.700859	-0.823334	-1.26138	-1.84709	-1.29754	-2.98843	-2.35008	-1.39411	-2.52026	-1.96927	-1.60707
DGDG 32:1; [M-H]-; DGDG(12:0/20:1(11E))	-1.88777	-1.11254	-1.38266	-3.45788	-3.46903	-2.87695	-3.78599	-4.28214	-4.2914	-4.49536	-3.67971	-4.13522	-3.44497	-4.17119	-3.6244	-4.09462
PC 37:5; [M+HCOO]-; GPCho(15:1(9Z)/22:4(7Z,10Z,13Z,16Z))	-1.90837	-2.42551	-2.3222	-2.15864	-2.23701	-2.24353	-2.30285	-2.45586	-3.05487	-2.89261	-2.28873	-2.05288	-2.29722	-3.40635	-1.65251	-2.68835
CL 72:2; [M-2H](2-); CL(18:1/18:0/20:1/16:0)	-1.9209	-1.60958	-1.28293	-1.81695	-1.81494	-2.35411	-3.07872	-1.57235	-2.23721	-2.00437	-2.33711	-1.69392	-2.22206	-1.6071	-1.27006	-1.95222
PC 26:0; [M-CH3]-; GPCho(16:0/10:0)	-1.93534	-1.56817	-3.57929	-2.99008	-4.12303	-1.49485	-3.11908	-4.46639	-0.0539831	-3.40434	1.71734	0.791765	0.785622	1.8026	1.9636	0.906496
plasmenyl-PE 32:1; [M-H]-; PE(P-16:0/16:1(7Z))	-1.93875	-2.84	-3.07679	-2.27644	-2.23046	-2.53461	-1.52075	-2.53744	-2.72258	-3.7053	-3.26952	-3.93994	-2.69363	-4.02127	-3.64485	-3.29622
PC 22:1; [M+HCOO]-; GPCho(2:0/20:1(11E))	-1.95228	-1.46393	-1.82464	-1.24804	-2.26826	-0.861044	0.316627	-2.73983	-3.5937	-1.74007	-2.86115	-3.20652	-1.84087	-3.01719	-3.08448	-3.89947
PA 34:1; [M-H]-; GPA(16:0/18:1(11E))	-1.95772	-3.8571	-4.56001	-2.96979	-3.93814	-1.95338	-3.44954	-3.84008	-1.64797	-3.25126	-2.52874	-3.05926	-3.30675	-3.6681	-2.19715	-3.19309
PE 20:3; [M-H]-; GPEtn(2:0/18:3(6Z,9Z,12Z))	-1.96319	-2.08513	-3.77101	-3.34705	-2.99861	-0.891302	-1.10342	-2.8306	-1.30812	-2.29191	-2.00318	-1.24524	-2.03785	-1.92359	-1.44285	-2.13956
CL 72:7; [M-2H](2-); CL(16:1/18:1/18:2/20:3)	-1.97935	-1.57891	-2.07965	-1.53666	-1.87795	-0.901797	-0.0807109	-2.59626	-0.907887	-2.06248	-1.07585	-0.993298	-1.46527	-1.03659	-0.960731	-3.56113
PC 38:6; [M-CH3]-; GPCho(18:2(2E,4E)/20:4(5E,8E,11E,14E))	-1.98305	-2.10014	-4.18708	-3.44249	-4.55407	-0.691493	-0.865498	-3.48069	0.598815	-3.18521	0.960192	0.882664	0.596632	0.646283	1.2393	0.251131
PE 44:4; [M-H]-; GPEtn(20:4(5E,8E,11E,14E)/24:0)	-2.01943	-2.6686	-3.69778	-2.74425	-4.1364	-0.59747	0.438118	-3.57655	-1.5651	-2.4137	-1.91041	-1.16386	-1.87757	-1.16926	-1.60457	-1.52298
PC 42:2; [M-Ac-H]-; GPCho(18:2(2E,4E)/24:0)	-2.04085	-2.63353	-3.99002	-2.84144	-3.68316	-0.531927	-0.267782	-2.94718	-1.58486	-2.25631	-1.83119	-1.81296	-1.99735	-2.02824	-2.14649	-3.16784
plasmenyl-PE 36:5; [M-H]-; PE(P-16:0/20:5(5Z,8Z,11Z,14Z,17Z))	-2.04606	-1.71477	-2.65	-2.8345	-3.94573	-2.5239	-2.72147	-3.12566	-1.93615	-2.89065	-0.689752	-0.984346	-1.90297	-0.858	-0.981997	-1.08803
PC 39:4; [M-Ac-H]-; GPCho(19:0/20:4(5E,8E,11E,14E))	-2.04645	-1.6493	-2.43012	-1.61984	-1.84191	-1.35029	0.367627	-2.52018	-0.805939	-2.49735	-2.43424	-1.33257	-1.28531	-2.35028	-1.12132	-2.26178
PC 38:5; [M+HCOO]-; GPCho(18:1(11E)/20:4(5E,8E,11E,14E))	-2.05791	-0.758586	-3.2708	-2.2238	-2.75019	-0.319148	0.245595	-1.80221	-0.0472825	-2.18001	-0.0617062	-0.00890451	-0.363075	-0.1193	0.576324	-0.158916
CL 76:6; [M-2H](2-); CL(18:1/18:2/20:3/20:0)	-2.05869	-3.2045	-2.9307	-2.82209	-2.74747	-2.17812	-2.28437	-3.69637	-3.25063	-3.71048	-2.74838	-3.96445	-2.59083	-3.78133	-3.21603	-4.21961
PC 39:7; [M-Ac-H]-; GPCho(17:1(9Z)/22:6(4Z,7Z,10Z,13Z,16Z,19Z))	-2.06397	-1.06798	-4.2708	-3.14419	-3.78166	-1.85561	-2.06683	-3.93411	-0.672469	-2.75532	-0.186343	-0.391652	-1.02441	-0.546302	-0.231679	-0.745362
PC 39:5; [M-Ac-H]-; GPCho(17:1(9Z)/22:4(7Z,10Z,13Z,16Z))	-2.06671	-1.19854	-1.41056	-1.8052	-1.73261	-1.23057	-0.289233	-2.07823	-1.55454	-2.06764	-1.88288	-1.56268	-2.18892	-2.25026	-1.29395	-2.16666
PC 37:5; [M-Ac-H]-; GPCho(17:1(9Z)/20:4(5E,8E,11E,14E))	-2.06927	-0.745478	-3.2914	-2.92413	-3.17199	-0.320216	0.125827	-2.66337	-0.0130513	-2.29256	-0.0380956	-0.0185932	-0.266908	-0.136758	0.538313	-0.175928
PC 22:0; [M-Ac-H]-; GPCho(7:0/15:0)	-2.07045	-2.50167	-3.25909	-2.9464	-0.383796	-0.502512	-2.15802	-3.9565	0.812258	-4.04182	0.363149	0.933571	0.0170319	-0.0701676	0.0885414	-0.445834
PA 44:12; [M-H]-; GPA(22:6(4Z,7Z,10Z,13Z,16Z,19Z)/22:6(4Z,7Z,10Z,13Z,16Z,19Z))	-2.07577	-2.47991	-2.69369	-2.10149	-2.7123	-0.9531	1.00781	-2.4163	-1.97703	-1.61139	-1.50963	-1.331	-1.65396	-1.60235	-1.69472	-2.14552
PC 23:0; [M+HCOO]-; GPCho(3:0/20:0)	-2.08329	-1.79505	-1.85843	-2.40396	-2.23574	-0.0246153	0.333464	-2.11969	-0.984313	-1.47966	-2.25403	-1.04503	-0.509041	-1.01545	-0.832835	-1.16852
PC 35:4; [M-Ac-H]-; GPCho(17:2(9Z,12Z)/18:2(2E,4E))	-2.08527	-0.771665	-3.43231	-2.02009	-3.39391	-0.926406	-1.54191	-3.19359	-0.53272	-1.78039	-1.10289	-1.09921	-0.127321	-0.552202	0.0288976	-1.2427
PC 42:9; [M-Ac-H]-; GPCho(20:3(5Z,8Z,11Z)/22:6(4Z,7Z,10Z,13Z,16Z,19Z))	-2.10589	-1.00767	-1.71945	-1.58987	-3.24977	-1.62461	-1.96287	-1.96248	-0.981354	-2.13092	-1.42946	-0.878931	-1.44392	-1.74964	-0.529209	-1.7194
PC 24:1; [M-Ac-H]-; GPCho(6:0/18:1(11E))	-2.11297	-1.58219	-4.92761	-3.05839	-3.33742	-1.09452	-1.55037	-3.15459	-0.138563	-3.12091	-0.436424	-0.379054	-0.118234	-0.270847	0.423855	-1.06445
PC 23:0; [M+HCOO]-; GPCho(7:0/16:0)	-2.12947	-1.77776	-1.83009	-2.41531	-2.14016	-0.0438345	0.306172	-2.14887	-0.978718	-1.49685	-2.33474	-1.05746	-0.539162	-1.00318	-0.829097	-1.17362
PC 40:2; [M+HCOO]-; GPCho(18:1(11E)/22:1(13Z))	-2.15824	-2.17442	-4.02411	-2.6853	-3.11444	-0.669307	3.91342	-2.09926	-1.2396	-1.74125	-1.41745	-1.1266	-0.911679	-1.73665	-1.00074	-1.74121
PC 42:9; [M-Ac-H]-; GPCho(20:4(5E,8E,11E,14E)/22:5(4Z,7Z,10Z,13Z,16Z))	-2.17379	-1.3478	-2.23532	-1.91184	-3.60018	-1.92817	-1.73588	-2.46845	-0.963311	-2.91139	-1.14177	-1.31432	-1.6022	-1.51622	-0.874498	-2.30738
PC 36:0; [M-Ac-H]-; GPCho(18:0/18:0)	-2.18909	-0.299858	-3.4688	-0.490786	-3.50225	-0.283185	-0.437904	-3.67924	-0.620169	-1.18341	-0.786764	-0.643274	-0.0273946	-0.497603	-0.358374	-1.06263
MGDG 34:1; [M-H]-; MGDG(16:0/18:1(11E))	-2.19144	-2.12582	-1.52325	-1.16146	-1.96139	-1.23376	-2.662	-1.01365	-2.53892	-1.57823	-2.09853	-2.97422	-2.40783	-2.58925	-3.00119	-2.94433
PC 40:8; [M+HCOO]-; GPCho(18:2(2E,4E)/22:6(4Z,7Z,10Z,13Z,16Z,19Z))	-2.19744	-0.668465	-2.48462	-2.94565	-3.79345	-1.99061	-1.97564	-3.52735	-0.662702	-2.89294	-0.686145	-0.804215	-0.551259	-0.884178	-0.456184	-1.22347
PC 42:4; [M-Ac-H]-; GPCho(18:0/24:4(5Z,8Z,11Z,14Z))	-2.1983	-2.67224	-3.33899	-2.84806	-2.95337	-1.18768	-0.615285	-3.27851	-1.84632	-2.84433	-2.08676	-3.09654	-2.68188	-3.1199	-2.85106	-3.30522
PE 35:4; [M-H]-; GPEtn(15:0/20:4(5E,8E,11E,14E))	-2.20931	-2.5339	-4.54519	-4.25104	-4.58717	-3.36216	-4.17232	-4.21195	-0.703303	-3.64229	-1.29548	-1.58568	-2.86342	-1.57567	-1.29729	-1.42412
PC 42:3; [M-Ac-H]-; GPCho(18:2(2E,4E)/24:1(15Z))	-2.22586	-3.28451	-4.53889	-3.75732	-3.01922	-1.02679	-0.933914	-3.65602	-3.0936	-2.76787	-2.23847	-2.5285	-2.18842	-2.32531	-1.69325	-2.10058
PC 42:0; [M-Ac-H]-; GPCho(18:0/24:0)	-2.22849	-3.35835	-2.68322	-2.03076	-2.69242	1.31941	1.282	-0.418184	-2.02258	0.186798	-2.76882	-1.59276	0.698636	-1.80052	-2.28023	-1.18525
N-(hexadecanoyl)-sphinganine; [M-H]-; Cer(d18:0/16:0)	-2.24794	-1.29905	-1.53601	-1.99221	-1.89155	-1.49425	-2.58344	-1.86878	-3.5937	-2.15604	-2.82454	-3.98406	-2.58618	-3.67645	-3.33591	-3.2079
PC 42:8; [M-Ac-H]-; GPCho(20:2(11Z,14Z)/22:6(4Z,7Z,10Z,13Z,16Z,19Z))	-2.24883	-2.38866	-2.76028	-2.57418	-3.84869	-1.73978	-1.59434	-2.71126	-0.394387	-2.18983	-1.00402	-1.24137	-1.26485	-0.774422	-0.644584	-1.24538
PA 36:2; [M-H]-; GPA(18:1(11E)/18:1(11E))	-2.25597	-3.36786	-3.45192	-3.29371	-3.57909	-0.264377	-1.58997	-2.55564	-1.53179	-2.63488	-1.61719	-2.96146	-1.20171	-2.83462	-1.79579	-2.23572
PA 36:2; [M-H]-; GPA(18:0/18:2(2E,4E))	-2.25709	-2.3203	-3.8288	-2.66978	-3.16553	-0.440573	-1.26543	-3.24741	-1.39165	-2.12494	-1.7041	-1.6529	-1.98702	-2.11509	-1.50725	-2.17745
PE 35:3; [M-H]-; GPEtn(17:1(9Z)/18:2(2E,4E))	-2.25754	-3.3552	-3.19119	-2.02344	-3.39439	-1.15378	-1.99342	-2.52926	-1.69532	-2.43095	-1.49224	-1.7992	-1.59433	-1.79526	-1.40807	-2.3221
PC 36:6; [M+HCOO]-; GPCho(18:3(6Z,9Z,12Z)/18:3(6Z,9Z,12Z))	-2.26045	-2.62591	-2.29738	-2.82003	-3.17078	-2.84994	-2.71289	-2.78694	-2.29245	-2.39457	-2.59389	-2.6588	-2.29206	-3.7696	-2.03291	-2.69622
PE 42:2; [M-H]-; GPEtn(18:2(2E,4E)/24:0)	-2.27217	-3.10581	-3.62642	-2.87274	-4.52482	-0.655414	-0.303206	-3.37219	-2.21643	-2.78114	-3.13764	-2.08245	-1.33116	-1.39159	-2.79283	-2.45493
PG 38:4; [M-H]-; GPGro(18:2(2E,4E)/20:2(11Z,14Z))	-2.28056	-3.52299	-2.3431	-1.84353	-3.38873	-2.04141	-2.00036	-2.61829	-1.99035	-1.78494	-2.0786	-1.87005	-0.614922	-0.164223	0.425717	-0.264707
PE 28:0; [M-H]-; GPEtn(10:0/18:0)	-2.28238	-3.14029	-3.35136	-1.61107	-3.32027	-2.80785	-3.45668	-3.84247	-2.30376	-3.48299	-2.84385	-2.38876	-2.38745	-3.98891	-2.61358	-2.6515
PC 42:8; [M-Ac-H]-; GPCho(20:4(5E,8E,11E,14E)/22:4(7Z,10Z,13Z,16Z))	-2.28421	-1.60382	-2.95218	-2.77515	-4.44535	-2.08586	-1.00356	-2.53575	-0.667195	-2.65667	-0.942175	-0.880255	-1.14048	-1.13454	-0.849315	-1.55421
PC 26:4; [M+HCOO]-; GPCho(2:0/24:4(5Z,8Z,11Z,14Z))	-2.29428	-1.62985	-3.11575	-2.24711	-2.70496	-2.32271	-3.6271	-2.34957	-0.646124	-2.46681	-0.735751	-0.110611	-1.68135	-0.294387	-0.015013	-1.13659
plasmenyl-PE 34:3; [M-H]-; PE(P-16:0/18:3(6Z,9Z,12Z))	-2.30581	-1.64531	-1.22653	-1.43696	-1.53429	-1.26669	-2.85405	-2.58177	-2.79273	-1.94563	-3.25602	-2.44879	-2.82689	-3.71962	-3.41608	-3.07762
PC 40:7; [M+HCOO]-; GPCho(18:1(11E)/22:6(4Z,7Z,10Z,13Z,16Z,19Z))	-2.32493	-1.03959	-4.72436	-2.54329	-3.88142	-1.998	-1.41588	-3.76644	-0.526546	-2.67092	-0.0686251	-0.142724	-1.23579	-0.715142	0.0850122	-0.921475
PE 23:0; [M-H]-; GPEtn(7:0/16:0)	-2.32681	-1.00246	-2.4688	-3.37901	-4.39061	-2.14019	-3.33613	-3.24268	1.18466	-3.37843	0.239894	1.0443	-0.198151	0.103444	1.24328	-0.461991
PC 25:0; [M+HCOO]-; GPCho(2:0/23:0)	-2.34597	-2.31373	-3.04741	-2.59867	-3.21015	-1.6641	-2.45072	-2.21561	-3.13621	-1.81022	-2.76917	-2.83419	-1.92358	-2.74811	-2.87502	-2.79035
PE 25:0; [M-H]-; GPEtn(7:0/18:0)	-2.35792	-2.34556	-3.13029	-3.06285	-4.05648	-1.62175	-3.07505	-4.20045	0.316797	-4.04109	0.427055	0.322446	-1.73848	-0.364155	-0.169237	-1.23633
PC 42:1; [M+HCOO]-; GPCho(18:0/24:1(15Z))	-2.37288	-2.19561	-2.95148	-3.39169	-3.03976	-2.33779	-1.20955	-3.80308	-1.12521	-3.0883	-0.425752	-0.823787	-3.73461	-3.79526	-2.88841	-4.73685
PC 40:2; [M-Ac-H]-; GPCho(18:1(11E)/22:1(13Z))	-2.37361	-1.75102	-1.90395	-1.19462	-1.88274	-0.322981	0.666063	-1.24367	-1.27941	-1.43989	-2.52514	-2.54885	-1.07603	-1.95158	-1.97976	-2.11918
MGDG 38:4; [M-H]-; MGDG(18:0/20:4(5E,8E,11E,14E))	-2.39538	-1.9414	-1.72168	-1.27163	-2.62741	-2.01752	-1.91671	-2.22782	-0.0627239	-2.703	-0.0181836	-1.68017	-1.68774	-1.29001	-1.63019	-2.31061
PC 25:0; [M-CH3]-; GPCho(16:0/9:0)	-2.39883	-1.80071	-4.07185	-3.19396	-4.2387	-2.77329	-3.81018	-4.71099	0.814813	-3.96271	0.482933	0.569461	-0.111949	0.96144	0.689033	0.600175
PC 38:6; [M-CH3]-; GPCho(16:0/22:6(4Z,7Z,10Z,13Z,16Z,19Z))	-2.40229	-1.88136	-3.54361	-3.54811	-3.86562	-0.616491	-0.453798	-2.98451	0.697859	-3.02737	1.11296	1.02563	0.886168	0.655527	1.28333	0.22716
PC 40:7; [M-CH3]-; GPCho(22:6(4Z,7Z,10Z,13Z,16Z,19Z)/18:1(11E))	-2.43586	-1.86605	-4.42502	-2.49352	-4.53937	-2.00888	-1.37452	-4.06079	0.476916	-3.34625	0.693739	1.28375	-0.147748	0.781985	1.19769	0.00703437
PC 38:5; [M-Ac-H]-; GPCho(16:0/22:5(4Z,7Z,10Z,13Z,16Z))	-2.43966	-3.95055	-4.76671	-3.91604	-3.52793	-3.26498	-1.24175	-5.10944	-1.68187	-3.86762	-3.41912	-3.00471	-3.92211	-3.52026	-2.9529	-4.00384
PC 37:0; [M-Ac-H]-; GPCho(18:0/19:0)	-2.45473	-3.31701	-1.80512	-2.21453	-3.9183	-3.53751	-1.19355	-2.20542	-1.00982	-2.40317	-0.516173	-0.256772	-0.00326446	0.936536	0.954718	0.434944
lysoPE 19:0; [M-H]-; PE(19:0/0:0)	-2.46996	-2.92261	-3.12674	-3.84388	-4.74205	-3.55167	-3.12476	-3.76814	-2.41741	-3.48694	-1.51335	-1.75836	-1.70422	-1.50559	-1.99847	-3.25076
CL 80:7; [M-2H](2-); CL(18:0/20:3/20:4/22:0)	-2.49852	-1.58496	-3.11614	-3.72615	-3.24934	-2.28188	-3.2344	-4.10015	-2.21494	-3.6456	-1.99299	-2.01573	-1.78591	-1.80333	-1.45977	-2.03454
PE 41:4; [M-H]-; GPEtn(19:0/22:4(7Z,10Z,13Z,16Z))	-2.50569	-2.92028	-2.38113	-2.1569	-2.46854	-0.673853	-0.131096	-3.2761	-4.0741	-2.38096	-3.03036	-4.62436	-1.31086	-3.67903	-4.16013	-2.84466
PC 34:1; [M+HCOO]-; GPCho(16:1(7Z)/18:0)	-2.50888	-1.95072	-1.72585	-1.33806	-2.55407	-2.08072	-1.97763	-2.29963	-1.80762	-2.69784	-1.48232	-1.35094	-1.67728	-1.27419	-1.71303	-2.32406
PC 42:4; [M-Ac-H]-; GPCho(20:4(5E,8E,11E,14E)/22:0)	-2.52147	-2.98983	-2.69252	-3.49133	-2.42784	-1.60277	-0.172727	-3.52543	-3.62899	-2.66336	-3.50342	-3.89857	-2.38687	-3.29977	-2.77679	-3.65726
CL 64:1; [M-2H](2-); CL(14:0/16:0/16:0/18:1)	-2.52713	-0.831913	-1.02622	-2.21814	-1.64219	-3.97903	-2.50236	-3.27771	-3.57383	-3.19084	-3.71894	-4.11097	-3.49083	-3.29432	-4.23088	-3.91843
PC 38:6; [M+HCOO]-; GPCho(18:1(11E)/20:5(5Z,8Z,11Z,14Z,17Z))	-2.52794	-2.382	-3.40291	-2.89315	-2.31087	-0.199267	1.2693	-2.68137	-1.13539	-2.15978	-2.35165	-2.27826	-1.4969	-2.07611	-2.34656	-2.43644
PC 39:0; [M+HCOO]-; GPCho(16:0/23:0)	-2.52956	-2.56401	-2.79962	-3.01302	-2.66026	-1.37377	1.06861	-3.92398	-2.67674	-2.08101	-2.08102	-2.37053	-2.18666	-1.9173	-1.96704	-1.99861
PC 40:1; [M-Ac-H]-; GPCho(18:0/22:1(13Z))	-2.55603	-1.92244	-2.71426	-2.96637	-2.67596	-1.36915	0.18217	-2.50195	-2.07051	-2.41206	-2.65654	-1.89392	-2.12557	-2.18441	-2.00438	-2.43714
PE 29:0; [M-H]-; GPEtn(11:0/18:0)	-2.56349	-2.21039	-3.36245	-2.89748	-3.71172	-2.27461	-3.98737	-3.48348	-1.47987	-3.48792	-1.52559	-1.18814	-2.61772	-1.24942	-1.32662	-2.61638
PE 42:6; [M-H]-; GPEtn(20:0/22:6(4Z,7Z,10Z,13Z,16Z,19Z))	-2.59511	-1.63968	-0.889925	-0.585351	-2.92136	-1.86832	-3.01113	-1.31567	-2.17915	-1.26624	-2.024	-1.25002	-1.72179	-1.91882	-1.69877	-2.35691
PC 22:2; [M+HCOO]-; GPCho(2:0/20:2(11Z,14Z))	-2.60306	-1.47869	-0.697708	-3.2455	-2.78537	-1.28989	-1.20386	-2.42408	-2.91281	-2.62669	-4.32011	-3.41437	-2.43597	-3.84003	-4.28078	-4.23674
PC 30:1; [M+HCOO]-; GPCho(14:0/16:1(7Z))	-2.60391	-3.76874	-2.64548	-2.10963	-3.5326	-2.73004	-3.08793	-2.63987	-4.21296	-2.35164	-4.114	-4.07091	1.67944	2.90192	3.11436	2.4661
PC 31:1; [M+HCOO]-; GPCho(13:0/18:1(11E))	-2.64522	-2.89324	-2.54072	-2.70637	-2.1162	1.5411	2.64231	-3.3165	-2.66177	-0.53301	-1.66477	-2.19637	0.772223	-2.15561	-1.91044	-2.08111
PC 33:3; [M-Ac-H]-; GPCho(15:1(9Z)/18:2(2E,4E))	-2.66825	-4.06881	-3.31904	-3.68187	-4.68085	-2.79889	-3.90038	-3.53985	-3.03195	-3.36793	-2.70767	-3.15218	-3.14402	-2.71995	-2.50773	-3.30867
PC 36:6; [M-Ac-H]-; GPCho(14:0/22:6(4Z,7Z,10Z,13Z,16Z,19Z))	-2.67272	-2.77475	-2.48058	-1.69533	-2.97616	-3.05528	-2.59434	-2.16891	-1.33417	-2.8267	-2.12055	-0.18765	0.0271554	0.103491	-0.196894	-0.243785
PC 35:5; [M-Ac-H]-; GPCho(15:1(9Z)/20:4(5E,8E,11E,14E))	-2.68291	-2.77294	-3.35367	-2.48997	-3.54146	0.498801	-0.844913	-3.37563	-2.35371	-2.91272	-3.18753	-2.52629	0.532893	-2.38145	-2.36516	-3.10507
PC 42:6; [M-Ac-H]-; GPCho(20:2(11Z,14Z)/22:4(7Z,10Z,13Z,16Z))	-2.68321	-2.04266	-3.4668	-2.6377	-3.11834	-1.59176	-0.934745	-3.43325	-0.592333	-3.10035	-1.11153	-1.35339	-1.2155	-0.908	-0.761979	-1.30716
PC 39:6; [M-Ac-H]-; GPCho(17:0/22:6(4Z,7Z,10Z,13Z,16Z,19Z))	-2.68713	-1.62089	-3.80654	-2.53511	-4.16755	-1.59952	-1.43555	-3.58401	-0.266042	-2.73963	0.449842	-0.441673	-1.2691	0.187451	0.0463253	-0.459894
PC 42:0; [M-Ac-H]-; GPCho(16:0/26:0)	-2.71515	-2.41633	-1.73859	-1.86883	-1.94055	1.83788	2.18665	-0.431232	-1.22954	-0.831952	-2.31	-1.61478	0.0499703	-1.27908	-0.78567	-0.834531
plasmenyl-PE 32:0; [M-H]-; PE(P-16:0/16:0)	-2.71854	-2.18718	-3.18256	-3.60485	-3.96876	-2.75439	-1.82269	-3.51495	-1.19021	-3.32798	-1.26638	-1.17931	-2.12485	-1.51896	-1.23368	-1.71983
PC 46:6; [M-Ac-H]-; GPCho(20:4(5E,8E,11E,14E)/26:2(5E,9Z))	-2.72503	-3.18878	-2.38466	-2.06244	-2.96279	1.60314	1.02479	-2.15035	-1.62915	-1.64229	-2.83193	-2.55223	-1.01668	-2.43277	-1.55484	-2.06955
CL 70:4; [M-2H](2-); CL(16:0/16:1/18:3/20:0)	-2.73747	-1.49669	-2.11204	-2.56668	-3.33515	-2.34538	-2.1733	-2.75883	-2.17746	-2.65168	-2.75997	-2.3875	-1.76153	-2.21006	-1.82527	-3.14918
plasmenyl-PE 36:2; [M-H]-; PE(P-18:0/18:2(2E,4E))	-2.76617	-2.99965	-3.38254	-2.30422	-4.48102	-1.33346	-2.06107	-2.78981	-1.95531	-2.5607	-1.74489	-1.64058	-1.55548	-2.2003	-1.59785	-2.42494
PC 42:7; [M-Ac-H]-; GPCho(20:3(5Z,8Z,11Z)/22:4(7Z,10Z,13Z,16Z))	-2.79221	-3.10543	-3.59665	-3.09069	-3.27651	-1.26326	-1.03782	-3.28781	-0.515116	-2.59892	-0.700375	-0.813968	-0.694167	-0.633677	-0.261048	-0.753484
PC 34:2; [M-Ac-H]-; GPCho(16:0/18:2(2E,4E))	-2.85216	-2.89749	-3.67341	-4.50615	-3.7663	-2.30921	-4.28366	-3.74567	-2.17166	-3.79179	-2.12214	-2.67679	-2.8578	-3.07717	-2.87877	-2.73569
PC 44:4; [M-Ac-H]-; GPCho(20:4(5E,8E,11E,14E)/24:0)	-2.85284	-2.50167	-2.90581	-2.6474	-2.97935	0.261356	0.390145	-2.90986	-3.0732	-2.14723	-3.3634	-3.83145	-1.44693	-3.16801	-2.64024	-3.59545
PA 8:0; [M-H]-; GPA(2:0/6:0)	-2.8781	-2.34869	-1.86811	-2.9641	-2.31244	-1.92194	-1.95077	-1.82573	-1.99354	-2.73522	-2.0259	-1.94234	-1.8582	-2.86367	-1.63388	-2.22225
PS 38:5; [M-H]-; GPSer(18:1(11E)/20:4(5E,8E,11E,14E))	-2.88708	-2.58919	-2.61836	-2.78884	-3.67395	-2.80835	-4.10967	-1.86802	-1.06759	-2.45516	-1.2221	-1.33705	-2.39063	-1.7251	-1.02457	-1.18713
PC 41:6; [M-Ac-H]-; GPCho(19:0/22:6(4Z,7Z,10Z,13Z,16Z,19Z))	-2.93212	-2.77565	-3.2945	-3.8404	-4.38591	-3.3245	-2.09659	-4.04974	-1.93861	-4.45613	-2.12623	-2.5057	-2.75947	-2.16371	-1.41426	-2.61425
PC 44:5; [M-Ac-H]-; GPCho(20:4(5E,8E,11E,14E)/24:1(15Z))	-2.94793	-3.25231	-2.77966	-2.27292	-3.29007	0.556859	0.979304	-2.64818	-3.91644	-1.6122	-3.68707	-3.52491	-1.40417	-3.46301	-3.18264	-3.01857
PC 35:3; [M+HCOO]-; GPCho(17:2(9Z,12Z)/18:1(11E))	-2.95627	-2.92963	-3.05264	-2.54641	-3.48052	-2.10938	-1.97992	-3.26407	-1.63878	-2.40737	-2.26275	-2.22009	-2.46192	-1.30487	-1.59048	-3.03382
PA 42:7; [M-H]-; GPA(20:1(11E)/22:6(4Z,7Z,10Z,13Z,16Z,19Z))	-2.95845	-3.56765	-2.23553	-2.18289	-2.92068	-2.13203	-3.06289	-2.28154	-4.38214	-3.69613	-4.20135	-4.07091	-3.29803	-3.19683	-3.39084	-4.65891
PE 42:5; [M-H]-; GPEtn(18:1(11E)/24:4(5Z,8Z,11Z,14Z))	-2.97751	-3.49446	-3.96656	-3.65106	-4.598	-3.2871	-2.32012	-4.22665	-1.37339	-4.45807	-1.26901	-0.209344	-1.76791	-0.56773	-1.22795	-1.0989
PC 38:7; [M+HCOO]-; GPCho(16:1(7Z)/22:6(4Z,7Z,10Z,13Z,16Z,19Z))	-2.98342	-3.8027	-3.89168	-1.55651	-4.61222	-3.35996	-4.11092	-4.55442	-1.96154	-3.42502	-2.81278	0.433382	1.13784	0.575271	1.08517	0.421194
PC 38:1; [M-Ac-H]-; GPCho(16:0/22:1(13Z))	-3.00319	-1.59436	-3.59992	-3.60426	-2.95929	-1.9117	-0.110605	-3.9786	-1.4521	-3.20948	-2.25304	-1.53266	-2.38687	-1.88195	-2.08738	-1.67369
PC 38:0; [M+HCOO]-; GPCho(16:0/22:0)	-3.00695	-2.98321	-2.64041	-3.38204	-3.47902	-0.765264	2.67634	-2.66284	-3.184	-2.81239	-2.88711	-2.77748	-2.20871	-2.98172	-2.67391	-4.02281
PC 39:3; [M-Ac-H]-; GPCho(19:0/20:3(5Z,8Z,11Z))	-3.03585	-3.19119	-3.99433	-3.3211	-4.67281	-1.72956	-1.56381	-4.37995	-2.79458	-3.53569	-3.03933	-3.44435	-2.08843	-3.44919	-3.15507	-2.32603
lysoPE 18:0; [M-H]-; PE(P-18:0/0:0)	-3.03892	-3.48655	-3.69778	-1.90146	-3.1846	-2.1736	-3.04543	-3.98253	-3.67674	-2.72877	-2.50815	-1.86252	-3.01869	-2.57627	-1.98245	-2.33084
PC 41:1; [M+HCOO]-; GPCho(18:1(11E)/23:0)	-3.04278	-3.11835	-3.36896	-3.04111	-2.89506	-0.479445	0.660938	-2.63987	-2.6323	-2.22691	-2.86418	-4.29088	-0.557428	-3.64711	-3.71769	-2.96321
MGDG 40:6; [M-H]-; MGDG(18:0/22:6(4Z,7Z,10Z,13Z,16Z,19Z))	-3.05596	-4.40278	-3.74962	-3.77648	-4.46506	-2.25847	-3.51597	-4.22587	-3.19522	-4.32312	-2.93131	-3.19901	-3.03899	-3.55716	-4.20866	-4.11861
PC 35:0; [M-Ac-H]-; GPCho(15:0/20:0)	-3.05752	-4.41962	-3.66251	-4.22902	-3.2661	-1.29426	-1.44716	-3.78522	-2.38773	-4.35795	-3.21434	-3.24831	-2.7008	-3.98013	-3.55935	-3.459
PC 42:1; [M-Ac-H]-; GPCho(18:1(11E)/24:0)	-3.08111	-2.93466	-2.59093	-2.14033	-2.26935	1.17373	1.07561	-0.269121	-1.34989	-0.201191	-3.22161	-1.37227	1.29662	-1.4113	-0.926437	-0.25247
CL 78:8; [M-2H](2-); CL(16:1/18:2/22:5/22:0)	-3.0815	-3.51694	-3.53575	-1.90601	-4.99646	-2.21508	-1.96598	-4.9392	-1.22816	-3.99327	1.93198	2.07587	1.69261	1.96397	2.63371	1.62093
PC 44:1; [M+HCOO]-; GPCho(18:1(11E)/26:0)	-3.09345	-2.92595	-4.22453	-3.351	-3.16755	-1.3967	0.248343	-3.06774	-2.42773	-3.1144	-2.84385	-2.61023	-1.81381	-2.67742	-3.02966	-2.56422
PC 40:7; [M+HCOO]-; GPCho(18:3(6Z,9Z,12Z)/22:4(7Z,10Z,13Z,16Z))	-3.09705	-2.0277	-2.97469	-3.14591	-4.07985	-2.90554	-2.95329	-3.92083	-0.933596	-3.86955	-1.04791	-1.07232	-1.81225	-1.62269	-1.1965	-1.53479
PC 44:1; [M+HCOO]-; GPCho(18:0/26:1(5Z))	-3.10953	-3.02914	-2.9893	-3.10232	-3.49767	-2.84378	-2.19305	-2.98813	-1.48151	-3.50985	-2.22234	-1.69407	-1.44211	-1.63157	-1.80906	-2.62979
PC 36:2; [M-Ac-H]-; GPCho(16:0/20:2(11Z,14Z))	-3.13852	-3.74025	-4.75083	-3.71655	-4.08213	-1.36015	-2.66292	-4.09021	-1.78221	-4.32488	-2.44299	-3.55843	-1.19853	-2.5996	-2.53249	-2.58366
PC 35:0; [M-Ac-H]-; GPCho(16:0/19:0)	-3.14803	-3.7379	-4.90041	-3.42779	-3.04866	-3.2284	-1.04543	-4.19283	-3.42227	-3.82827	-3.82269	-4.20342	-1.34921	-3.7848	-3.02503	-4.29365
PC 40:4; [M+HCOO]-; GPCho(20:0/20:4(5E,8E,11E,14E))	-3.18121	-2.21365	-3.38442	-3.20734	-4.17971	-1.70679	-2.68885	-3.0556	-2.21867	-3.32577	-1.5611	-2.55504	-2.67551	-2.52055	-1.31019	-2.8456
PC 21:0; [M+HCOO]-; GPCho(2:0/19:0)	-3.18674	-3.1661	-2.67715	-4.03274	-3.68662	-2.46086	-3.25917	-4.0895	-2.9804	-3.24791	-3.57919	-4.81785	-3.11261	-4.60787	-3.68446	-3.46283
PC 24:0; [M+HCOO]-; GPCho(8:0/16:0)	-3.21952	-3.74319	-4.23129	-2.52726	-3.26913	0.209839	0.505784	-1.8891	-2.10689	-0.948685	-3.66642	-3.22659	-0.985702	-2.85271	-2.95159	-3.25949
CL 76:11; [M-2H](2-); CL(16:0/20:4/22:6/18:1)	-3.24594	-3.76455	-4.883	-3.36094	-4.63548	-2.66432	-3.54106	-3.74958	-2.00638	-3.4048	-2.17925	-2.14835	-2.47415	-2.08249	-2.03361	-3.36227
PC 38:4; [M+HCOO]-; GPCho(16:0/22:4(7Z,10Z,13Z,16Z))	-3.28603	-2.62699	-4.33944	-3.60367	-4.6797	-2.4065	-1.793	-4.69691	-2.28566	-4.4236	-2.03036	-2.95178	-1.8796	-1.8997	-1.66758	-2.15848
PC 42:0; [M+HCOO]-; GPCho(18:0/24:0)	-3.29612	-2.50092	-2.26017	-1.16853	-2.25469	2.43567	3.04726	-0.365695	-2.56653	-0.348545	-4.12577	-2.91476	0.0763144	-2.33214	-2.30443	-1.30953
PC 36:3; [M-Ac-H]-; GPCho(16:0/20:3(5Z,8Z,11Z))	-3.31744	-4.48705	-4.15538	-3.77515	-4.68662	-3.58553	-2.90798	-4.53985	-2.84171	-4.97305	-3.1547	-3.28012	-2.71888	-3.00055	-2.89558	-3.95104
PC 44:2; [M-Ac-H]-; GPCho(20:2(11Z,14Z)/24:0)	-3.32352	-3.73439	-3.92555	-2.34927	-4.21598	1.0996	1.77575	-1.31319	-1.99504	-1.01022	-3.18611	-2.56268	-1.09008	-1.83444	-2.01054	-1.77239
PE 42:8; [M-H]-; GPEtn(20:2(11Z,14Z)/22:6(4Z,7Z,10Z,13Z,16Z,19Z))	-3.35432	-3.32757	-3.94279	-3.5078	-3.67797	-2.28884	-3.06167	-3.27087	-3.0302	-4.24665	-2.95091	-2.24353	-3.17413	-2.31299	-3.43868	-2.90369
PC 38:5; [M-Ac-H]-; GPCho(18:1(11E)/20:4(5E,8E,11E,14E))	-3.47152	-3.2957	-4.34127	-2.53342	-4.54356	-1.99459	-1.25709	-4.64714	-1.11776	-2.56617	-1.63973	-1.69066	-2.64719	-1.38829	-1.4807	-1.98925
PG 34:3; [M-H]-; GPGro(16:1(7Z)/18:2(2E,4E))	-3.50463	-3.37696	-4.35505	-3.81422	-3.87218	-2.49344	-3.60753	-3.83949	-2.28019	-3.86827	-2.66378	-2.48864	0.427734	-2.80474	-2.37308	-3.07762
PC 42:10; [M-Ac-H]-; GPCho(20:4(5E,8E,11E,14E)/22:6(4Z,7Z,10Z,13Z,16Z,19Z))	-3.54451	-2.44981	-3.02521	-3.28801	-4.08137	-2.20715	-1.53895	-3.29881	-2.6655	-3.18802	-3.01681	-2.58784	-2.80509	-2.87509	-2.31881	-3.22652
PC 36:3; [M-Ac-H]-; GPCho(18:0/18:3(6Z,9Z,12Z))	-3.57098	-2.38521	-4.81033	-3.41014	-4.84159	-2.90393	-3.47994	-4.592	-1.13269	-3.8214	-0.906695	-0.0018726	-1.59901	-0.303314	-0.0515066	-1.15276
PC 38:6; [M-Ac-H]-; GPCho(16:0/22:6(4Z,7Z,10Z,13Z,16Z,19Z))	-3.57712	-2.13217	-4.3934	-3.53062	-4.41149	-1.81839	0.434743	-4.0144	-0.635453	-3.89163	-0.641515	-0.596307	-1.20463	-0.44246	-0.297714	-1.31061
CL 80:6; [M-2H](2-); CL(18:0/20:2/22:0/20:4)	-3.61277	-3.87829	-4.99937	-3.61018	-4.49311	-2.88483	-2.12666	-3.74902	-1.43696	-3.75562	-1.70563	-1.55223	-1.23098	-1.22495	-0.86082	-1.40428
PI 38:5; [M-H]-; GPIns(18:1(11E)/20:4(5E,8E,11E,14E))	-3.65994	-3.87506	-3.52066	-3.41014	-4.53208	-2.87747	-2.58692	-3.67234	-1.65873	-4.86891	-2.56433	-2.76113	-1.1946	-2.0264	-1.06048	-2.44613
PC 44:2; [M+HCOO]-; GPCho(18:1(11E)/26:1(5Z))	-3.70932	-2.64146	-4.24748	-2.76786	-2.07492	-0.753786	1.08661	-2.12458	-3.58277	-2.05366	-3.69649	-3.67433	-1.62179	-2.98771	-2.20159	-3.61558
PC 34:0; [M-Ac-H]-; GPCho(16:0/18:0)	-3.72348	-3.88997	-3.8957	-3.4499	-4.54146	-3.6968	-3.52345	-3.9392	-3.66652	-4.7586	-4.46899	-4.49214	-3.84941	-4.30923	-3.58026	-3.82417
PS 40:7; [M-H]-; GPSer(18:1(11E)/22:6(4Z,7Z,10Z,13Z,16Z,19Z))	-3.74655	-3.67814	-2.52299	-3.22267	-4.12773	-4.32022	-3.45907	-3.95715	-2.84095	-3.55784	-2.52574	-2.10601	-4.53627	-3.00824	-3.10291	-3.08757
PC 23:0; [M+HCOO]-; GPCho(20:0/3:0)	-3.78026	-3.55985	-3.33944	-2.87951	-3.09973	-3.78063	-3.28508	-4.17471	-3.74034	-3.72965	-4.66114	-4.03428	-3.77112	-4.35697	-3.22609	-3.98235
PS 38:6; [M-H]-; GPSer(16:0/22:6(4Z,7Z,10Z,13Z,16Z,19Z))	-3.84878	-3.1598	-3.516	-3.66762	-4.77488	-3.58725	-2.68932	-3.80657	-1.5958	-3.64339	-0.700967	-0.559635	-3.25994	-1.68129	-1.04986	-2.70869
PC 36:5; [M-Ac-H]-; GPCho(16:0/20:5(5Z,8Z,11Z,14Z,17Z))	-3.90521	-3.47771	-4.48739	-3.37901	-4.39722	-2.11524	-0.922192	-4.3273	-3.75904	-2.97098	-3.4247	-2.69967	-1.69059	-2.61588	-1.80509	-2.86576
PC 40:4; [M+HCOO]-; GPCho(18:0/22:4(7Z,10Z,13Z,16Z))	-3.99794	-4.07102	-4.01898	-3.94865	-4.48705	-2.21244	-3.67351	-3.56323	-2.67571	-3.22094	-2.32011	-2.05228	-2.66146	-2.55242	-2.38519	-2.79638
PG 32:1; [M-H]-; GPGro(16:0/16:1(7Z))	-4.0077	-2.91066	-2.88767	-2.38381	-4.10978	-2.40461	-3.76022	-2.73374	-3.6672	-2.78935	-3.33737	-3.17584	-1.72106	-2.53742	-3.15658	-3.81679
PC 44:8; [M-Ac-H]-; GPCho(20:4(5E,8E,11E,14E)/24:4(5Z,8Z,11Z,14Z))	-4.11155	-3.55985	-3.79273	-3.36944	-3.70408	-2.65126	-3.22218	-4.81006	-2.36689	-3.72498	-2.67172	-3.42876	-2.17913	-2.59047	-1.41003	-2.86544
PC 43:2; [M+HCOO]-; GPCho(18:2(2E,4E)/25:0)	-4.15929	-2.71665	-1.89118	-1.68094	-3.04161	-1.70562	-0.163281	-2.11357	-3.11382	-1.81564	-3.08632	-4.66396	-2.49612	-3.62954	-3.0587	-3.69397
PC 40:1; [M-Ac-H]-; GPCho(16:0/24:1(15Z))	-4.1618	-4.33909	-3.43182	-4.44884	-4.97369	-2.40536	-3.2215	-3.28741	-2.42744	-2.27838	-3.71346	-3.10559	-1.87554	-3.24763	-3.76169	-3.77627
PG 32:1; [M-H]-; GPGro(14:0/18:1(11E))	-4.18376	-2.85965	-2.84848	-2.38736	-4.65346	-2.2753	-3.63699	-2.77324	-3.77286	-2.758	-3.13261	-3.17021	-1.64114	-2.69656	-3.20604	-4.2574
PC 44:11; [M-Ac-H]-; GPCho(22:5(4Z,7Z,10Z,13Z,16Z)/22:6(4Z,7Z,10Z,13Z,16Z,19Z))	-4.41298	-2.87829	-3.97789	-4.22357	-4.47802	-3.32808	-2.69072	-3.83711	-2.74177	-3.96615	-2.65621	-3.40773	-2.83593	-2.90838	-3.38727	-3.11408
PC 37:4; [M+HCOO]-; GPCho(17:0/20:4(5E,8E,11E,14E))	-4.41998	-3.99965	-3.84686	-2.92819	-4.85323	-1.31364	-1.13443	-4.42564	-3.63562	-3.46	-4.05309	-4.387	-2.16171	-3.91482	-3.77952	-4.18991
