# Supplementary material for: MYCN-driven fatty acid uptake is a metabolic vulnerability in neuroblastoma
Source: Nat Commun. 2022 Jun 28;13:3728. doi: 10.1038/s41467-022-31331-2 (PMC9240069; doi:10.1038/s41467-022-31331-2)
Supplement: Supplementary file 7 — Supplementary Data 4 [file 41467_2022_31331_MOESM7_ESM.xlsx]

## Sheet: oglios
	Real-time qPCR primers
MYCN_FW	CCGGGCATGATCTGCAA
MYCN_RV	CCGCCGAAGTAGAAGTCATCTT
ODC1_FW	CTTCGTGCAGGCAATCTCT
ODC1_RV	TCTCTTCAAATTTAAGTTTCACATCCT
ACTB_FW	CATGTACGTTGCTATCCAGGC
ACTB_RV	CTCCTTAATGTCACGCACGAT
GAPDH_FW	GGTCGTATTGGGCGCCTGGTC
GAPDH_RV	GCCAGCATCGCCCCACTTGA
SLC27A1	Predesigned KiCqStart SYBR® Green primer pairs, Sigma, KSPQ12012G
SLC27A2	Predesigned KiCqStart SYBR® Green primer pairs, Sigma, KSPQ12012G
SLC27A3	Predesigned KiCqStart SYBR® Green primer pairs, Sigma, KSPQ12012G
SLC27A4	Predesigned KiCqStart SYBR® Green primer pairs, Sigma, KSPQ12012G
SLC27A5	Predesigned KiCqStart SYBR® Green primer pairs, Sigma, KSPQ12012G
SLC27A6	Predesigned KiCqStart SYBR® Green primer pairs, Sigma, KSPQ12012G
CD36	Predesigned KiCqStart SYBR® Green primer pairs, Sigma, KSPQ12012G
Chip-qPCR primers		Region on the reference genome hg38
CD36 ChIP prom1 FW	TCAGTAATGTGCTGTGTGGGG	80bp, chr7:80638483-80638562
CD36 ChIP prom1 RV	ACAGTGTCAGATCCCAGTGTG
SLC27A1_CHIP FW	GCAAGGCTTGGTTGTCATGG	119bp, chr19:17469536-17469654
SLC27A1_CHIP RV	CTTCCAGAAGCCACGACCAT
SLC27A2_CHIP FW	CGCATACGACTACACCTGCT	81bp, chr15:50182222-50182302
SLC27A2_CHIP RV	CTCGCGTGAGATGAAGGGG
SLC27A3_CHIP FW	TGGAAGGAGAAGTCTCAGCTAG	101bp, chr1:153775387-153775487
SLC27A3_CHIP RV	TCCTCTATCGGCACCGTCTG
SLC27A4_CHIP FW	CTGCGGCGCTATTTCCCC	101bp, chr9:128340935-128341035
SLC27A4_CHIP RV	GGGTGACTAGTTCCCTCGGG
SLC27A5_CHIP FW	GAATAACGACCCCTCCACCC	109bp, chr19:58499064-58499172
SLC27A5_CHIP RV	GCAGGTGGACTTCTTGCAAC
SLC27A6_CHIP FW	GCGCGCCACACTTCTCTA	103bp, chr5:128965158-128965260
SLC27A6_CHIP RV	GGGCTAACCACATCCCCTG
pGL3 promoters cloning oligos
prom SLC27A1 FW	ATATCTCGAGGGGACATGGATTAAGAATTAGCTGTG	1293bp, chr19:17469199-17470491
prom SLC27A1 RV	ATAAAGCTTCACGACCCGCTCCGCCCCACGACCGC
prom SLC27A2 FW	ataACGCGTAAAGCTTGATTTCAGGTGGTGC	925bp, chr15:50181528-50182452
prom SLC27A2 RV	ATagatctGGACTGTGTAGATGGCGGAAAG
prom ODC1 FW	aagctagcAAAAAGTGTCCCCAATTCAAGTGCAGTGCC	1738bp, chr2:10447672-10449409
prom ODC1 RV	actcgagCGAAAATAAAAACTGGAAGGAAACTGAAGGCG
prom SLC27A2_ebox-mut FW	GAATTCGCTCCGGAGCCCGCGG	925bp, chr15:50181528-50182452
prom SLC27A2_ebox-mut RV	GAATTCTAGTCGTATGCGCGTTGCCGGGGG
