# Supplementary material for: MYCN-driven fatty acid uptake is a metabolic vulnerability in neuroblastoma
Source: Nat Commun. 2022 Jun 28;13:3728. doi: 10.1038/s41467-022-31331-2 (PMC9240069; doi:10.1038/s41467-022-31331-2)
Supplement: Supplementary file 9 — Source Data [file 41467_2022_31331_MOESM9_ESM.xlsx]

## Sheet: Figure 1
Fig. 1d
	LAN5 (MYCN KD vs CTRL)
		FDR
	CERAMIDES	0.239799
	ENDOCANNABINOID	0.112413
	POLYUNSATURATED FATTY ACID	0.0669904
	PENTOSE METABOLISM	0.0489902
	DIACYLGLYCEROL	0.0301993
	GLYCOLYSIS, GLUCONEOGENESIS, PYRUVATE	0.0265115
	LYSOPHOSPHOLIPID	0.00446086
	MYCN3 (MYCN ON vs OFF)
		FDR
	HISTIDINE METABOLISM	0.0930162
	FATTY ACID (ACYL CHOLINE)	0.0872154
	MONOACYLGLYCEROL	0.0642739
	LYSOPHOSPHOLIPID	0.00244356
	DIACYLGLYCEROL	0.0001
	FATTY ACID (ACYL CARNITINE)	0.0001
	Patients (MNA vs non-MNA)
		FDR
	PYRIMIDINE METABOLISM (THYMINE)	0.154767
	FIBRINOGEN CLEAVAGE PEPTIDE	0.146348
	PYRIMIDINE METABOLISM (CYTIDINE)	0.140476
	PHENYLALANINE METABOLISM	0.0999636
	TRYPTOPHAN METABOLISM	0.0734188
	GLYCOGEN METABOLISM	0.0526312
	MEDIUM CHAIN FATTY ACID	0.0512864
	DRUG - ANALGESICS, ANESTHETICS	0.0449166
	FATTY ACID, DICARBOXYLATE	0.0346327
	PRIMARY BILE ACID METABOLISM	0.0231128
	PYRIMIDINE METABOLISM (URACIL)	0.0180018
	POLYAMINE METABOLISM	0.0169709
	LEUCINE, ISOLEUCINE AND VALINE METABOLISM	0.00126856
	DIACYLGLYCEROL	0.0001
Fig. 1e
	LAN5
		Lipid class %
		DG	TG	PC	PE	PG	PI	PS	CE	plasmenyl.PE
	Up	0	0	0	100	0	0	0	0	0
	Down	0	100	0	0	0	0	0	0	0
	MYCN3
		Lipid class %
		DG	TG	PC	PE	PG	PI	PS	CE	plasmenyl.PE
	Up	24.3902	68.2927	0	0	0	0	0	4.87805	2.43902
	Down	0	28.57	4.76	33.33	4.76	4.76	19.05	4.76	0
	SK-N-AS MYCN-ERTM
		Lipid class %
		TG	PC	PE	PI	MGDG
	Up	95.8904	1.36986	0.684932	0.684932	1.36986
	Down	0	0	100	0	0

## Sheet: Figure 2
Fig. 2a
	SK-N-AS MYCN-ERTM								SK-N-AS MYCN-ERTM								SK-N-AS MYCN-ERTM
		De novo synthesized 16:0 (ug/mg protein)								[13C16] 16:1 / [13C16] 16:0								[13C16] 18:1 / [13C16] 18:0
		CTRL			4-OHT					CTRL			4-OHT					CTRL			4-OHT
	24 h	0.598351	0.581662	0.772173	1.39753	1.33555	1.15664		24 h	0.057913	0.059972	0.058882	0.077409	0.077285	0.111393		24 h	0.813358	0.900119	0.843758	1.16931	1.15588	1.7973
	48 h	2.20678	1.9104	2.0145	3.4638	3.09182	2.71063		48 h	0.081378	0.088579	0.086765	0.106521	0.098203	0.096391		48 h	1.02307	1.06738	1.02894	1.38881	1.50761	1.43402
	72 h	3.93001	4.21076	4.20428	10.2622	9.81604	9.92727		72 h	0.132959	0.116464	0.130526	0.199387	0.184079	0.210279		72 h	1.41097	1.48866	1.39677	2.00674	1.9246	1.91329
	SK-N-AS MYCN-ERTM
		[13C16] C16:0 uptake (ug/mg protein)
		CTRL			4-OHT
	24 h	144.397	82.0902	123.959	377.999	359.357	362.884
	48 h	183.417	215.175	414.695	429.504	708.884	427.001
	72 h	357.984	336.012	338.574	592.022	491.179	429.794
Fig. 2b
	Viability (%)
	Compound: A939572
	Concentration (uM)	LAN5			IMR32			SK-N-BE(2c)			SH-SY5Y			SHEP			SK-N-AS			ARPE-19			C2C12			HS-5
	0	100	100	100	100	100	100	100	100	100	100	100	100	100	100	100	100	100	100	100	100	100	100	100	100	100	100	100
	0.78125	97.3935	89.4555	90.8851	94.364	97.881	115.609	103.369	87.4652	97.0352	103.117	98.2748	94.201	92.2763	98.0273	103.332	86.9826	95.5402	102.282	96.9012	98.0037	104.868	93.459	80.4871	81.7661	90.7544	96.112	96.4799
	1.5625	88.9442	95.1887	91.2013	84.4427	88.9555	92.7159	102.351	91.2882	95.3804	107.748	107.665	99.5795	87.8377	96.746	108.148	76.4352	94.8506	90.9129	96.9273	97.4426	101.894	85.7666	82.6681	94.5787	84.6175	95.5676	100.311
	3.125	91.0089	96.3699	100.448	95.384	82.149	117.239	104.556	93.0955	99.954	98.9904	103.361	108.411	72.7732	89.7433	97.6569	82.4433	91.8161	85.7988	101.557	98.9764	97.1591	78.4638	112.477	66.2848	84.6749	92.2782	96.434
	6.25	83.4383	99.4526	114.41	85.4721	73.4589	110.753	105.865	100.927	98.4371	101.651	95.2961	105.666	70.1251	74.6595	91.7553	87.0494	90.023	79.5858	92.3647	97.2964	96.0184	79.5147	81.6998	83.848	72.1941	89.924	93.2297
	12.5	77.5077	98.9052	94.3098	77.7586	62.0933	91.7447	106.108	97.544	83.8888	87.0833	98.4599	101.704	68.8227	66.982	88.6311	68.992	82.7586	74.4294	86.722	92.2904	90.0525	82.6121	74.13	82.9957	66.8545	88.049	85.4254
	25	79.0892	93.8058	108.641	56.1368	47.2817	50.5376	86.5245	84.013	79.476	71.5224	81.0829	77.977	63.4128	70.2712	80.8023	55.6742	60.5517	57.9036	74.1219	84.0095	80.3504	72.34	63.0387	71.4825	64.0409	83.8151	77.5802
	50	37.5604	33.5638	47.2866	7.06134	16.631	27.8182	60.7853	54.7498	62.7902	47.0593	55.7247	68.3267	56.1973	55.5061	56.9969	38.8518	49.6552	49.8732	64.7436	75.5926	65.371	51.6781	50.7504	51.8234	60.5834	75.09	62.1549
	Compound: Orlistat
	Concentration (uM)	LAN5			IMR32			SK-N-BE(2c)			SH-SY5Y			SHEP			SK-N-AS			ARPE-19			C2C12			HS-5
	0	100	100	100	100	100	100	100	100	100	100	100	100	100	100	100	100	100	100	100	100	100	100	100	100	100	100	100
	0.78125	86.751	72.05	84.4657	87.3337	96.1844	71.5504	110.802	88.5877	100.369	85.1303	98.8213	81.9618	85.157	97.8415	99.7107	103.095	108.577	98.0994	93.9319	97.0466	101.008	103.21	99.277	90.2969	81.415	97.9813	106.421
	1.5625	85.4865	66.5908	84.2534	77.7757	91.9414	96.2425	93.0492	84.3285	97.4674	89.1149	101.066	96.7824	75.1428	81.6215	95.694	115.188	116.783	101.771	91.6023	93.6703	102.964	108.891	83.1906	100.878	91.6864	93.7634	109.739
	3.125	78.0282	69.2067	80.9979	62.9759	80.3114	74.6448	113.674	93.4583	110.13	96.4773	97.9233	101.034	70.9925	74.693	92.0425	114.321	110.987	97.581	93.7367	91.9688	94.4734	105.799	82.7057	89.6382	92.0216	95.2978	94.1686
	6.25	74.693	51.5496	70.6653	51.217	66.8803	60.4989	108.181	81.6589	95.6479	89.3837	96.6661	84.8479	54.6746	59.6589	78.8068	116.426	109.504	100.605	80.0687	88.3362	96.7626	103.123	86.803	100.753	91.8254	97.1495	100.824
	12.5	46.7473	30.0825	57.0418	30.6235	38.3089	50.4579	97.1741	76.1361	97.1232	79.2362	85.7159	85.4719	39.8383	46.7034	52.3782	113.331	109.736	98.9201	88.0591	84.6502	82.8863	104.53	76.0058	101.234	90.1986	92.7045	98.6551
	25	9.4924	13.5911	29.5825	4.15057	8.94383	28.797	72.4248	66.13	77.0347	75.7342	69.675	65.5226	14.2019	17.8144	21.9424	95.1713	93.695	90.108	79.254	77.0119	72.4097	105.325	96.588	112.432	75.3331	85.3623	71.784
	50	1.30108	0.881433	11.8542	0.527252	8.21123	10.2936	24.7265	23.7416	22.9653	23.4041	23.1577	39.3526	1.15436	2.06746	5.14535	45.1506	51.5994	48.4665	71.3486	70.8321	60.5023	84.1119	91.0898	83.3647	39.7	53.0784	44.6736
	Compound: CB16.2
	Concentration (uM)	LAN5			IMR32			SK-N-BE(2c)			SH-SY5Y			SHEP			SK-N-AS			ARPE-19			C2C12			HS-5
	0	100	100	100	100	100	100	100	100	100	100	100	100	100	100	100	100	100	100	100	100	100	100	100	100	100	100	100
	0.15625	95.0584	92.5284	97.0014	109.055	96.6759	78.9365	97.0311	93.8092	78.835	106.811	95.5386	105.285	86.5903	95.177	106.445	113.642	101.56	108.427	92.3202	97.035	95.958	93.9447	100.449	68.421	95.0289	94.9785	90.2237
	0.3125	104.103	98.3607	97.4394	96.8215	98.2826	87.8378	94.167	96.0927	101.539	101.22	93.6658	104.772	72.2925	91.581	85.2536	106.546	99.0868	100.626	90.0018	97.0412	96.924	93.6984	99.2213	78.008	82.1013	88.8083	100.57
	0.625	66.0832	86.1286	57.6482	4.91498	12.2715	45.6228	104.017	98.0041	112.909	90.7791	94.5565	91.4139	62.0472	75.2129	47.7486	85.7703	89.8021	83.3959	93.3946	93.6712	90.4608	88.698	96.823	55.1924	52.5705	46.8021	53.8284
	1.25	15.9373	6.96721	28.2008	4.40425	3.4349	17.4501	82.5707	90.1387	82.0185	35.1835	38.0967	41.4139	44.5758	51.6985	31.4657	64.7197	58.828	61.2015	83.281	79.9685	80.1294	29.3969	32.6578	20.7181	31.8021	29.7288	34.3169
	2.5	5.32458	6.90416	21.8329	4.45833	2.10526	18.1551	80.9291	69.2659	65.1391	26.6727	28.6486	33.7868	37.4398	45.0808	29.2032	60.4077	59.4749	58.2812	67.4094	64.8776	78.4883	6.92038	3.02742	20.3577	26.7086	29.2643	29.8522
	5	3.75638	6.80958	21.4623	2.83002	1.05263	22.0623	55.7807	52.4695	54.679	18.9219	23.3118	23.818	30.0537	42.4147	27.3906	58.1733	54.6804	62.4531	64.9648	57.346	70.7316	4.20516	2.91181	21.606	20.119	17.5641	24.5253
	10	6.14515	8.73266	28.7736	5.69609	4.54294	18.772	49.0744	49.9662	51.7404	2.91029	2.85497	19.3354	29.5738	37.1839	21.4492	57.7813	55.7458	56.8627	53.665	46.327	54.1876	3.07178	2.88007	23.0987	10.493	6.70945	18.6852
	Compound: CB5
	Concentration (uM)	LAN5			IMR32			SK-N-BE(2c)			SH-SY5Y			SHEP			SK-N-AS			ARPE-19			C2C12			HS-5
	0	100	100	100	100	100	100	100	100	100	100	100	100	100	100	100	100	100	100	100	100	100	100	100	100	100	100	100
	0.15625	104.009	92.8357	103.675	96.0492	98.6108	96.5382	85.1561	90.0065	95.5901	101.655	98.4345	108.276	97.0966	98.4945	97.7695	113.329	97.3123	106.823	90.2603	97.8544	100.902	91.3655	96.6584	97.7492	101.683	100.12	102.256
	0.3125	98.2398	84.4457	88.9046	92.1448	108.382	95.7887	83.6052	92.9938	92.4192	98.8721	102.101	93.8993	91.6632	86.5434	92.7089	105.645	97.4308	104.129	99.9003	96.5841	100.441	93.9026	96.8618	75.374	97.8545	101.441	103.641
	0.625	73.538	84.3912	87.7032	91.8512	108.783	99.0364	84.3102	93.6815	82.1294	94.7314	94.9122	101.773	86.8785	80.1857	102.183	108.667	101.463	103.694	95.8833	96.8546	102.709	96.0288	96.6944	90.0834	98.9434	101.679	99.9685
	1.25	70.6826	83.1109	100.495	91.1301	97.198	104.318	91.7825	93.746	85.0063	91.1843	83.0446	102.034	81.8606	77.0937	96.1388	115.113	100.87	106.997	99.2778	96.572	103.74	93.2985	94.1737	96.3723	102.559	98.6219	99.8846
	2.5	81.9089	70.0082	97.9505	92.3148	77.8196	98.1442	80.141	80.6147	78.5804	75.9276	76.1554	77.8671	80.8612	71.5852	89.0893	105.9	101.423	102.043	92.1622	94.5875	92.6688	95.7661	96.9931	116.682	104.624	97.7005	94.6695
	5	28.4764	38.4909	24.205	25.1777	23.6638	34.9393	42.8802	50.0108	50.189	69.6201	70.6302	62.7808	74.6546	66.8372	50.7485	95.5208	91.8182	94.7849	96.9323	94.8458	90.1617	89.6861	97.6466	107.586	107.722	98.8556	96.128
	10	5.00685	0.762735	12.8975	1.72556	0.635743	11.813	21.289	27.0578	23.1205	10.144	9.95683	9.17475	31.0278	35.2859	15.1905	54.7342	52.2925	53.5854	85.7482	83.9234	93.522	90.4766	99.1569	109.639	92.5846	96.9806	96.4218
Fig. 2c
	Cell viability (FC)
		LAN5											IMR32
		CM			DLM			DLM + FA					CM			DLM			DLM + FA
	Day 0	1	1	1	1	1	1	1	1	1		Day 0	1	1	1	1	1	1	1	1	1
	Day 2	3.18907	2.75506	4.78904	1.68129	1.44698	1.28166	3.63551	2.47106	1.25581		Day 1	1.5317	1.84644	3.10986	1.32712	0.423977	1.72818	1.24956	0.332462	1.83289
	Day 4	4.50797	5.95281	12.0794	2.27714	1.74428	0.441048	3.29439	3.7006	3.4186		Day 2	2.37608	2.47292	3.4169	0.976271	0.320175	1.95238	1.40422	0.453738	2.59893
	Day 6	11.2141	15.773	19.4794	1.48499	1.55302	1.41048	7.38785	11.1277	6.06312		Day 4	5.1585	5.2341	5.83521	0.358475	0.694444	0.738095	2.95132	2.55724	2.89305
		SK-N-BE(2c)											SHEP
		CM			DLM			DLM + FA					CM			DLM			DLM + FA
	Day 0	1	1	1	1	1	1	1	1	1		Day 0	1	1	1	1	1	1	1	1	1
	Day 2	1.8129	3.34874	4.00528	1.1878	1.24109	2.09411	1.27367	2.782	2.41326		Day 2	7.84178	5.77074	3.81377	4.12197	2.56137	3	6.6807	5.39248	6.24793
	Day 4	4.85617	5.33987	5.28469	1.87607	2.69706	2.62203	3.1709	4.0999	3.08842		Day 4	8.66829	7.37144	9.94737	4.96815	5.28976	5.38314	6.75457	8.44921	6.59504
	Day 6	6.79084	8.86575	7.90782	2.29838	2.50175	2.67827	4.40012	6.34443	5.57136		Day 6	11.3102	14.6807	13.7733	6.05393	11.8522	7.9387	8.3471	13.2474	8.75207
		SK-N-AS
		CM			DLM			DLM + FA
	Day 0	1	1	1	1	1	1	1	1	1
	Day 2	2.94828	3.97244	4.9704	3.45012	3.49594	4.69109	2.86429	4.641	2.86464
	Day 4	14.7644	7.62008	7.6242	10.0209	7.45423	7.40086	7.41667	7.43365	8.56007
	Day 6	20.8448	17.4734	17.5174	12.0394	11.7091	13.0115	16.1476	12.2014	16.6988
	Caspase 3/7 activity (FC)
		LAN5					IMR32
		CM	DLM	DLM + FA			CM	DLM	DLM + FA
	Rep 1	1.04889	1.96583	1.04231		Rep 1	1.20595	6.9109	3.14354
	Rep 2	1.18392	2.34979	1.184		Rep 2	1.01064	5.63432	3.95912
	Rep 3	0.767193	1.54319	0.665323		Rep 3	0.783411	6.00293	2.21019
		SK-N-BE(2c)					SHEP
		CM	DLM	DLM + FA			CM	DLM	DLM + FA
	Rep 1	0.988729	1.62924	0.881816		Rep 1	0.903226	0.969143	0.731901
	Rep 2	1.1382	1.74279	0.957749		Rep 2	0.903733	1.44536	1.12199
	Rep 3	0.873068	1.82174	1.04831		Rep 3	1.19304	0.946752	0.832953
		SK-N-AS
		CM	DLM	DLM + FA
	Rep 1	0.912963	1.33072	1.09187
	Rep 2	1.1339	1.04078	1.08152
	Rep 3	0.953132	1.17522	0.739969

## Sheet: Figure 3
Fig. 3a
	SK-N-AS MYCN-ERTM - mRNA (FC)
		0 h			24 h			48 h
	ODC1	0.296033	1.0046	1.69937	1.05577	3.5658	5.03003	1.49662	4.90694	4.35709
	SLC27A1	2.15917	0.662655	0.178174	2.02099	0.53499	0.153092	3.07473	0.713998	0.214712
	SLC27A2	1.06209	1.01859	0.919312	6.1214	9.36111	4.66567	10.9287	11.9576	8.30552
	SLC27A3	1.04755	1.57695	0.3755	0.675274	0.859181	0.352848	0.552006	0.877471	0.492874
	SLC27A4	0.819718	1.12869	1.05159	1.09552	1.28235	1.88004	1.47429	1.4577	1.60502
	SLC27A5	1.14188	0.521883	1.33623	2.93688	0.778181	4.90433	3.37132	1.14214	3.3447
	SLC27A6	0.896332	0.111925	1.99174	1.22084	0.142258	2.30617	0.855392	0.220216	2.74035
	CD36	1.34554	1.38103	0.273425	0.825147	0.704613	0.219496	1.11731	0.68842	0.411087
Fig. 3b
	Tet21/N- mRNA (FC)
		MYCN ON			MYCN OFF
	MYCN	0.9385	1.03777	1.02373	0.026822	0.02915	0.025047
	SLC27A1	0.948389	1.0692	0.982415	1.22649	1.31178	1.0943
	SLC27A2	1.1428	1.13553	0.721672	0.316526	0.431672	0.386856
	SLC27A3	0.738693	1.17961	1.0817	0.721762	0.915327	0.640868
	SLC27A4	1.08237	0.813754	1.10388	1.21754	1.16944	0.68434
	SLC27A5	0.904196	0.889021	1.20678	1.06303	0.837407	0.840681
	SLC27A6	1.02578	1.19071	0.783508	0.83511	0.939256	0.560859
	CD36	0.881061	0.856399	1.26254	1.1782	1.68969	1.61577
Fig. 3c
	Tet21/N - Normalized fold enrichment
		INPUT ON			INPUT OFF			MYCN CHIP ON			MYCN CHIP OFF
	SLC27A1	1	1	1	1	1	1	6.91	5.74	4.01	1.43	2.06	0.61
	SLC27A2	1	1	1	1	1	1	14.3	9.12	2.8	3.13	2.1	1.67
	SLC27A3	1	1	1	1	1	1	1.84	7.52	2.29	3.45	0.98	3.23
	SLC27A4	1	1	1	1	1	1	7.62	7.13	2.06	1.38	1.16	1.64
	SLC27A5	1	1	1	1	1	1	0.55	2.9	2.26	0.29	1.61	0.53
	SLC27A6	1	1	1	1	1	1	1.92	4.6	2.99	2.91	0.77	2.14
	CD36	1	1	1	1	1	1	1.1	1.1	2.57	2.62	1.64	0.15
Fig. 3d
	Log2 SLC27A2 non-MNA vs MYCN Amp			Log2 SLC27A2 among INSS Stages
	Non-MNA	MNA		st1	st2	st3	st4	st4s
	5.91	11.57		7.43	4.86	5.31	5.91	10.47
	7.84	10.27		5.89	5.83	7.24	11.57	5.96
	10.47	8.43		7.13	9.96	9.93	7.84	8.87
	7.43	10.72		5.48	6.38	7.93	8.57	8.43
	5.96	8.63		10.72	8.74	8.02	8.48	7.25
	4.86	10.3		5.96	8.63	5.88	6.79	8.55
	8.57	9.78		5.19	6.37	6.97	10.27	13.54
	8.48	10.61		8.45	7.62	7.6	8.95	7.87
	6.79	11.35		9.2	1.93	11.35	10.56	13.16
	5.83	8.8		4.69	7.42	11.29	7.07	14.39
	8.87	10.22		8.8	6.31	9.52	9.01	4.88
	5.31	9.52		7.07	7.25	6.18	9.95	7.51
	9.96	10.9		4.55	4.58	8.04	7.43	13.73
	5.89	10.58		4.68	9.39	9.76	7.71	8.7
	7.25	8.24		5.79	7.63	10.9	10.3	6.4
	7.24	9.74		4.58	6.64	6.96	5.95	9.77
	9.93	10.24		6.02	7.88	9.46	6.51	7.03
	7.13	9.83		5.5	7.24	9.69	8.06	8.67
	6.38	9.25		8.77	8.46	8.65	9.95	9.24
	5.48	9.98		6.55	7.2	9.82	5.63	9.88
	7.93	10.68		6.86	4.08	8.64	10.95	7.27
	8.74	9.35		7.07	9.25	10.43	9.78	6.27
	8.95	9.3		8.47	6.43	7.69	8.25	6.27
	10.56	9.82		7.99	9.83	10.34	8.98	8.89
	7.07	10.77		7.48	8.54	10.55	9.66	6.53
	9.01	10.43		8.64	8.34	6.67	8.07	9.17
	9.95	9.5		5.1	9.5	10.26	10.61	7.58
	7.43	10.34		8.96	8.12	4.71	8.65	8.23
	7.71	10.26		9.34	7.77	6.13	5.1	8.39
	8.55	10.9		8.2	5.29	8.05	9.18	5.71
	6.37	10.14		6.33	9.19	10.93	10.22	8.52
	5.95	10.26		8.51	5.76	6.72	10.14	9.64
	6.51	10.93		8.68	5.64	7.63	8.29	5.23
	8.06	7.97		5.88	8.65	4.15	9.34	6.66
	13.54	10.46		9.71	5.67	10.7	8.6	6.09
	5.96	10.27		4.1	8.84	8.67	7.31	9.22
	7.87	10.7		8.57	8.13	6.51	5.07	9.65
	9.95	9.6		4.98	8.91	6.07	8.14	7.45
	5.63	11.51		9.1	7.92	5.48	7.51	6.1
	10.95	11.65		4.33	5.47	5.51	8.36	5.98
	8.02	8.64		6.55	8.51	7.17	10.58	13.02
	5.88	11.01		7.56	8.35	8.95	8.24	5.44
	6.97	9.65		7.98	8	7.3	9.74	6.13
	13.16	9.68		9.23	9.48	6.71	10.24	5.35
	5.19	9.56		9.17	8.87	8.11	9.25	7.23
	8.45	8.09		8.1	6.83	4.58	9.94	6.05
	9.2	11.45		8.14	7.69	9.56	8.69	7.4
	8.25	9.92		4.98	7.76	6.03	9.98	5.44
	8.98	10.21		7	9.06	11.45	10.68	8.75
	9.66	8.73		10.05	7.22	8.41	9.88	7.82
	8.07	10.6		8.93	6.75	4.94	9.35	9.03
	7.6	8.17		11.51	7.51	5.18	9.27	7.36
	4.69	9.82		7.82	8.05	9.92	7.16	7.66
	8.65	10.35		8.8	6.02	8.27	7.26	12.93
	7.62	9.03		5.52	8.3	7.05	5.08	8.11
	1.93	9.96		8.65	5.17	10.21	9.3	8.66
	11.29	9.81		9.38	6.74	3.8	9.3	6.41
	7.42	9.4		8.06	5.82	4.31	7.4	6.57
	6.31	10.55		8.99	9.38	8.92	10.77	5.95
	7.25	9.5		6.81	6.93	4.8	4.85	8.69
	5.1	10.5		7.4	7.43	3.52	8.69	10.46
	9.18	9.65		9.24	7.7	4.89	7.16	6.94
	10.14	9.56		6.36	4.81	10.55	8.09	8.34
	8.29	10.63		7.37	8.55	4.36	7.57	10.71
	7.07	10.76		7.43	4.93	6.93	8.22	9.5
	9.34	9.34		6.22	9.4	5.23	9.73	4.6
	4.58	9.16		6.5	7.37	8.07	5.07	5.15
	8.6	10.59		5.16	7.64	6.74	8.14	7.52
	7.31	11.54		8.79	6.13	9.65	10.71	7.36
	4.55	10.32		6.36	10.03	9.58	10.9	8.88
	9.39	9.55		8.58	8.83	4.79	10.14	6.22
	4.88	9.46		5.58	7.53	7.43	10.26	5.58
	7.63	10.78		7.23	8	8.78	7.97	9.09
	6.64	6.8		7.78	6.98	7.03	10.46	8.44
	7.51	10.88		7.63	7.46	8.07	6.2	5.8
	4.68	10.43		7.98	7.35	9.11	7.48	10.09
	13.73	10.59		9.4	8.68	7.51	9.03	9.15
	5.79	8.99		8.07	7.86	10.22	9.01	8.29
	8.7	8.99		6.6	5.06	7.6	10.27
	4.58	10.57		9.15	7.06	9.16	9.8
	6.18	8.61		8.13	4.44	5.61	9.6
	7.88	7.7		8.31	7.79	6.57	6.73
	7.24	9.91		8.39	7.95	5.87	11.65
	6.02	10.85		4.78	3.77	5.33	10.41
	6.4	10.66		6.45	9.18	8.29	6.63
	5.07	9.72		9.06	5.93	7.96	8.29
	8.46	10.85		7.97	5.89	7.36	7.24
	9.77	8.35		6.83	4.29	8.15	8.66
	8.14	10.82		4.77	7.11	8.58	7.95
	7.51	8.6		8.14	4.7	6.4	8.24
	7.03	11.21		7.38	7	8.46	8.76
	8.04	10.96		7.99	7.24		9.68
	7.2	8.81		7.51	11.01		8.79
	9.76			8.41	5.23		7.62
	8.36			7.9	8.1		8.64
	4.08			9.08	10.57		11.01
	9.25			9.63	8.36		8.86
	5.5			9.53	7.99		8.7
	6.43			4.59	8.05		9.68
	6.96			9.17	9.79		8.09
	8.77			4.26	6.64		8.69
	9.46			6.63	6.51		6.69
	6.55			7.75	8.76		6.93
	6.86			10.48	3.72		6.32
	7.07			5.69	6.02		9.14
	8.47			5.53	7.95		8.07
	7.99			7.28	2.87		8.4
	9.94			7.73	8.94		7.5
	8.69			7.89	7.85		8.44
	9.88			4.5	9.15		8.63
	9.27			7.13	9.76		9.92
	8.54			8.77	5.92		8.7
	8.34			6.55	7.88		11.55
	9.69			8.08			6.9
	7.16			8.51			5.23
	7.26			10.11			8.73
	5.08			8.22			7.14
	8.65			9.64			10.6
	7.48			8.58			7.46
	9.3			8.58			8.17
	7.4			4.68			10.39
	8.64			5.35			9.82
	8.67			9.12			10.35
	9.24			7.03			7.83
	9.88			7.99			11.27
	4.85			6.97			8.87
	8.64			5.43			9.96
	7.27			6.98			8.92
	5.1			7.13			9.81
	8.69			8.06			9.08
	7.69			7.63			6.95
	6.27			6.58			8.36
	7.16			7.32			9.4
	8.09			5.66			9.1
	8.12			9.99			10.5
	7.57			6.77			10.22
	9.34			8.37			8.52
	8.2			8.9			9.56
	6.33			7.68			10.5
	10.55			9.91			7.58
	8.51			7.56			9.41
	6.67			7.93			10.71
	6.27			8.2			10.63
	8.68			6.45			8.94
	8.22			10.66			10.76
	7.77			7.6			7.32
	8.89			8.94			8.88
	5.88			8.43			10.36
	9.71			7.78			9.34
	6.53			7.82			9.16
	9.17			7.67			7.84
	4.71			7.9			10.59
	9.73			7.45			11.54
	5.07						10.06
	5.29						5.15
	7.58						9.06
	9.19						10.32
	8.14						8.52
	5.76						7.83
	4.1						9.55
	8.57						8.68
	5.64						9.46
	8.65						6.08
	10.71						7.58
	5.67						6.45
	8.84						9.51
	4.98						10.78
	6.13						10.37
	9.1						8.18
	8.13						6.8
	4.33						7.23
	6.55						8.7
	8.91						9.08
	7.56						9.53
	8.05						10.37
	7.98						8.95
	9.23						10.01
	9.17						9.2
	7.92						10.88
	5.47						10.43
	6.72						11.53
	8.51						10.39
	6.2						9.32
	8.35						8.89
	8.1						9.1
	7.63						10.59
	4.15						8.01
	7.48						6.05
	9.03						8.99
	8.14						8.99
	9.01						9.72
	4.98						9.41
	7						8.75
	8						8.61
	8.23						7.7
	10.05						8.64
	9.48						10.85
	9.8						8.67
	8.93						8.28
	8.39						9.63
	7.82						7.74
	8.8						9.35
	5.52						10.77
	6.73						9.95
	5.71						9.72
	8.52						10.85
	8.87						8.35
	8.67						10.82
	6.51						5.99
	9.64						8.6
	8.65						11.21
	9.38						10.96
	10.41						8.81
	6.83						8.95
	6.63
	8.29
	6.07
	5.23
	6.66
	7.69
	6.09
	7.24
	5.48
	8.66
	5.51
	7.17
	8.06
	7.95
	8.24
	7.76
	8.76
	9.68
	8.99
	9.06
	8.79
	8.95
	7.62
	7.3
	9.22
	7.45
	6.1
	8.86
	6.71
	8.7
	6.81
	7.4
	8.11
	4.58
	5.98
	13.02
	9.24
	6.36
	7.37
	7.43
	6.22
	7.22
	6.5
	5.44
	6.03
	6.75
	8.69
	6.69
	8.41
	7.51
	5.16
	8.05
	8.79
	6.93
	6.36
	4.94
	6.32
	8.58
	9.14
	8.07
	6.13
	5.58
	5.35
	7.23
	7.78
	7.63
	7.5
	7.98
	6.02
	9.4
	8.3
	8.44
	5.17
	5.18
	8.63
	9.92
	7.23
	8.07
	6.6
	8.27
	8.7
	11.55
	9.15
	7.05
	8.13
	8.31
	6.74
	5.82
	8.39
	4.78
	9.38
	6.93
	6.45
	9.06
	6.05
	7.43
	7.7
	6.9
	7.97
	4.81
	6.83
	5.23
	4.77
	8.14
	7.38
	8.55
	4.93
	3.8
	7.99
	7.4
	7.14
	4.31
	9.4
	7.51
	8.41
	7.46
	5.44
	8.75
	10.39
	7.9
	9.08
	7.37
	8.92
	7.64
	6.13
	9.63
	9.53
	4.59
	9.17
	4.26
	10.03
	8.83
	7.53
	7.83
	8
	6.63
	6.98
	7.46
	7.35
	7.75
	8.68
	10.48
	7.82
	11.27
	8.87
	7.86
	4.8
	5.06
	7.36
	7.06
	7.66
	5.69
	5.53
	8.92
	12.93
	7.28
	4.44
	8.11
	8.66
	6.41
	6.57
	7.73
	7.89
	3.52
	5.95
	4.5
	7.13
	7.79
	8.77
	4.89
	9.08
	6.55
	8.69
	10.46
	8.08
	6.94
	8.34
	6.95
	8.36
	8.51
	10.11
	10.71
	8.22
	9.64
	8.58
	4.6
	4.36
	7.95
	3.77
	9.18
	8.58
	4.68
	9.1
	6.93
	8.07
	5.93
	5.89
	6.74
	8.52
	5.35
	4.29
	9.12
	7.03
	7.99
	9.58
	4.79
	10.5
	6.97
	7.43
	7.11
	4.7
	7.58
	5.43
	9.41
	10.71
	8.94
	7.32
	8.88
	10.36
	7.84
	6.98
	8.78
	10.06
	5.15
	5.15
	9.06
	7.13
	8.06
	8.52
	7.63
	6.58
	7.83
	8.68
	7.03
	8.07
	9.11
	7.32
	6.08
	7
	7.58
	6.45
	7.52
	5.66
	7.24
	9.51
	7.51
	10.37
	8.18
	7.36
	7.23
	8.7
	9.08
	9.53
	10.37
	8.95
	10.01
	9.2
	11.53
	10.39
	9.32
	8.89
	9.1
	8.01
	6.05
	11.01
	5.23
	9.99
	8.1
	8.88
	6.77
	8.37
	9.72
	9.41
	6.22
	8.75
	8.9
	10.22
	7.68
	8.36
	7.99
	8.64
	7.6
	9.16
	5.61
	5.58
	9.09
	8.05
	9.79
	7.56
	6.57
	7.93
	8.2
	6.45
	6.64
	8.67
	8.28
	9.63
	7.74
	10.77
	9.95
	5.87
	5.33
	8.29
	6.51
	8.76
	7.96
	3.72
	8.44
	7.36
	6.02
	7.6
	8.94
	7.95
	8.15
	2.87
	8.94
	8.58
	5.8
	7.85
	8.43
	5.99
	9.15
	7.78
	10.09
	9.76
	7.82
	6.4
	7.67
	7.9
	8.46
	9.15
	8.29
	5.92
	7.45
	8.95
	7.88
Fig. 3e
	OS							EFS
	Stage 1-4s			Stage 3-4				Stage 1-4s			Stage 3-4
	Days	SLC27A2 Low	SLC27A2 High	Days	SLC27A2 Low	SLC27A2 High		Days	SLC27A2 Low	SLC27A2 High	Days	SLC27A2 Low	SLC27A2 High
	1244	0		207		1		1244	0		201		1
	806	0		487		1		806	0		323		1
	407	0		763		1		407	0		555		1
	2849	0		8		1		2849	0		8		0
	1258	0		2391		0		1258	0		2391		0
	2247	0		360		1		2247	0		347		1
	3513	0		1120		1		3513	0		540		1
	504	0		1191		1		504	0		840		1
	3700	0		3948		0		3700	0		3948		0
	390	0		1655		1		390	0		522		1
	735	0		103		1		68	1		95		1
	810	0		945		0		810	0		945		0
	1406	0		1375		1		1406	0		946		1
	2083	0		2432		0		134	1		2432		0
	3250	0		2043		0		3250	0		1399		1
	2229	0		364		1		2229	0		218		1
	375	0		1324		0		375	0		1324		0
	1513	0		1049		1		1513	0		576		1
	443	0		2051		0		443	0		837		1
	1274	0		209		1		1274	0		187		1
	600	0		725		1		600	0		426		1
	1882	0		846		1		1128	1		181		1
	2671	0		3945		0		2671	0		3945		0
	3267	0		2016		0		3267	0		2016		0
	547	0		284		0		186	1		284		0
	609	0		472		0		188	1		471		1
	1996	0		576		0		1996	0		576		0
	1752	0		220		1		1752	0		212		1
	2163	0		1541		0		2163	0		1541		0
	1405	0		1401		1		1405	0		970		1
	838	0		2054		0		75	1		2054		0
	2230	0		1081		1		651	1		620		1
	1698	0		271		1		1698	0		198		1
	2055	0		1493		0		2055	0		1493		0
	2861	0		889		1		2861	0		482		1
	611	0		1077		0		611	0		1077		0
	2494	0		711		1		2494	0		433		1
	1043	0		364		1		1043	0		250		1
	960	1		90		1		420	1		90		1
	899	1		473		0		645	1		418		1
	1934	0		391		1		1934	0		326		1
	1116	0		1477		0		1116	0		1477		0
	36	1		2244		0		30	1		2244		0
	3509	0		499		1		3509	0		363		1
	2041	0		727		1		2041	0		634		1
	3768	0		309		1		3768	0		223		1
	5860	0		674		0		1576	1		674		0
	456	0		2254		0		295	1		2254		0
	2907	0		3283		0		318	1		3283		0
	1293	1		441		1		486	1		354		1
	1016	0		1133		0		1016	0		866		1
	1076	0		2125		0		1076	0		2125		0
	497	0		1504		0		497	0		1504		0
	3163	0		2871		0		3163	0		2871		0
	1410	0		429		1		1410	0		295		1
	1330	0		795		0		1330	0		795		0
	796	0		601		1		796	0		475		1
	933	0		539		1		933	0		351		1
	2593	0		2030		0		2593	0		584		1
	1216	0		412		1		1216	0		286		1
	3072	0		1316		0		98	1		1316		0
	1408	0		5040		0		1408	0		5040		0
	670	0		1549		1		670	0		838		1
	3472	0		1695		1		3472	0		1197		1
	2730	0		2135		0		2730	0		2135		0
	939	0		503		0		939	0		503		0
	1773	1		360		1		759	1		214		1
	670	0		542		0		670	0		542		0
	2807	0		550		0		293	1		550		0
	1654	0		416		1		1654	0		402		1
	1685	0		404		1		1685	0		330		1
	1589	0		4890		0		1589	0		4890		0
	1046	0		3234		0		1046	0		147		1
	2247	0		510	1			2247	0		302	1
	2549	0		182	0			2549	0		182	0
	478	0		2762	0			478	0		2762	0
	1134	0		1363	0			1134	0		1363	0
	735	1		2794	0			375	1		2794	0
	467	0		1063	0			467	0		1063	0
	810	0		1112	0			810	0		1112	0
	4669	0		1440	0			4669	0		120	1
	1877	0		1259	0			1877	0		1259	0
	996	0		1260	1			996	0		718	1
	2280	0		479	1			286	1		357	1
	2377	0		2132	1			2377	0		622	1
	1288	0		592	0			1288	0		592	0
	1833	0		2771	0			1833	0		2771	0
	1055	0		1118	1			1055	0		532	1
	846	1		498	1			483	1		227	1
	2632	0		3128	0			2632	0		493	1
	1827	0		5789	0			1827	0		5789	0
	1467	0		2280	0			1467	0		2280	0
	310	0		1247	1			310	0		922	1
	3511	0		1030	0			74	1		321	1
	626	1		2184	0			532	1		2184	0
	707	0		6600	0			707	0		6600	0
	2743	0		1397	1			2743	0		631	1
	1269	0		2813	0			1262	1		2813	0
	936	0		994	0			936	0		994	0
	1327	1		2313	0			414	1		2313	0
	3293	0		2265	0			3293	0		2265	0
	516	0		3011	0			516	0		3011	0
	3777	0		454	0			3777	0		74	1
	3109	0		2836	1			3109	0		2016	1
	917	0		941	0			917	0		615	1
	1380	0		481	0			1380	0		59	1
	743	0		3219	0			164	1		3219	0
	1615	0		1087	0			1615	0		1087	0
	3345	0		2707	0			3345	0		2707	0
	2639	0		1454	1			2639	0		812	1
	541	1		1129	0			262	1		1129	0
	3421	0		2491	0			3421	0		2491	0
	1163	0		3421	0			1163	0		3421	0
	4828	0		541	1			4828	0		262	1
	1080	0		1327	1			1080	0		414	1
	855	0		626	1			855	0		532	1
	764	0		3511	0			764	0		74	1
	150	0		310	0			150	0		310	0
	2908	0		846	1			2908	0		483	1
	2491	0		1833	0			2491	0		1833	0
	2926	0		4669	0			2926	0		4669	0
	1047	0		735	1			1047	0		375	1
	1129	0		2247	0			1129	0		2247	0
	1454	1		2730	0			812	1		2730	0
	2707	0		3072	0			2707	0		98	1
	1087	0		2593	0			1087	0		2593	0
	3219	0		1076	0			3219	0		1076	0
	2780	0		1293	1			2780	0		486	1
	481	0		456	0			59	1		295	1
	3312	0		3768	0			3312	0		3768	0
	941	0		1116	0			615	1		1116	0
	5019	0		899	1			5019	0		645	1
	2887	0		960	1			2887	0		420	1
	876	0		1043	0			876	0		1043	0
	1740	0		2494	0			1740	0		2494	0
	2836	1		1698	0			2016	1		1698	0
	454	0		838	0			74	1		75	1
	3011	0		1752	0			3011	0		1752	0
	2046	0		609	0			2046	0		188	1
	2265	0		547	0			2265	0		186	1
	2313	0		1882	0			2313	0		1128	1
	585	0		3250	0			585	0		3250	0
	3131	0		390	0			3131	0		390	0
	2908	0		3513	0			2908	0		3513	0
	1536	0		2849	0			1536	0		2849	0
	539	0		806	0			539	0		806	0
	994	0						994	0
	643	0						643	0
	1063	0						363	1
	1590	0						1590	0
	2813	0						2813	0
	598	0						598	0
	1115	0						1115	0
	819	0						819	0
	2015	0						2015	0
	1397	1						631	1
	6600	0						6600	0
	2184	0						2184	0
	1307		0					1307		0
	3069		0					3069		0
	955		0					17		1
	957		0					301		1
	1223		0					1223		0
	692		0					692		0
	207		1					201		1
	487		1					323		1
	763		1					555		1
	8		1					8		0
	592		1					524		1
	2391		0					2391		0
	360		1					347		1
	1120		1					540		1
	1191		1					840		1
	3948		0					3948		0
	1655		1					522		1
	103		1					95		1
	945		0					945		0
	1375		1					946		1
	2432		0					2432		0
	760		1					685		1
	2043		0					1399		1
	364		1					218		1
	347		0					347		0
	1324		0					1324		0
	1049		1					576		1
	2051		0					837		1
	209		1					187		1
	725		1					426		1
	846		1					181		1
	3945		0					3945		0
	2016		0					2016		0
	284		0					284		0
	472		0					471		1
	576		0					576		0
	4705		0					4705		0
	220		1					212		1
	897		0					897		0
	1541		0					1541		0
	1401		1					970		1
	2054		0					2054		0
	1081		1					620		1
	271		1					198		1
	1493		0					1493		0
	889		1					482		1
	1077		0					1077		0
	711		1					433		1
	364		1					250		1
	90		1					90		1
	473		0					418		1
	391		1					326		1
	1477		0					1477		0
	2244		0					2244		0
	499		1					363		1
	256		0					256		0
	727		1					634		1
	863		0					863		0
	309		1					223		1
	973		0					973		0
	674		0					674		0
	2254		0					2254		0
	3283		0					3283		0
	441		1					354		1
	1133		0					866		1
	2125		0					2125		0
	1504		0					1504		0
	1391		0					296		1
	2871		0					2871		0
	720		1					570		1
	429		1					295		1
	795		0					795		0
	601		1					475		1
	539		1					351		1
	3832		0					3832		0
	2030		0					584		1
	412		1					286		1
	1316		0					1316		0
	1793		0					1793		0
	5040		0					5040		0
	1549		1					838		1
	1695		1					1197		1
	2135		0					2135		0
	2306		0					2306		0
	503		0					503		0
	3357		0					3357		0
	361		0					361		0
	360		1					214		1
	542		0					542		0
	550		0					550		0
	416		1					402		1
	404		1					330		1
	1555		0					1555		0
	348		0					348		0
	1526		0					1526		0
	4890		0					4890		0
	3234		0					147		1
	274		0					274		0
	1799		0					1799		0
	2118		0					132		1
	2751		0					2751		0
	1794		0					1794		0
	345		1					314		1
	2120		0					206		1
	2167		0					2167		0
	269		1					269		1
	1073		1					563		1
	369		1					344		1
	966		1					890		1
	1219		0					1219		0
	330		1					300		1
	1590		0					1590		0
	2317		0					2317		0
	1861		0					1861		0
	2661		0					2661		0
	941		0					941		0
	1820		1					674		1
	944		0					944		0
	408		0					408		0
	1027		0					1027		0
	1159		0					207		1
	415		1					245		1
	1372		0					1372		0
	2576		0					2576		0
	518		0					518		0
	2426		0					2426		0
	450		0					450		0
	840		0					455		1
	3388		0					3388		0
	331		1					200		1
	3067		0					3067		0
	1349		0					1349		0
	607		0					607		0
	3417		0					3417		0
	1014		1					196		1
	1666		0					1666		0
	1229		1					602		1
	1385		0					1385		0
	3832		0					3832		0
	1132		0					1132		0
	239		1					112		1
	1187		0					1187		0
	674		0					86		1
	1119		0					1119		0
	1017		0					1017		0
	2324		1					1455		1
	995		0					995		0
	2273		0					2273		0
	1316		0					1316		0
	1307		0					54		1
	2425		0					112		1
	1219		0					1219		0
	2439		0					1752		1
	883		0					883		0
	2511		0					2511		0
	827		0					715		1
	1984		0					1984		0
	3493		0					3493		0

## Sheet: Figure 4
Fig. 4a
	LAN5
	mRNA (FC)
	shCTRL	sh#5	sh#6
	1.06521	0.600959	0.148122
	0.880853	0.42606	0.138336
	1.05393	0.429283	0.294352
Fig. 4b
	LAN5
	BODIPYTM 558/568 C12 - CTCF (FC)
	shCTRL	sh#5	sh#6
	0.920772	0.507137	0.376577
	1.08416	0.630692	0.569846
	0.99507	0.46011	0.368372
Fig. 4c
	LAN5
	Cell number (FC)
	Time (days)	shCTRL			sh#5			sh#6
	0	1	1	1	1	1	1	1	1	1
	4	2.02917	2.24583	2.69167	0.967917	1.31958	1.53792	0.843333	0.977083	1.4
	8	19.1667	19.7083	17.75	11.8167	14.9167	11.2958	10.6792	11.35	10.3958
Fig. 4d
	LAN5
	Colony number (FC)
	shCTRL	sh#5	sh#6
	0.93314	0.47093	0.322674
	1.15988	0.776163	0.409884
	0.906977	0.313953	0.200581
Fig. 4e
	LAN5
		Tumor Volume (cm3)
		shCTRL															shSLC27A2
	Week 3	0	0	0	0	0	0.02	0	0.02	0	0.02	0.04	0.01	0.03	0	0	0.03	0.01	0.01	0	0	0	0	0.01	0	0.02	0.02	0	0.01	0.01
	Week 4	0.02	0.4	0.9	0.55	0.15	1.2	0.1	0.43	0.2	0.25	1.3	0.06	0.78	0.08	0.1	0.55	0.01	0.05	0.05	0.02	0.1	0.3	0.4	0.35	0.55	0.65	0.01	0.01	0.08
Fig. 4f
	LAN5
	Tumor Weight (g)
	shCTRL	shSLC27A2
	0.29	1.81
	1.91	0.13
	1.82	0.78
	1.06	0.45
	1.15	0.13
	3.05	0.76
	1.04	1.6
	2.24	1.61
	0.98	1.24
	1.9	0.22
	1.22	0.1
	1.38	1.04
	1.83
Fig. 4g
	LAN5
	ORO (A.U.)
	shCTRL						shSLC27A2
	67170.2	53762.8	31145.4	7231.53	52670	17815.7	4841.33	2376.25	321.922	1721.05	21113.5	5250.99	411.688	2774.33
Fig. 4h
	LAN5
		Lipid class %
		DG	TG	MGDG	DGDG	CE	dhCER	CL	SM	PA	PC	PE	PG	PI	PS	lysoPC	lysoPE	plasmenyl.PC	plasmenyl.PE
	Up	1.24378	2.73632	0.497512		0.746269	1.49254	4.97512	2.98507	1.49254	48.7562	21.1443	3.48259	0.497512	1.74129	3.48259	1.49254		3.23383
	Down	11.4286	30.4762		0.952381	0.952381	4.7619	1.90476		1.90476	28.5714	10.4762			0.952381			0.952381	6.66667
Fig. 4i
	LAN5				SHEP
	BODIPYTM 500/510 C1, C12 - CTCF (FC)				BODIPYTM 500/510 C1, C12 - CTCF (FC)
	0 µM	5 µM	15 µM		0 µM	5 µM	15 µM
	0.997872	0.403654	0.265545		0.993098	0.871701	0.820821
	1.34932	0.472444	0.236731		0.827719	0.670767	0.527104
	0.652807	0.421766	0.232203		1.17918	1.22588	1.07765
Fig. 4j
	Caspase 3/7 activity (FC)
	Line	0 µM			5 µM			10 µM
	LAN5	1.332	0.709222	0.958778	4.82616	1.61712	2.36343	9.23211	6.08591	8.03796
	IMR32	0.982766	0.941059	1.07617	1.45856	1.62726	1.73395	8.15192	5.60561	7.46436
	SH-SY5Y	1.10008	0.601807	1.29811	3.64526	1.79198	2.64421	4.60332	3.95027	4.66348
	SHEP	0.993649	1.17545	0.830899	1.00179	1.2937	1.01964	2.41798	3.51693	1.08159
	HS-5	1.45198	0.818628	0.729394	1.40604	1.0554	0.934377	2.79847	0.954163	0.975953
	C2C12	0.882054	1.11353	1.00441	0.927433	1.14949	1.00935	1.2136	1.22086	0.973276
	ARPE-19	1.09801	1.02772	0.874268	1.09329	1.34138	1.17075	1.02546	1.24267	0.991911
Fig. 4k

## Sheet: Figure 5
Fig. 5b
	LAN5 luc-derived NB
		Total flux
		CTRL						CB5
	Day 1	195000000	103000000	10900000	59000000	37400000	3620000	170000000	17500000	6070000	29000000	82600000	9480000
	Day 14	2060000000	1400000000	532000000	3370000000	97800000	3590000000	137000000	229000000	91700000	206000000	105000000	585000000
	LAN5 luc-derived NB
	Tumor weight (g)
	CTRL	CB5
	1.23	0.13
	0.82	0.12
	0.98	0.14
	1.94	0.88
	2.39	1.51
	3.57	0.41
Fig. 5c
	SK-N-AS-derived NB
		Tumor volume (cm3)
		CTRL								CB5
	Day 1	0.04	0.01	0.02	0.02	0.09	0.06	0.05	0	0.04	0.04	0.08	0	0.03	0.05	0.02	0.02
	Day 14	0.68	3.23	1.75	1.66	0.78	2.94	1.55	0.69	2.96	2.46	0.69	0.77	1.54	0.86	0.62	3.46
	SK-N-AS-derived NB
	Tumor weight (g)
	CTRL	CB5
	1.3	2.58
	3.87	2.5
	1.7	1.57
	1.45	1.12
	1.67	1.49
	3.59	1.1
	2.17	1.52
	2.07	3.31
Fig. 5f
	TH-MYCN+/+-derived orthotopic allograft model
	Tumor weight (g)
	CTRL	CB5
	1.66	0.77
	1.22	1.61
	1.35	1.97
	1.77	0.48
	1.32	0.51
	1.45	0.16
	1.3	0.08
	2.18	0.64
	1.25	0.09
	1.68
Fig. 5g
	TH-MYCN+/+-derived orthotopic allograft model
	ORO (A.U.)
	CTRL						CB5
	8637.35	43783.9	12293.9	5850.67	33959.7	11035.4	326.207	1790.08	4690.81	3571.7	1370.64
Fig. 5h
	TH-MYCN+/+-derived orthotopic syngeneic model
	Tumor weight (g)
	CTRL	CB5
	2.12	1.61
	3	2.37
	2.71	1.73
	2.86	2.07
	2.53	1.92
	2.41	1.74
	3.17	1.45
	3.52	2.14
	2.27	2.27
	2.02	1.43
	3.28	1.93
	3.26	2.24
	1.97	1.49
	2.66
Fig. 5i
	Patient-derived orthotopic xenograft model
	Percent Survival
	Days post treatment (d)	CTRL	CB5
	40	1
	45	1
	48	1	1
	52	1
	59	1	1
	62	1
	69		1
	76	1
	81	1
	95		1
	95		1
	114		1
	118		1
	118		1
	118		1

## Sheet: Figure 6
Fig. 6a
	LAN5								IMR32								SHEP
		CB5 (µM)								CB5 (µM)								CB5 (µM)
	VP16 (nM)	0.4	0.5	1	1.5	2	2.5		VP16 (nM)	0.4	0.5	1	1.5	2	2.5		VP16 (nM)	0.4	0.5	1	1.5	2	2.5
	5	29.963	28.364	32.102	35.363	33.023	32.811		5	24.967	23.957	29.023	33.828	27.882	32.431		5	8.113	8.449	7.689	1.948	4.711	6.239
	10	23.63	23.591	27.942	31.217	30.156	30.161		10	19.889	19.762	26.49	30.443	26.381	29.879		10	6.701	10.615	7.758	0.904	2.807	4.353
	15	27.1	29.467	33.018	35.413	33.493	33.266		15	25.013	24.855	27.781	32.21	27.802	32.403		15	9.045	8.94	8.41	1.454	-0.26	2.299
	20	21.803	23.768	28.081	32.189	30.031	29.515		20	19.177	20.017	25.239	30.389	25.946	28.395		20	7.184	7.586	6.464	1.556	1.747	7.614
	25	28.178	31.101	36.212	39.26	36.943	35.973		25	23.968	25.648	30.652	35.731	28.825	31.895		25	6.726	8.795	7.113	-3.85	-0.41	6.962
	50	24.419	27.806	32.841	35.058	34.439	34.203		50	21.299	23.502	28.486	34.366	29.68	30.277		50	6.658	6.411	7.07	3.319	1.656	6.409
Fig. 6b
	Cell viability (%)
	LAN5					IMR32					SHEP
	CTRL	CB5	VP16	CB5+VP16		CTRL	CB5	VP16	CB5+VP16		CTRL	CB5	VP16	CB5+VP16
	98.3136	81.0947	52.7219	20.6509		102.354	69.0048	47.7686	26.6226		103.02	95.9244	88.5208	89.7738
	105.444	77.6035	57.3077	26.1538		105.91	86.4654	37.5242	28.2462		101.971	95.1537	85.0004	72.7538
	96.2426	74.2899	52.1598	23.7278		91.7357	81.9295	51.4411	26.12		95.0095	84.6175	68.1445	76.6073
	Caspase 3/7 activity (FC)
	LAN5					IMR32					SHEP
	CTRL	CB5	VP16	CB5 + VP16		CTRL	CB5	VP16	CB5 + VP16		CTRL	CB5	VP16	CB5 + VP16
	1.08377	1.80187	2.64513	6.72406		1.2369	1.57187	6.2808	11.9525		0.565313	0.667241	0.740975	2.03991
	1.25379	3.31822	3.13333	8.81537		0.865427	1.45088	3.81636	7.7937		1.04346	1.00137	1.04915	2.51324
	0.662436	1.33932	1.45614	5.80563		0.89767	2.0292	2.33211	8.30003		1.39122	1.6812	1.39843	1.23033
Fig. 6c
	Tumor weight (g)
	LAN5-derived orthotopic xenograft model
	CTRL	CB5	VP16	CB5 + VP16
	2.68	0.75	0.61	0.1
	3.22	0.79	0.38	0.13
	1.88	0.12	1.32	0.14
	1.41	0.33	0.6	0.05
	1.23	1.6	0.75	0.46
	1.32	2.32	1.18	0.1
	2.08	0.78	0.36	0.11
	0.88	0.2	0.33	0.15
	1.35	0.36	0.61	0.06
	0.82	1.42	0.38	0.37
	0.74	0.77		0.09
				0.07
Fig. 6d
	Patient-derived orthotopic xenograft model
	Percent survival
	Days post treatment (d)	CTRL	CB5	VP16	CB5 + VP16
	5	1
	11	1		1
	11	1		1
	11	1		1
	11	1
	17	1	1	1	1
	17	1	1	1	1
	17	1	1	1
	17		1
	20	1	1	1	1
	23	1			1
	23	1
	27	1	1		1
	29		1
	30		1
	31			1
	32		1	1
	34		1	1	1
	37				1
	40				1
	44				1
	53				1
	53				1

## Sheet: Supplementary Fig. 1
Supplementary Fig. 1a
		Differential metabolite pathways %
		Energy	Peptide	Xenobiotics	Cofactors and vitamins	Nucleotide	Carbohydrate	Amino acid	Lipid
	MYCN KD	1.0101	1.0101	4.0404	3.0303	5.05051	14.1414	34.3434	37.3737
	MYCN ON	1.74673	1.31004	2.62009	3.49345	11.7904	6.9869	22.2707	49.7817
	MNA	1.83486	4.58716	5.50459	12.844	4.58716	1.83486	20.1835	48.6238
	Differential metabolites absolute Log2(FC)
	MYCN KD								MYCN ON								MNA
	Energy	Carbohydrate	Lipid	Cofactors and vitamins	Peptide	Amino acid	Nucleotide	Xenobiotics	Nucleotide	Carbohydrate	Lipid	Cofactors and vitamins	Amino acid	Xenobiotics	Energy	Peptide	Carbohydrate	Amino acid	Nucleotide	Cofactors and vitamins	Peptide	Energy	Lipid	Xenobiotics
	-2.47393	0.367371	1.53107	0.992768	0.454176	2.38681	0.632268	0.400538	3.48414	1.24489	3.03562	1.46467	3.10936	0.687061	-0.217591	0.333424	5.44394	3.36317	1.848	1.19535	1.14405	-0.971431	3.15381	1.7137
		-0.415037	0.863938	0.475085		1.45943	0.321928	0.31034	3.25248	0.62293	2.72683	1.38405	1.43829	0.526069	-0.358454	0.298658	1.74846	2.49057	1.60881	-0.304006	1.07724	-1.21759	3.15218	1.04963
		-0.514573	0.85599	0.389567		1.32769	-0.37707	0.286881	2.75916	0.516015	2.60881	1.31615	1.42761	0.485427	-0.535332	-1.47393		2.1177	1.28096	-0.68966	-0.915936		2.93923	0.333424
		-0.666576	0.757023			1.18269	-0.395929	-1.4344	2.47249	0.443607	2.59932	0.695994	1.37295	-0.434403	-0.666576			1.91839	-0.810966	-0.761213	-1.2863		2.43563	-0.286304
		-0.68966	0.731183			1.01436	-1.59946		2.40327	-0.37707	2.35896	0.555816	1.26303	-0.454032				1.69153	-0.862496	-0.971431	-2.12029		1.64616	-0.340075
		-0.810966	0.613532			0.903038			1.68257	-0.514573	2.29866	-0.168123	1.03562	-0.785875				1.41143		-1			1.5656	-1.78588
		-0.862496	0.594549			0.669027			1.5509	-0.666576	2.1375	-0.321928	0.933573					0.903038		-1.05889			1.5656
		-1.152	0.565597			0.669027			0.992768	-0.810966	2.0635	-0.785875	0.823749					0.748461		-1.18442			1.55582
		-1.152	0.565597			0.536053			-0.577767	-0.888969	1.96717		0.790772					0.731183		-1.2863			1.54597
		-1.18442	0.516015			0.495695			-0.577767	-0.943416	1.83996		0.748461					-0.535332		-1.51457			1.50589
		-1.2863	0.505891			0.464668			-0.643856	-1.152	1.83188		0.748461					-0.577767		-1.78588			1.40054
		-1.4344	0.495695			0.454176			-0.666576	-1.35845	1.69153		0.704872					-0.761213		-2.18442			1.36177
		-1.8365	0.475085			0.422233			-0.810966	-1.4344	1.69153		0.650765					-0.915936		-2.18442			1.30451
		-2	0.454176			0.411426			-0.862496	-1.51457	1.65535		0.641546					-0.943416		-2.32193			1.28096
			0.454176			0.411426			-0.862496	-1.55639	1.62293		0.613532					-1.02915					1.22651
			0.443607			0.400538			-1.05889	-2.05889	1.61353		0.613532					-1.152					1.14405
			0.400538			0.400538			-1.12029		1.60407		0.594549					-1.32193					1.0635
			0.31034			0.356144			-1.18442		1.54597		0.516015					-2					1.04963
			0.238787			0.333424			-1.18442		1.4489		0.321928					-2.64386					0.992768
			-0.340075			0.333424			-1.2863		1.40054		0.298658					-2.94342					0.863938
			-0.395929			0.321928			-1.2863		1.38957		0.250962					-2.94342					0.713696
			-0.434403			0.321928			-1.4344		1.38405		-0.286304					-3.18442					0.695994
			-0.454032			0.31034			-1.55639		1.31615		-0.340075										0.678072
			-0.454032			0.31034			-1.64386		1.28688		-0.358454										0.422233
			-0.494109			0.31034			-1.68966		1.28096		-0.37707										-0.395929
			-0.535332			0.298658			-3.32193		1.26303		-0.434403										-0.415037
			-0.577767			0.298658			-4.05889		1.23879		-0.434403										-0.454032
			-0.599462			0.298658					1.23879		-0.473931										-0.494109
			-0.666576			0.275007					1.22651		-0.556393										-0.556393
			-0.666576			0.250962					1.20789		-0.599462										-0.599462
			-0.68966			0.250962					1.13093		-0.643856										-0.643856
			-0.68966			-1.94342					1.12433		-0.643856										-0.643856
			-0.736966			-2.25154					1.1177		-0.643856										-0.666576
			-1.08927			-2.55639					1.09085		-0.643856										-0.666576
			-1.08927								1.09085		-0.666576										-0.666576
			-1.94342								1.09085		-0.666576										-0.68966
			-2.12029								1.07039		-0.666576										-0.68966
											0.970854		-0.713119										-0.713119
											0.941106		-0.785875										-0.736966
											0.925999		-0.810966										-0.761213
											0.910733		-0.888969										-0.761213
											0.85599		-0.915936										-0.862496
											0.847997		-1.02915										-0.888969
											0.807355		-1.08927										-0.943416
											0.790772		-1.12029										-1
											0.782409		-1.12029										-1
											0.782409		-1.21759										-1.152
											0.773996		-1.2863										-1.21759
											0.773996		-1.51457										-1.21759
											0.773996		-1.64386										-1.39593
											0.731183		-1.64386										-1.51457
											0.713696												-1.59946
											0.678072												-2.05889
											0.669027
											0.669027
											0.659925
											0.659925
											0.632268
											0.613532
											0.604071
											0.604071
											0.594549
											0.555816
											0.555816
											0.516015
											0.505891
											0.505891
											0.464668
											0.464668
											0.443607
											0.422233
											0.422233
											0.422233
											0.389567
											0.378512
											0.367371
											0.344828
											0.344828
											0.321928
											0.321928
											0.31034
											0.31034
											0.298658
											0.238787
											0.226509
											0.214125
											-0.184425
											-0.251539
											-0.268817
											-0.321928
											-0.37707
											-0.37707
											-0.37707
											-0.395929
											-0.395929
											-0.415037
											-0.415037
											-0.434403
											-0.434403
											-0.494109
											-0.494109
											-0.494109
											-0.494109
											-0.535332
											-0.68966
											-0.68966
											-0.785875
											-0.785875
											-0.836501
											-0.888969
											-0.943416
											-0.971431
											-1.02915
											-1.55639
Supplementary Fig. 1c
		FA chain (%)
		LAN5 shMYCN	MYCN3	SK-N-AS MYCN-ERTM
	16:0	28.5714	22.1312	11.9048
	18:1	14.2857	19.6721	16.6667
	16:1	23.8095	13.1148	7.85714
	14:0	23.8095	7.37705	0.47619
	18:2		9.83607	15.9524
	18:0		7.37705	8.33333
	12:0	9.52381	2.45902	0.238095
	22:4		2.45902	5
	20:1		3.27869	3.57143
	18:3		0.819672	4.04762
	22:1		2.45902	1.66667
	17:1		0.819672	3.09524
	20:3			3.33333
	22:3		1.63934	1.19048
	17:0		0.819672	1.90476
	22:5			2.61905
	22:0		1.63934	0.714286
	20:2		0.819672	1.42857
	22:6			2.14286
	20:4			1.90476
	19:0			1.66667
	20:0			1.66667
	24:1		1.63934
	17:2			0.952381
	21:0			0.952381
	24:0		0.819672
	26:0		0.819672
	22:2			0.47619
	20:5			0.238095
Supplementary Fig. 1d
	MYCN3 (72 h vs CTRL)
		Log2(FC)
	14:0	1.50892
	16:0	-0.25629
	16:1	1.09289
	18:1	0.167552
	20:4	-1.13831
	20:5	-0.83204
	22:4	-0.44288
	22:5	-1.802
	SCD1 activity (16:1 to 16:0)
	MYCN OFF	MYCN ON
	0.003905	0.007504
	0.002857	0.008311
	0.002362	0.007546
	0.00232	0.005474
Supplementary Fig. 1e
	TH-MYCN+/+ vs Kidney
		Log2(FC)
	4:0	-0.34788
	8:0	-0.80887
	10:0	-0.76387
	14:0	0.935168
	14:1	3.50077
	15:0	-0.16286
	16:0	-0.37536
	16:1	0.852067
	18:0	-0.71485
	18:2	-0.66517
	18:3	-0.69575
	20:0	-0.61083
	20:4	-0.96747
	20:5	-1.70173
	22:0	-2.1165
	22:1	0.748977
	22:3	-1.31759
	22:4	1.9835
	22:6	-2.06785
	24:0	-2.65876
	24:1	-0.94969
	SCD1 activity (14:1 to 14:0)
	WT	MYCN+/+
	0.0195943	0.102605
	0.0181666	0.0803211
	0.0133477	0.125001
	0.0111685	0.066865
	0.016067	0.0924508
	0.0198759	0.0774423
	SCD1 activity (16:1 to 16:0)
	WT	MYCN+/+
	0.0284935	0.0635262
	0.0422567	0.0834182
	0.0412318	0.0944111
	0.0483391	0.109108
	0.0324573	0.11183
	0.0636935	0.132535

## Sheet: Supplementary Fig. 2
Supplementary Fig. 2a
	MYCN3				MYCN3				MYCN3
	De novo synthesized 16:0 (μg/mg protein)				SCD1 activity ([13C16]16:1/[13C16]16:0)				SCD1 activity ([13C16]18:1/[13C16]18:0)
	MYCN OFF	MYCN ON 48 h	MYCN ON 72 h		MYCN OFF	MYCN ON 48 h	MYCN ON 72 h		MYCN OFF	MYCN ON 48 h	MYCN ON 72 h
	15.22	16.08	31.99		0.103247	0.113657	0.192793		4.96529	5.46546	7.67687
	14.84	16.38	27.41		0.093634	0.122068	0.197769		4.85358	5.43726	7.53073
	13.78	15.78	28.29		0.089392	0.125003	0.210409		4.86921	5.60227	7.92164
	13.74	17.11	33.32		0.098306	0.131871	0.199531		4.78608	5.4307	7.86722
	MYCN3
	[13C16] palmitic acid uptake (μg/mg protein)
	MYCN OFF	MYCN ON 48 h	MYCN ON 72 h
	10.16	11.6	14.55
	10.34	11.88	14.38
	9.78	11.39	14.62
	10.35	11.88	14.45
Supplementary Fig. 2b
	LAN5			LAN5			LAN5
	De novo synthesized C16:0 (μg/mg protein)			De novo synthesized C18:0 (μg/mg protein)			[13C16]18:1/18:0
	CTRL	A939 (25 μM)		CTRL	A939 (25 μM)		CTRL	A939 (25 μM)
	22.2532	6.30824		7.49113	3.51032		2.33499	0.562489
	18.6982	5.5691		6.52831	3.66037		2.23651	0.482163
	16.0531	9.26595		5.45211	5.12122		2.29343	0.449212
	13.8771	7.20632		5.33734	4.01184		2.4216	0.436651
	LAN5
	[13C16] C16:0 uptake (μg/mg protein)
	CTRL	A939 (25 μM)
	103.967	121.5
	102.431	130.785
	107.656	126.965
	LAN5
	RFU FC
	Time (s)	0			3.75			7.5			15
	0	1	1	1	1	1	1	1	1	1	1	1	1
	30	1.44622	1.21732	1.39049	1.60717	1.34688	1.44273	1.8877	1.46476	1.48785	1.49356	1.36687	1.55029
	60	1.62459	1.45152	1.66607	1.9854	1.56925	1.88372	2.19965	1.72506	1.73647	2.09441	1.60692	1.98057
	90	2.00939	1.58669	1.88035	2.57299	1.70414	1.97945	2.75474	1.95816	1.91864	2.73873	1.92262	2.11059
	120	2.21361	1.69642	2.19134	2.82253	1.93704	2.21386	2.98213	2.19994	2.14507	3.29015	2.10743	2.47129
	150	2.39913	1.87487	2.31753	2.99943	2.11358	2.42625	3.20671	2.42544	2.35576	3.40015	2.36558	2.65408
	180	2.44792	1.99654	2.40641	3.3065	2.14742	2.47522	3.45409	2.37608	2.55878	3.78998	2.61009	2.81639
	210	2.56926	1.98135	2.52374	3.49519	2.30159	2.47438	3.81166	2.56901	2.64092	4.38232	2.64424	3.05797
	240	2.69052	2.089	2.59592	3.56887	2.40513	2.69976	4.02661	2.64324	2.82764	4.79498	2.70298	3.30364
	270	2.6804	2.2343	2.75958	3.72148	2.51222	2.7617	4.22189	2.72801	2.74891	4.77643	2.88674	3.44817
	300	2.95912	2.29162	2.87781	4.04326	2.51202	2.88035	4.46337	2.78639	2.99859	5.12934	2.96168	3.47785
	330	3.05742	2.28132	2.82526	4.07751	2.6061	2.95558	4.69995	2.86408	2.97912	5.27231	3.13221	3.43247
	360	2.96138	2.4659	2.8535	4.07727	2.69914	2.93089	4.6708	2.95298	3.11352	5.35753	3.24633	3.57776
	390	3.03667	2.45139	2.91706	4.08375	2.7268	2.9911	4.82094	2.9923	3.10939	5.61328	3.26875	3.52789
	420	3.06178	2.47611	2.91039	3.99549	2.74713	2.79743	4.72884	3.03843	3.10643	5.37126	3.28871	3.53917
	450	3.12389	2.54022	2.84768	3.98625	2.77653	2.88886	4.85107	3.00367	3.16875	5.34567	3.33175	3.43473
	480	3.13755	2.43403	2.88765	3.94614	2.80231	2.90382	4.73278	3.09538	3.15426	5.53265	3.44103	3.48482
	510	3.24066	2.39117	2.96479	4.20235	2.66809	2.90608	4.82835	2.92893	3.22912	5.64163	3.24878	3.62175
	540	3.19242	2.49404	3.00221	4.20445	2.87906	2.93687	4.94387	3.06599	3.11685	5.57172	3.33573	3.56604
	570	3.12074	2.47555	2.74607	4.20586	2.75166	2.99199	4.81956	2.99683	2.9846	5.63266	3.30925	3.3671
	600	3.07365	2.4033	2.97581	4.012	2.63985	3.09498	4.88236	2.93603	3.13735	5.70821	3.33288	3.44473
	630	3.197	2.54255	2.90123	4.12801	2.71795	3.12909	4.79908	3.04396	2.93946	5.77558	3.33472	3.39759
	660	3.19706	2.45136	2.92623	4.30712	2.79805	3.06186	4.93974	3.1025	2.90899	5.66496	3.39553	3.45097
	690	3.27969	2.50619	2.89617	4.33731	2.77124	3.12881	5.23018	3.03529	3.02526	5.83361	3.35445	3.54529
	720	3.03421	2.37146	2.75593	4.04205	2.69462	3.01509	4.77877	2.90079	2.87881	5.50611	3.26489	3.38632
	750	3.1393	2.36478	2.68342	4.02784	2.58554	2.86727	4.84269	2.83746	2.97848	5.43508	3.27044	3.40223
	780	3.04936	2.49739	2.66316	4.00891	2.85706	2.89868	4.747	3.10595	2.87863	5.76014	3.38125	3.28167
	810	3.04918	2.48959	2.83094	4.23143	2.80125	2.92458	4.74286	3.01315	2.91128	5.70358	3.43207	3.4146
	840	3.21989	2.48266	2.72754	4.23161	2.82166	2.83343	4.72151	2.96727	2.79561	5.76163	3.40927	3.30303
	870	3.05352	2.44032	2.59854	4.05752	2.70626	2.81922	4.75828	2.93025	2.77636	5.56821	3.27519	3.15756
	900	3.02808	2.33484	2.62971	4.02468	2.66798	2.76236	4.5931	2.95405	2.72699	5.54306	3.16788	3.22001
	930	3.12689	2.43137	2.51665	4.02417	2.68361	2.94938	4.50124	2.89845	2.83876	5.57852	3.31553	3.28254
	960	3.10191	2.45726	2.52318	3.95681	2.74506	2.68681	4.52851	2.98047	2.59753	5.56415	3.34126	3.08986
	990	3.13297	2.38097	2.62676	4.15447	2.63169	2.68179	4.69207	2.90962	2.68345	5.93661	3.35355	3.42382
	1020	3.02434	2.34696	2.4728	4.10395	2.59729	2.73822	4.46047	2.89188	2.67279	5.66935	3.19773	3.12305
	1050	3.28281	2.3189	2.50507	4.31892	2.68899	2.81626	4.92107	2.8186	2.58629	6.16596	3.07873	3.00299
	1080	2.98508	2.29591	2.39126	3.96036	2.68113	2.67924	4.52061	2.81942	2.47492	5.41441	3.36372	2.92065
	1110	3.04002	2.36547	2.37184	4.06869	2.53344	2.68762	4.45544	2.91215	2.54035	5.65182	3.33886	2.92538
	1140	2.9939	2.20769	2.38129	3.95392	2.50224	2.58936	4.48298	2.75264	2.48871	5.80185	3.05378	2.92496
	1170	3.13643	2.26927	2.36677	4.09235	2.60016	2.69517	4.50437	2.7669	2.42022	5.75788	3.15432	2.98987
	1200	2.99006	2.29283	2.39181	4.0139	2.62968	2.54967	4.53555	2.82679	2.42628	5.69777	3.3026	2.90334
	1230	2.9295	2.19355	2.25486	4.04535	2.53857	2.56098	4.43622	2.6994	2.42214	5.66567	2.97318	2.92197
	1260	2.86663	2.18305	2.26205	4.01637	2.51715	2.45925	4.34119	2.70694	2.54767	5.77589	3.16801	2.95832
	1290	2.95337	2.30276	2.31847	3.93542	2.6102	2.52368	4.34851	2.86181	2.45784	5.58619	3.21642	2.95486
	1320	2.88044	2.21333	2.45599	4.08002	2.52694	2.59423	4.45691	2.81375	2.46124	5.87164	3.06715	3.09585
	1350	2.93161	2.219	2.25037	3.91977	2.61513	2.3965	4.32833	2.77051	2.35275	5.52003	3.19556	2.84042
	1380	2.76119	2.20354	2.29601	3.91706	2.51854	2.59554	4.25654	2.70594	2.49324	5.46212	3.08717	2.92417
	1410	2.99857	2.19861	2.19866	4.0634	2.45762	2.29033	4.56695	2.76111	2.28425	5.78072	3.11028	2.73106
	1440	2.92245	2.26466	2.17092	4.12684	2.56144	2.3651	4.53809	2.71851	2.34334	5.55838	3.15632	2.84845
	1470	2.85071	2.17913	2.23299	3.91749	2.45667	2.37951	4.13624	2.61395	2.37408	5.52934	3.04929	2.87671
	1500	2.77042	2.1908	2.03123	3.91958	2.42867	2.16127	4.24962	2.65185	2.26137	5.22661	3.04599	2.6659
	1530	2.85583	2.19014	2.00799	3.98196	2.49125	2.02214	4.33383	2.60896	2.13825	5.43593	3.02728	2.40342
	1560	2.81449	2.13961	1.99113	3.89978	2.48284	2.08094	4.43345	2.63309	2.08914	5.35884	3.06215	2.57741
	1590	2.85439	2.08411	2.02656	3.84257	2.39633	2.14201	4.2112	2.64097	2.18444	5.08265	2.90268	2.46031
	1620	2.7855	2.08193	2.06076	4.0455	2.31988	2.14386	4.35467	2.61514	2.09731	5.37784	2.89903	2.48919
	1650	2.64283	2.14653	1.93867	3.78626	2.42609	2.19285	4.01879	2.63188	2.13186	5.09235	3.05461	2.70891
	1680	2.72216	2.19001	1.96149	3.66729	2.41244	2.11474	4.08047	2.5622	2.07342	4.9892	2.93871	2.53547
	1710	2.92832	2.09533	2.03971	4.03804	2.39893	2.24547	4.3568	2.5044	2.1848	5.46969	2.92033	2.59929
	1740	2.53493	2.04955	1.94897	3.77988	2.30178	2.08534	3.82514	2.5679	2.14709	4.78051	2.84633	2.49137
	1770	2.68883	2.08638	2.02657	3.85213	2.35822	2.20197	4.10854	2.49925	2.19843	5.08156	2.86714	2.53754
	1800	2.5401	1.97885	1.83495	3.77027	2.3538	1.88982	4.03755	2.51296	1.92565	5.16502	2.82813	2.28145
Supplementary Fig. 2c
	Viability (%)
	LAN5
	Concentration (μM)	CM			DLM			DLM+0.0125%FA			DLM+0.025%FA
	0	100	100	100	100	100	100	100	100	100	100	100	100
	0.78125	112.927	99.0294	98.1218	54.1066	64.7615	61.7324	68.9	74.19	81.2774	79.7768	85.1213	81.985
	1.5625	109.356	106.091	87.31	54.4422	61.4415	58.6734	69.2104	41.5484	81.3683	78.6524	68.7405	72.3012
	3.125	95.7327	113.956	77.4153	39.6372	53.4671	55.2045	58.82	52.4087	80.3518	78.2026	70.3339	76.1697
	6.25	82.4783	105.879	72.7789	21.7183	36.4572	34.9617	51.1628	52.2145	72.7013	57.7805	40.8505	71.2496
	12.5	94.048	88.967	71.5433	21.6683	22.0845	37.8506	40.1481	25.0091	72.0653	49.2864	38.6989	67.1065
	25	86.8639	60.4306	69.2553	14.7408	14.1731	28.6345	30.6812	38.5876	54.8101	37.7476	25.0482	53.6539
	50	31.5768	45.7274	42.2587	8.43451	18.5858	22.5318	26.89	27.3753	58.8196	27.6014	19.0602	54.6889
Supplementary Fig. 2d
	LAN5
	[13C16] C16:0 uptake (μg/mg protein)
	CTRL	CB5 (5 μM)
	110.251	64.3168
	99.8998	65.3321
	100.847	58.4735
	Viability (%)
	LAN5
	A939 (μM)	CB5 (μM)	A939			A939+CB5 (5 μM)			CB5
	0	0	100	100	100	100	100	100	100	100	100
	0.78	0.16	103.96	102.86	103.713	40.028	34.376	12.4692	97.572	94.814	94.0945
	1.56	0.31	111.83	100.3	104.44	44.971	27.476	14.857	100.44	98.573	83.1217
	3.13	0.63	120.04	97.706	112.246	38.983	19.603	15.9185	86.881	86.481	83.0889
	6.25	1.25	122.77	96.137	109.757	34.369	16.695	20.1074	80.394	82.609	88.9999
	12.5	2.5	119.55	91.559	106.692	31.949	13.178	23.9148	75.098	71.671	73.3384
	25	5	85.441	78.804	84.9179	26	13.738	30.1371	23.892	22.6	10.142
	50	10	31.482	27.078	28.6329	23.763	15.722	19.383	11.213	2.9665	3.86265
	LAN5
	Caspase 3/7 activity (FC)
	CTRL	A939 (25 μM)	CB5 (5 μM)	A939+CB5
	1.42661	1.74021	2.84431	4.21215
	0.830873	1.6472	1.71924	2.45388
	0.742512	1.25831	2.40903	4.02906
Supplementary Fig. 2e
	SK-N-AS MYCN-ERTM
	Cell viability (FC)
	CTRL
	Time (d)	CLM			DLM			DLM+FA
	0	1	1	1	1	1	1	1	1	1
	2	4.16889	3.59011	4.75448	3.30497	4.34567	2.80869	3.09091	4.01455	1.84288
	4	6.97259	8.67703	10.6147	4.79497	6.42389	4.2721	3.98582	9.26909	5.33669
	6	18.7074	22.555	20.8395	9.83494	16.5782	14.5274	8.34494	17.7539	13.6432
	4-OHT
	Time (d)	CLM			DLM			DLM+FA
	0	1	1	1	1	1	1	1	1	1
	2	5.80138	4.00199	5.46694	4.87824	3.13039	2.75396	2.73971	2.43219	4.2617
	4	9.40069	6.4141	8.06343	7.99662	5.69415	4.18354	5.15462	6.64919	8.11277
	6	16.8002	16.2046	20.9609	8.03833	7.59923	5.61867	14.1669	10.2658	13.4872
	SK-N-AS MYCN-ERTM
	Caspase 3/7 activity (FC)
	CTRL
	CM	DLM	DLM+FA
	0.910639	1.80276	1.29832
	1.09604	1.67866	1.35377
	0.993321	1.56406	1.54754
	Caspase 3/7 activity (FC)
	4-OHT
	CM	DLM	DLM+FA
	1.00099	2.94794	1.87795
	1.0668	2.29659	1.67486
	0.932211	2.08377	1.01651

## Sheet: Supplementary Fig. 3
Supplementary Fig. 3a
	MYCN3
		MYCN OFF			MYCN ON
	MYCN	0.885034	0.989199	1.12577	8.22301	8.80824	7.77595
	SLC27A1	0.937556	1.02463	1.03782	0.993698	1.0934	0.882688
	SLC27A2	1.10795	0.982915	0.909135	1.48844	1.88639	1.82027
	SLC27A3	1.01608	0.992761	0.991161	0.99003	1.12613	1.05231
	SLC27A4	1.01053	1.01033	0.979132	1.40935	1.45562	1.14634
	SLC27A5	1.08122	0.924887	0.993896	1.89832	1.61033	2.31869
	SLC27A6	1.17473	1.21841	0.606861	1.15923	1.17365	1.42706
	CD36	1.01611	0.96021	1.02368	0.974241	0.821846	1.04785
Supplementary Fig. 3b
	LAN5
		SLC27A1			SLC27A2			SLC27A3			SLC27A4			SLC27A5			SLC27A6
	Input	1	1	1	1	1	1	1	1	1	1	1	1	1	1	1	1	1	1
	MYCN CHIP	14.39	9.55	8.87	24.57	12.9	12.94	7	9.1	12.04	12.73	12.34	12.97	2.59	6.78	8.48	6.45	6.5	4.78
	IMR32
		SLC27A1			SLC27A2			SLC27A3			SLC27A4			SLC27A5			SLC27A6
	Input	1	1	1	1	1	1	1	1	1	1	1	1	1	1	1	1	1	1
	MYCN CHIP	23.2	40.3	22	13.5	25.8	16.8	4.6	13.1	12.5	9.2	18	14.9	6.6	14.8	13.3	0.6	1	2.6
	SH-SY5Y
		ODC1			SLC27A2
	Input	1	1	1	1	1	1
	c-MYC CHIP	7.73	6.31	5.38	5.57	3.94	3.4
Supplementary Fig. 3d
	Tet21/N
		pGL3basic			SLC27A1			SLC27A2 WT			SLC27A2 MUT			ODC1
	pGL3b Normalized MYCN OFF/ON R.L.U.	109.727	96.1998	107.797	124.645	117.477	105.543	71.2742	55.2581	78.572	104.494	109.651	97.5415	52.0704	48.949	65.2811
Supplementary Fig. 3e
	Log2 SLC27A2 vs MYCN Amp			Log2 SLC27A2 vs INSS Stage
	Non-MNA	MNA		st1	st2	st3	st4	st4s
	3.57	5.94		3.77	4.34	3.57	5.94	4
	4.34	3.94		3.54	3.71	4.46	3.91	3.64
	3.71	4.12		4.04	3.67	3.26	3.87	3.25
	3.91	5.74		3.73	3.81	3.36	3.94	4.01
	4.46	4.2		3.68	3.75	3.49	4.84	4.13
	3.77	3.75		3.39	4.1	3.72	4.31	3.5
	3.67	5.19		3.74	3.54	5.24	4.12	5.3
	4	4.5		5.55	4.5	3.64	5.74	3.85
	3.81	4.98		4.22	3.55	3.19	4.2	3.58
	3.75	4.61		3.58	3.36	6.42	3.77	3.67
	3.87	4.78		3.79	3.32	3.68	3.75	4.82
	4.84	4.08		3.35	3.67	6.83	5.19	3.23
	4.31	5.59		3.73	3.32	3.56	4.5	4.34
	3.77	5.44		3.97	3.49	4.78	4.15	4.98
	4.15	4.47		4.8	3.89	3.58	3.43	3.73
	4.1	5.36		3.49	3.9	4.26	4.98	3.55
	3.43	6.83		5.78	3.67	4.29	3.31	3.29
	3.64	5.74		3.55	5.46	3.35	5.19	4.3
	3.26	4.78		4.24	3.35	3.32	3.54	3.49
	3.54	5.83		3.78	3.78	3.38	3.93	3.36
	3.36	3.56		3.84	4	5.27	4.19	4.48
	4.04	4.29		4.04	2.91	4.54	3.92	3.38
	3.31	5.74		3.23	3.12	5.03	4.36	3.52
	4.5	3.93		3.17	4.54	5.69	3.71	3.55
	3.73	4.24		3.8	3.55	3.39	5.66	4.86
	5.19	4.71		3.7	3.68	4.19	4.61	3.86
	3.55	4.91		3.71	3.45	3.52	3.22	4.5
	3.68	4.99		3.39	4.55	5.39	5.62
	3.54	3.94		3.45	3.86	3.39	4.78
	3.49	5.03		4.02	3.31	3.25	3.6
	3.25	4.4		3.72	3.35	3.58	5.44
	3.72	5.69		3.75	4.11	3.42	4.08
	3.93	5.61		4.33	3.34	3.51	5.59
	4.19	5.39		3.56	3.95	3.74	3.84
	3.92	5.26		3.5	3.64	5.33	4.04
	3.36	3.78		3.29	3.1	6.02	5.44
	3.32	5.92		3.49		5.64	5.1
	3.39	6.45		5.94		5.07	4.47
	3.67	4.69		3.93		5.4	5.36
	3.32	5.39		4.43		3.72	3.28
	4.36	4.92		3.43		3.83	5.74
	5.24	4.49		4.9		3.62	4.22
	4.01	6.31		3.6		4.12	4.18
	3.64	6.1		4.4			4.23
	3.71	3.86		3.52			3.88
	5.66	5.33		3.42			5.83
	3.22	3.12		4.52			4.09
	3.74	4.06		3.45			5.11
	3.19	6.02		3.85			3.56
	5.62	5.64		5.77			5.74
	3.49	4.54					4
	5.55	3.78					3.51
	3.6	4.45					3.93
	5.44	4.96					4.35
	4.22	3.85					3.73
	3.84						4.71
	4.04						4.91
	3.89						3.19
	6.42						4.99
	3.58						3.94
	4.13						4.49
	3.68						4.4
	5.1						3.97
	3.9						5.61
	3.28						5.39
	3.55						3.82
	3.67						4.33
	3.56						4.68
	3.79						3.5
	4.22						4.28
	4.18						4.55
	3.35						3.97
	3.73						3.96
	4.23						3.89
	3.39						4.26
	3.58						4.52
	3.88						4.46
	3.97						7.12
	4.09						5.26
	4.8						3.78
	3.5						5.92
	5.46						3.77
	3.49						4.64
	5.78						6.45
	3.35						3.28
	3.78						4.52
	4.26						4.69
	5.11						4.68
	3.55						3.9
	4						5.13
	3.51						4.8
	4.35						4.13
	3.35						4.26
	3.32						4.92
	3.38						4.49
	5.27						4.31
	3.78						3.7
	3.84						4.04
	4.04						6.31
	3.23						6.1
	4						3.12
	3.73						4.06
	3.17						3.34
	4.54						3.7
	3.19						3.35
	2.91						3.7
	4.49						3.51
	3.12						4.54
	3.97						3.78
	3.8						4.45
	3.7						4.13
	3.82						5.27
	5.3						3.17
	4.33						4.15
	4.68						3.87
	3.5						3.36
	4.28						3.54
	4.55						4
	3.97						5.23
	3.96						4.96
	3.89						4.11
	4.26						5.1
	4.52						4.43
	4.46						3.85
	7.12
	3.85
	3.58
	3.67
	4.82
	3.23
	4.34
	4.98
	3.73
	3.55
	3.29
	4.3
	3.71
	3.49
	4.54
	3.77
	3.39
	3.36
	4.48
	4.19
	3.39
	4.64
	3.28
	4.52
	3.45
	4.02
	3.72
	3.75
	4.33
	3.56
	3.5
	3.29
	3.49
	3.38
	4.68
	3.9
	3.52
	4.8
	3.52
	3.55
	4.13
	3.39
	3.25
	4.26
	3.68
	5.94
	3.55
	4.31
	3.45
	3.58
	4.86
	3.93
	4.43
	3.42
	3.7
	3.43
	4.9
	3.6
	4.4
	4.04
	4.55
	3.51
	3.86
	3.42
	4.52
	3.45
	3.31
	4.5
	5.77
	3.35
	3.34
	3.7
	3.35
	3.7
	4.11
	3.34
	5.07
	5.4
	3.72
	3.51
	4.13
	5.27
	3.83
	3.17
	4.15
	3.87
	3.36
	3.54
	3.62
	4
	4.12
	5.23
	4.11
	5.1
	4.43
	3.95
	3.64
	3.1
Supplementary Fig. 3f
	OS							PFS
	Stage 1-4s			Stage 3-4				Stage 1-4s			Stage 3-4
	Days	SLC27A2 Low	SLC27A2 High	Days	SLC27A2 Low	SLC27A2 High		Days	SLC27A2 Low	SLC27A2 High	Days	SLC27A2 Low	SLC27A2 High
	2397		0	2397		0		1399		1	1399		1
	178		1	178		1		178		1	178		1
	207		1	207		1		201		1	201		1
	489		1	489		1		387		1	387		1
	306		0	306		0		306		0	306		0
	1247		1	1247		1		845		1	845		1
	1259		0	1259		0		1259		0	1259		0
	204		0	2423		0		204		0	1198		1
	2423		0	602		1		1198		1	518		1
	602		1	73		1		518		1	73		1
	73		1	319		1		73		1	209		1
	2216		0	296		1		2216		0	1572		1
	730		0	1572		1		730		0	1758		0
	319		1	1758		0		209		1	3857		0
	296		1	3857		0		1572		1	27		1
	1572		1	27		1		1758		0	206		1
	1758		0	221		1		3857		0	946		1
	3857		0	1375		1		27		1	77		1
	27		1	638		1		206		1	315		1
	221		1	325		1		946		1	384		1
	1375		1	396		1		77		1	2062		0
	638		1	2062		0		2276		0	351		1
	2276		0	539		1		1885		0	316		0
	1885		0	316		0		315		1	660		1
	325		1	757		1		384		1	1295		0
	396		1	1295		0		2062		0	438		1
	2062		0	639		1		351		1	1112		0
	539		1	1112		0		316		0	433		1
	316		0	711		1		660		1	3533		0
	757		1	3533		0		1295		0	1		0
	1295		0	1		0		1491		0	236		1
	1491		0	284		1		438		1	2529		0
	639		1	2529		0		1112		0	132		1
	1112		0	226		1		433		1	587		1
	711		1	944		1		3533		0	638		1
	3533		0	666		1		1		0	488		1
	1		0	488		0		236		1	2073		0
	284		1	2073		0		2529		0	2387		0
	2529		0	2387		0		132		1	552		1
	226		1	1279		1		587		1	45		1
	944		1	63		1		638		1	571		1
	666		1	606		0		488		1	180		0
	488		0	180		0		2073		0	1		1
	2073		0	1		1		2387		0	511		1
	2387		0	576		1		552		1	112		0
	1279		1	112		0		45		1	1331		0
	63		1	1331		0		2722		0	1031		1
	2722		0	1176		1		571		1	2009		0
	606		0	2009		0		180		0	409		1
	180		0	702		1		1		1	1349		0
	1		1	1349		0		445		0	597		1
	445		0	770		1		475		0	1456		0
	475		0	1456		0		511		1	334		1
	576		1	406		1		2416		0	1680		0
	2416		0	1680		0		112		0	417		1
	112		0	523	1			2575		0	523	1
	2575		0	2312	0			1331		0	2312	0
	1331		0	1099	0			1031		1	177	1
	1176		1	3011	0			2009		0	3011	0
	2009		0	476	1			409		1	299	1
	702		1	1115	1			1349		0	839	1
	1349		0	1408	1			597		1	1259	1
	770		1	2448	0			1456		0	2448	0
	1456		0	196	1			334		1	196	1
	406		1	0	0			0		0	0	0
	0		0	2513	0			1680		0	2513	0
	1680		0	4354	0			485		1	4354	0
	2883		0	1607	0			417		1	1607	0
	754		1	442	1			558		1	442	1
	1941		0	214	0			1180		0	214	0
	1180		0	610	0			497		1	610	0
	1445		1	522	0			455		1	522	0
	840		0	2492	0			146		1	2492	0
	5946		0	2424	0			1635		0	2424	0
	1635		0	605	0			609		1	605	0
	866		1	294	1			268		0	215	1
	268		0	100	0			760		1	100	0
	2132		0	1019	0			434		0	1019	0
	434		0	1357	0			365		1	1357	0
	385		1	239	1			253		1	116	1
	329		1	1694	0			195		1	1694	0
	1806		1	126	1			5		1	73	1
	5		1	295	0			120		0	295	0
	120		0	343	0			434		0	343	0
	434		0	565	1			0		0	483	1
	0		0	331	0			147		1	331	0
	224		1	1188	0			2750		0	867	1
	2750		0	3219	0			433		1	3219	0
	547		1	4344	0			2313		0	4344	0
	2313		0	139	1			1199		0	93	1
	1199		0	100	0			344		1	100	0
	369		1	164	0			2167		0	164	0
	2167		0	578	0			431		1	578	0
	214	0		1678	0			214	0		1115	1
	4057	0		4472	0			4057	0		4472	0
	610	0		1	0			610	0		1	0
	522	0		493	0			522	0		493	0
	2708	0		2882	0			2708	0		999	1
	268	0		635	0			268	0		635	0
	2492	0		2264	0			2492	0		2264	0
	4914	0		295	1			4914	0		295	1
	2754	0		1397	1			2754	0		631	1
	1719	0		2044	0			1719	0		2044	0
	1527	0		4200	0			1527	0		4200	0
	2424	0		1176	0			2424	0		1176	0
	1	0		4587	0			1	0		4587	0
	5016	0		1814	0			5016	0		53	1
	605	0		3273	0			605	0		3273	0
	294	1		1159	0			215	1		1159	0
	0	0		1237	0			0	0		1237	0
	100	0						100	0
	5750	0						5750	0
	2044	0						2044	0
	1019	0						1019	0
	1357	0						1357	0
	239	1						116	1
	2260	0						2260	0
	1694	0						1694	0
	3830	0						3830	0
	2131	0						2131	0
	0	0						0	0
	3163	0						3163	0
	0	0						0	0
	126	1						73	1
	295	0						295	0
	5743	0						5743	0
	3242	0						3242	0
	343	0						343	0
	2894	0						2894	0
	565	1						483	1
	331	0						331	0
	1188	0						867	1
	3219	0						3219	0
	2504	0						2504	0
	2743	0						2743	0
	1861	0						1861	0
	1406	0						1406	0
	1957	0						1957	0
	2526	0						2526	0
	4344	0						4344	0
	3745	0						3745	0
	593	0						593	0
	139	1						93	1
	466	0						466	0
	100	0						100	0
	1110	0						1110	0
	164	0						164	0
	1842	0						1842	0
	2263	0						2263	0
	578	0						578	0
	1678	0						1115	1
	2503	0						2503	0
	4472	0						4472	0
	1	0						1	0
	458	1						360	1
	2245	0						2245	0
	493	0						493	0
	1385	0						1385	0
	1615	0						1615	0
	2046	0						2046	0
	2882	0						999	1
	2252	0						2252	0
	635	0						635	0
	2264	0						2264	0
	2999	0						2999	0
	2592	0						2592	0
	295	1						295	1
	2410	0						2410	0
	2474	0						2474	0
	1330	0						1330	0
	1397	1						631	1
	2044	0						2044	0
	4200	0						4200	0
	1176	0						1176	0
	3955	0						3955	0
	2910	0						2910	0
	1588	0						1588	0
	4587	0						4587	0
	1814	0						53	1
	3273	0						3273	0
	1159	0						1159	0
	2904	0						2904	0
	1237	0						1237	0
	1264	0						187	1
	1	0						1	0
	317	1						23	1

## Sheet: Supplementary Fig. 4
Supplementary Fig. 4b
	Relative SLC27A2 expression
	MNA				Non-MNA			Normal
	LAN5	KELLY	SK-N-BE(2C)	IMR32	SK-N-AS	SH-SY5Y	SHEP	HS-5	C2C12
	0.00174	0.00175	0.00131	0.000874	0.000538	0.00023	0.000176	9e-05	1e-07
	0.002	0.0013	0.00101	0.000695	0.000483	0.000275	0.00017	6.93e-05	1e-07
	0.00208	0.0006582	0.000935	0.000744	0.00066	0.000709	7.58e-05	7.96e-05	5e-06
Supplementary Fig. 4c
	IMR32
	mRNA (FC)
	shCTRL	shSLC27A2
	0.766323	0.26534
	0.860222	0.369216
	1.37346	0.464261
	IMR32
	CTCF (FC)
	shCTRL	shSLC27A2
	0.909895	0.533922
	1.14696	0.595751
	0.943149	0.532952
	IMR32
	Cell number (FC)
	Time (days)	shCTRL			shSLC27A2
	0	1	1	1	1	1	1
	4	28.3	25.225	20.525	10.4	16.275	13.65
	8	128.75	120	124.5	64	67	53.25
	SK-N-AS
	mRNA (FC)
	shCTRL	shSLC27A2
	1.13671	0.319386
	0.983719	0.342468
	0.879573	0.219612
	SK-N-AS
	CTCF (FC)
	shCTRL	shSLC27A2
	1.02375	1.05481
	1.04043	0.994086
	0.935824	1.24657
	SK-N-AS
	Cell number (FC)
	Day	shCTRL			shSLC27A2
	0	1	1	1	1	1	1
	4	20.875	20.675	21.55	22.1	20.15	22.075
	8	99	93.5	87	81.5	89.5	74
Supplementary Fig. 4d
	LAN5 luc-derived NB
	Ki67 positive cells (%)
	shCTRL	shSLC27A2
	48.17	37.45
	41.35	38.01
	44.71	27.42
	48.8	40.22
	44.19	44.6
	34.07	32.54
	47.6	33.66
	39.47	32.93
	43.34	38.66
	46.28	19.74
	45.85
	44.4
	35.75
	41.74
	30.44
Supplementary Fig. 4e
	LAN5 luc-derived NB
	Cleaved Caspase-3 positive cells (%)
	shCTRL	shSLC27A2
	1.07	1.9
	0.89	2
	1.08	2.07
	1.07	2.09
	1.35	2.04
	1.45	2.16
	0.84	1.77
	0.9	1.64
	0.93	2.05
	0.98
	1.04
	1.57
	1
Supplementary Fig. 4f
	LAN5 luc-derived NB
	MYCN intensity (A.U. per cell)
	shCTRL	shSLC27A2
	128358	86032
	96550	95916
	32863	149793
	83409	179031
	97371	84703
	132343	83342
	13855	143473
	134262	116155
	112275	127838
	64661	39370
	42751
	98618.8
	41503.7
	148396
Supplementary Fig. 4g
	IMR32-FATP1
	RFU (FC)
	Time (s)	OFF			OFF+CB5 3 uM			OFF+CB5 6 uM			ON			ON+CB5 3 uM			ON+CB5 6 uM
	0	1	1	1	1	1	1	1	1	1	1	1	1	1	1	1	1	1	1
	30	1.08855	1.20468	1.41831	1.25975	1.12449	1.54084	1.17017	1.41522	1.33534	1.74826	1.75741	1.99166	1.50809	1.51387	1.47358	1.61515	1.8233	1.72225
	60	1.38302	1.49962	1.8314	1.59185	1.3557	1.80995	1.39801	1.73635	1.53135	1.95502	2.37625	2.32429	1.83327	1.91675	1.72872	1.83352	2.31927	2.02506
	90	1.47499	1.68508	2.02923	1.81026	1.426	2.07286	1.55203	1.95589	1.70291	2.35651	2.74641	2.75147	2.27757	2.39046	2.17756	2.20611	2.69639	2.43396
	120	1.65399	1.83556	2.2038	1.96432	1.59362	2.3116	1.66703	2.32644	1.80795	2.60411	3.26032	2.87453	2.50781	2.65197	2.1627	2.42674	2.92793	2.56447
	150	1.76162	1.95017	2.40567	2.12478	1.7065	2.44674	1.87683	2.51091	1.97897	2.78516	3.32348	3.42846	2.90842	2.84402	2.54647	2.60922	3.30678	2.91911
	180	1.7286	2.14712	2.41427	2.17887	1.75077	2.56293	1.93232	2.60201	1.99773	3.0003	3.57047	3.54894	2.97012	3.04036	2.69846	2.75551	3.38773	2.98931
	210	1.86418	2.08989	2.58581	2.21534	1.87249	2.59685	2.11298	2.70451	2.03781	3.23702	3.68848	3.66608	3.23167	3.08143	2.71232	2.88298	3.47584	3.18112
	240	1.86549	2.10924	2.56327	2.22314	1.82772	2.73216	2.09468	2.68166	2.10335	3.26387	3.85186	3.80816	3.39875	3.38009	2.843	2.90187	3.6016	3.24258
	270	1.91805	2.166	2.62878	2.27186	1.9028	2.8442	2.17231	2.78131	2.09124	3.43328	3.93317	3.77684	3.46324	3.21271	2.82863	2.92099	3.63477	3.21089
	300	1.83242	2.15374	2.71051	2.28617	1.89818	2.90929	2.18518	2.76758	2.11489	3.42613	3.99458	3.87988	3.64194	3.4135	2.98285	2.97688	3.8097	3.43542
	330	1.86749	2.2134	2.70048	2.45822	1.97255	2.7899	2.30622	2.84142	2.1727	3.5039	4.09979	3.80848	3.69479	3.59533	2.88313	3.12008	3.81472	3.37794
	360	1.93335	2.28737	2.90663	2.2087	2.00743	2.85419	2.13427	3.03754	2.19187	3.56971	4.11071	3.96765	3.77249	3.38811	3.04673	3.28613	3.89656	3.42748
	390	2.01774	2.31114	2.78993	2.45884	1.96809	2.78512	2.34395	2.94053	2.13729	3.68361	4.10363	4.0392	3.74131	3.72575	3.12169	3.25184	4.09319	3.39662
	420	2.06035	2.23904	2.7909	2.44659	1.98777	2.79298	2.31838	2.82629	2.1468	3.7299	4.03364	4.06306	3.97319	3.72434	3.08304	3.15955	4.01268	3.48004
	450	1.9803	2.29989	2.76227	2.30908	1.98658	3.0115	2.32061	2.88577	2.22049	3.6655	4.20747	4.04802	3.85033	3.6476	3.05592	3.27756	4.00605	3.34779
	480	1.98955	2.39506	2.88433	2.29706	1.95864	2.92312	2.26521	2.93711	2.17145	3.73185	4.23646	3.9781	3.93214	3.78706	3.2169	3.26713	4.07515	3.41034
	510	2.0139	2.19268	2.84644	2.36528	1.94499	2.92298	2.31241	2.72965	2.16964	3.90435	4.24713	3.91983	3.97793	3.78264	3.1095	3.43175	4.09688	3.43568
	540	1.90672	2.37129	2.79143	2.31638	2.01468	2.95698	2.33242	2.89391	2.20883	3.76966	4.24114	4.0586	4.29231	3.85442	3.08772	3.39959	4.02519	3.4185
	570	1.952	2.17767	2.802	2.31387	1.95252	2.99181	2.26214	2.73053	2.11805	3.90355	4.23166	4.0624	4.02079	3.80343	3.17059	3.23977	4.14615	3.36335
	600	1.96756	2.16323	2.8562	2.36022	1.9807	2.93145	2.34341	2.75663	2.10855	3.72023	4.27969	4.08558	4.13581	3.95459	3.20246	3.30488	4.14224	3.39981
	630	2.04524	2.23923	2.69675	2.33892	1.93581	2.86856	2.21358	2.69487	2.15157	3.81836	4.27044	3.96635	4.03849	3.93877	3.01144	3.31807	4.0283	3.44415
	660	1.89777	2.18572	2.83315	2.25816	1.89661	2.85874	2.09882	2.5776	2.21074	3.7901	4.27591	4.04762	4.05773	3.93418	3.25119	3.30126	4.22604	3.39668
	690	1.99574	2.19578	2.9044	2.29104	1.84899	2.9408	2.2172	2.62704	2.15659	3.82422	4.30856	4.06559	4.11241	3.98448	3.30791	3.26397	4.244	3.32302
	720	2.02809	2.1931	2.73368	2.23125	1.88152	2.86656	2.29847	2.74006	2.17241	3.82903	4.33401	3.9946	3.96395	4.03609	3.18705	3.20025	4.17243	3.38605
	750	1.99987	2.23408	2.77432	2.34015	1.92242	2.9773	2.25387	2.75255	2.18777	3.87078	4.20818	4.04377	4.00143	3.9116	3.12226	3.30401	4.24949	3.35493
	780	2.00228	2.22752	2.74227	2.15482	1.90412	2.7984	2.2786	2.65563	2.10401	3.85904	4.18129	4.03137	3.99191	4.14956	3.30462	3.36223	4.16297	3.3866
	810	1.99233	2.14942	2.74549	2.25826	1.88199	2.8813	2.25853	2.54557	2.111	3.83782	4.19441	4.07059	4.14087	4.02399	3.30244	3.36287	4.20089	3.32281
	840	1.99181	2.15936	2.75062	2.30243	1.87641	2.82486	2.25067	2.56192	2.12105	3.83597	4.22993	4.08364	4.19651	4.09968	3.28622	3.26002	4.17927	3.37557
	870	2.00478	2.10298	2.74965	2.22989	1.86135	2.84543	2.22384	2.52804	2.03805	3.9241	4.22631	4.07698	4.13541	4.05902	3.23025	3.32833	4.18346	3.28524
	900	1.874	2.16703	2.70346	2.21231	1.87832	2.85337	2.2304	2.62426	1.95752	3.82217	4.25385	3.957	4.28719	4.15442	3.22216	3.44255	4.26357	3.3177
	930	1.99851	2.14685	2.68939	2.25555	1.82986	2.84231	2.32907	2.63696	2.06778	3.89944	4.19548	4.04986	4.17956	4.08857	3.30149	3.3716	4.2051	3.38449
	960	2.07463	2.03934	2.73525	2.19538	1.85886	2.77336	2.24034	2.58779	1.95901	3.88236	4.4303	4.07636	4.11447	4.22154	3.15248	3.41342	4.18821	3.40976
	990	2.00099	2.11346	2.74178	2.21065	1.8346	2.69162	2.15633	2.53111	2.02976	3.77071	4.30617	4.10905	4.02773	4.07343	3.29528	3.34721	4.17557	3.43107
	1020	1.92362	2.14771	2.59963	2.09848	1.7565	2.70626	2.1739	2.56477	2.0395	3.87389	4.31118	4.01016	4.03547	4.261	3.18327	3.42826	4.28023	3.29898
	1050	1.94643	2.08599	2.60019	2.13873	1.8569	2.64564	2.27478	2.50315	2.10489	4.09337	4.29422	3.91663	4.20317	4.34706	3.30978	3.26812	4.31775	3.33311
	1080	1.90221	2.12932	2.65117	2.1001	1.77233	2.71554	2.06126	2.46379	1.91604	3.83333	4.25052	4.04226	4.13419	4.30872	3.40926	3.34671	4.36971	3.43936
	1110	1.86678	2.08012	2.63896	2.14032	1.76652	2.80361	2.12726	2.42316	2.00566	3.849	4.03481	4.14522	4.12019	4.11253	3.41656	3.41634	4.30172	3.47554
	1140	1.99129	2.07012	2.67623	2.15733	1.77595	2.8924	2.27082	2.44351	2.13562	3.61942	4.25042	4.16279	4.00523	4.29526	3.31531	3.43847	4.29831	3.35812
	1170	2.02037	2.01629	2.62844	2.20207	1.72042	2.65396	2.17753	2.46729	1.97701	3.97013	4.3524	4.13094	4.19643	4.22373	3.27032	3.47242	4.39625	3.41078
	1200	1.90795	2.1193	2.58805	2.11663	1.83657	2.75235	2.20344	2.41017	2.04718	4.02697	4.2097	3.97751	4.30177	4.21865	3.31307	3.49496	4.22035	3.286
	1230	1.893	2.11509	2.7217	2.14325	1.7846	2.65495	2.23686	2.46775	2.04811	4.0535	4.15503	4.02669	4.24243	4.16804	3.29696	3.36148	4.19526	3.43783
	1260	1.96291	2.0609	2.65289	2.15359	1.73621	2.68832	2.15121	2.37341	1.99392	3.96143	4.1638	4.07394	4.28533	4.31032	3.39389	3.46308	4.24193	3.35411
	1290	1.87905	2.0905	2.56774	2.0682	1.76206	2.86389	2.10793	2.39278	1.97553	4.02388	3.98083	4.001	4.2443	4.06357	3.27723	3.58597	4.15089	3.35028
	1320	1.94987	2.08745	2.61308	2.08392	1.77474	2.72815	2.08733	2.38982	1.96179	3.91675	4.20468	4.01536	4.14649	4.24044	3.5168	3.48328	4.31438	3.30157
	1350	1.89515	2.04505	2.67663	2.06449	1.82331	2.78805	2.12417	2.41507	2.0573	4.00372	4.25274	4.1017	4.01266	4.34048	3.34326	3.38857	4.45902	3.3873
	1380	1.8989	1.9902	2.54508	2.00121	1.67351	2.67468	2.14596	2.39882	1.96049	3.86782	4.10794	4.2133	4.38856	4.11189	3.50054	3.60638	4.32387	3.458
	1410	1.91205	2.03005	2.43567	2.09645	1.69066	2.72612	2.0546	2.31853	1.98742	3.89506	4.09493	4.06871	4.06972	4.14078	3.54279	3.60264	4.27301	3.53896
	1440	1.88912	2.06333	2.56795	2.12121	1.73205	2.76022	2.18199	2.39988	1.96787	3.98472	4.23217	4.13329	4.20304	4.3247	3.46039	3.42916	4.43047	3.40932
	1470	1.95134	2.02084	2.54849	2.09652	1.68513	2.58997	2.1253	2.38738	2.04651	3.93043	4.24264	4.08813	4.08518	4.2191	3.44368	3.46895	4.26086	3.42692
	1500	2.00015	2.04662	2.4758	2.10518	1.73293	2.67034	2.23378	2.34941	1.98568	3.91266	4.01444	4.02993	4.26673	4.10169	3.4234	3.59506	4.25526	3.45351
	1530	1.88096	2.04535	2.53965	2.05671	1.73287	2.71166	2.04369	2.35433	1.98394	3.93424	4.13398	4.07576	4.06666	4.2983	3.39129	3.58181	4.30941	3.50702
	1560	1.88441	1.97423	2.57416	2.073	1.81581	2.684	2.08625	2.33216	1.9769	4.01022	4.29081	4.05064	4.14776	4.13465	3.29191	3.52993	4.35577	3.35253
	1590	1.8947	2.04014	2.61247	2.10438	1.76565	2.83548	2.20063	2.36276	1.9949	3.96762	4.28722	4.01125	4.36734	4.21483	3.3069	3.69259	4.24742	3.23892
	1620	1.9311	2.00922	2.61011	2.03788	1.71673	2.90512	2.09418	2.30979	1.97709	3.96456	4.29489	4.0182	4.2035	4.12805	3.5924	3.56973	4.1877	3.51594
	1650	1.92179	2.05438	2.55978	2.06017	1.74598	2.66625	2.13379	2.36369	1.91695	3.92685	4.29697	4.10646	4.24368	4.17614	3.40651	3.51655	4.17148	3.42779
	1680	1.89725	2.08914	2.57332	2.09326	1.73676	2.70489	2.11229	2.33153	1.95033	3.93578	4.41667	4.12686	4.09944	4.2219	3.36362	3.62388	4.09491	3.46974
	1710	1.87278	2.03833	2.49299	2.08964	1.75649	2.74238	2.0806	2.36542	2.00145	3.9315	4.17505	3.98448	4.05118	4.06776	3.40002	3.43106	4.13484	3.45892
	1740	1.94627	2.01407	2.58121	1.96562	1.66043	2.7874	2.05934	2.26521	1.95903	3.884	4.15552	3.99141	4.22521	4.07396	3.40617	3.71858	4.12837	3.57448
	1770	1.92203	1.97175	2.60386	2.07045	1.71154	2.7715	2.10234	2.29419	1.95429	4.0576	4.18647	4.08632	4.33313	3.99962	3.46153	3.62427	4.01243	3.45055
	1800	1.96527	1.96599	2.57328	2.01077	1.73071	2.77789	2.04726	2.29127	2.00195	3.87662	4.22693	4.09597	4.04946	4.08142	3.50025	3.48661	4.1044	3.53944
	1830	1.96941	1.94392	2.5845	2.0578	1.67601	2.70782	2.11235	2.34573	2.03882	4.12882	4.34765	4.03557	4.26312	3.94993	3.33195	3.62922	4.0623	3.60838
	1860	1.89557	2.08965	2.60978	2.04102	1.65938	2.64366	2.10032	2.24255	1.96824	4.00162	4.35441	4.05549	4.05928	3.95481	3.47156	3.57003	3.94759	3.53251
	1890	1.95537	1.97316	2.44526	2.02263	1.75345	2.77387	2.04237	2.18516	2.03444	4.03284	4.21118	4.17361	4.18215	3.89393	3.45587	3.57651	3.98416	3.49813
	1920	2.03751	2.06412	2.43517	2.13467	1.72102	2.63518	2.09259	2.26882	1.9425	4.03773	4.21708	4.08625	4.23896	4.03728	3.49433	3.6609	4.05449	3.57687
	1950	1.95106	1.97438	2.5134	2.06344	1.68054	2.71727	2.0748	2.30687	1.95227	4.111	4.3927	4.03445	4.16481	3.94813	3.3713	3.41952	4.02357	3.55543
	1980	1.93389	1.97468	2.53037	2.10148	1.69844	2.70133	2.07873	2.24702	2.03112	4.31489	4.22883	4.04249	4.21877	3.85986	3.56937	3.6606	4.12622	3.49989
	2010	2.04695	1.91413	2.58987	2.13459	1.70578	2.6698	2.07263	2.20448	2.04323	4.08333	3.96436	4.16657	4.17734	3.66129	3.50082	3.69865	3.82033	3.37057
	2040	1.94919	1.89658	2.60765	2.1593	1.64377	2.7123	2.09347	2.35365	1.98174	4.07001	4.45602	4.10405	4.22033	4.02148	3.34929	3.65112	4.12783	3.39586
	2070	1.90713	1.96693	2.58941	2.10949	1.83365	2.87769	2.20168	2.42323	2.14632	4.14284	4.44565	4.2295	4.19356	3.86639	3.56705	3.51269	3.9781	3.44556
	2100	1.98682	2.05204	2.60688	2.06334	1.68106	2.82292	2.1429	2.38238	2.11366	4.02317	4.32374	4.13972	4.16169	3.87564	3.50124	3.55345	4.03412	3.43059
	2130	1.98362	1.97789	2.67106	2.10142	1.71489	2.6409	2.11103	2.32161	2.09453	4.05417	4.30752	4.14489	4.28641	3.92001	3.49874	3.37527	4.10782	3.52222
	2160	1.91297	1.97243	2.64784	2.12333	1.73262	2.8023	1.98339	2.35772	2.01593	4.13311	4.22659	4.18812	4.07743	3.7679	3.47017	3.60356	4.04201	3.49359
	2190	1.8571	1.96577	2.51634	2.05284	1.78032	2.86614	1.97006	2.29824	2.07076	4.12334	4.20728	4.11473	4.18604	3.83828	3.46149	3.46482	3.98174	3.52977
	2220	1.88319	1.9794	2.566	2.07395	1.70548	2.90133	2.01206	2.34105	2.05794	3.9826	4.38702	3.99907	4.13213	3.84398	3.47886	3.25383	3.88113	3.41438
	2250	2.00744	1.89312	2.46807	2.10094	1.7111	2.75247	2.04611	2.23881	2.01488	4.19942	4.28869	4.22231	4.1523	3.80512	3.48035	3.33896	3.76718	3.53154
	2280	2.01576	1.91579	2.57735	2.05325	1.67735	2.87475	2.01169	2.34536	2.06108	4.03546	4.2794	4.23659	4.23866	3.9774	3.41214	3.42115	4.12934	3.45245
	2310	1.881	1.96906	2.54031	2.11599	1.75307	2.85207	2.00815	2.31293	2.06008	3.94125	4.40288	4.16479	4.01662	3.84843	3.43334	3.34342	3.92301	3.38495
	2340	1.92569	1.93779	2.60813	2.18523	1.67673	2.78381	2.09938	2.26087	2.04352	4.09298	4.28912	4.24081	4.00065	3.89139	3.33874	3.20905	4.0883	3.34527
	2370	1.98845	1.92117	2.68222	2.06212	1.76193	2.72108	2.05174	2.3313	1.9567	4.18113	4.36419	4.29801	4.3662	3.80993	3.47663	3.39068	3.93631	3.46115
	2400	1.96285	1.97892	2.69665	2.15314	1.70954	2.79146	2.0277	2.22894	2.00804	4.07988	4.46075	4.29158	4.24052	3.73502	3.41566	3.32615	3.91061	3.40196
	2430	1.94261	1.90713	2.5462	2.14647	1.72428	2.76987	2.06656	2.23314	1.90139	4.10113	4.47863	4.14937	4.06138	3.79233	3.50384	3.24556	3.96045	3.42995
	2460	1.86968	1.92553	2.61023	2.17873	1.74185	2.78652	1.93353	2.28298	1.95868	4.24744	4.45149	4.16123	4.06541	3.84854	3.36827	3.26388	4.01396	3.35624
	2490	1.91905	1.90716	2.51428	2.14859	1.81889	2.75208	2.0186	2.33846	1.91439	4.11897	4.4917	4.26786	3.88553	3.92954	3.37217	3.17302	4.06062	3.41473
	2520	1.88494	1.89576	2.55228	2.11021	1.72521	2.86204	1.86993	2.31846	1.91968	4.1702	4.27348	4.25017	4.0605	3.95027	3.22832	3.20237	3.95218	3.37327
	2550	1.85128	1.8575	2.57307	2.12624	1.71898	2.85831	1.98664	2.43508	1.9876	4.06214	4.39243	4.32237	4.01368	3.77612	3.25289	3.26274	4.09701	3.2184
	2580	1.84953	1.93973	2.52141	2.1147	1.68044	2.7727	1.96466	2.24212	1.94534	4.17159	4.28043	4.32685	4.06331	3.75668	3.31671	3.25595	3.87663	3.3226
	2610	1.81615	1.84231	2.52456	2.14145	1.73667	2.79157	1.90607	2.26403	1.86327	4.07762	4.33648	4.28048	3.91637	3.74132	3.33084	3.11825	3.98409	3.24262
	2640	1.81289	1.99028	2.56485	2.14591	1.82199	2.61792	1.88248	2.39758	1.88255	3.97111	4.38984	4.27856	3.93486	3.63823	3.16452	3.19553	3.89676	3.19565
	2670	1.84292	1.90995	2.50237	2.13782	1.70975	2.79152	1.92461	2.2777	1.89263	4.1004	4.49572	4.37641	3.90905	3.92119	3.25549	3.23953	4.04308	3.19246
	2700	1.79376	1.86725	2.3505	2.16107	1.71866	2.73398	1.90924	2.2418	1.84117	3.96951	4.41869	4.218	3.7967	3.66516	3.24897	3.19906	3.90515	2.99306
	2730	1.79721	1.86552	2.47411	2.17825	1.79029	2.7237	1.84317	2.33012	1.83769	3.98224	4.34544	4.14765	3.90495	3.74528	3.24389	3.14269	3.9291	3.09154
	2760	1.75666	1.8181	2.55743	2.12912	1.67129	2.67656	1.84186	2.18198	1.85294	3.97163	4.47604	4.21575	3.63602	3.79103	3.19295	3.14953	3.79004	3.14468
	2790	1.83898	1.81833	2.50913	2.13541	1.66453	2.65968	1.82773	2.17326	1.79901	4.00828	4.40563	4.23166	3.87812	3.93773	3.20958	3.2045	4.08121	3.09521
	2820	1.82323	1.86819	2.47379	2.14601	1.71883	2.60821	1.95031	2.23563	1.77169	4.07717	4.5154	4.28452	3.83255	3.76154	3.23134	3.28991	3.7524	3.05389
	2850	1.80093	1.87205	2.50236	2.23011	1.68172	2.49687	1.79955	2.19603	1.71572	4.06304	4.26315	4.14541	3.76	3.82785	3.22584	3.2509	3.9766	3.09068
	2880	1.8973	1.79624	2.34204	2.2014	1.61838	2.57689	1.88405	2.21139	1.75775	3.98624	4.24528	4.16325	3.68795	3.74688	3.1403	3.26683	3.78579	3.10995
	2910	1.70608	1.82166	2.40522	2.09995	1.62543	2.53071	1.85563	2.27564	1.84444	3.94247	4.31972	4.1899	3.63024	3.82786	3.10455	3.08869	3.792	3.05832
	2940	1.7524	1.97496	2.35352	2.08706	1.70096	2.50886	1.82444	2.30781	1.77451	4.05808	4.46027	4.17558	3.73238	3.71537	2.99071	3.21926	3.81002	3.09284
	2970	1.80285	1.86643	2.4442	2.10074	1.70623	2.65435	1.8712	2.19243	1.7831	4.02453	4.45961	4.21467	3.62807	3.75218	3.1162	3.26589	3.83099	2.9838
	3000	1.76773	1.8538	2.30326	2.15613	1.64967	2.52383	1.89133	2.15287	1.76541	4.07649	4.31623	4.22276	3.74362	3.63564	3.08493	3.21581	3.89226	3.07956
	3030	1.78945	1.87041	2.30213	2.09621	1.63448	2.47627	1.76251	2.183	1.78299	4.01442	4.37566	4.13455	3.79146	3.70122	3.10081	3.09678	3.75445	2.97666
	3060	1.83802	1.7951	2.27136	2.13531	1.61959	2.44736	1.87349	2.17111	1.79728	3.94434	4.42753	4.33531	3.59483	3.69713	3.05003	3.18854	3.84122	2.99386
	3090	1.76356	1.77904	2.42205	2.12959	1.56065	2.44283	1.83194	2.11109	1.84777	4.06862	4.2498	4.07396	3.67195	3.70334	3.15321	3.2095	3.67491	2.93436
	3120	1.75503	1.8845	2.29973	2.08555	1.67639	2.44332	1.8561	2.18006	1.68324	3.83141	4.29337	4.03615	3.59033	3.71221	3.10461	3.00667	3.86583	2.98187
	3150	1.77179	1.82696	2.26081	2.08887	1.5117	2.49155	1.76885	2.12816	1.72336	3.79369	4.46137	4.19874	3.53974	3.69306	3.16748	3.01935	3.73692	2.96522
	3180	1.75782	1.88123	2.33253	2.04322	1.63158	2.46061	1.86575	2.15316	1.72054	3.79089	4.33019	4.25276	3.41944	3.6919	3.09666	3.21021	3.70498	3.04735
	3210	1.80625	1.92317	2.16324	2.04875	1.58669	2.39561	1.78275	2.15572	1.76758	3.85575	4.32997	4.1071	3.58446	3.617	3.17687	3.03897	3.73852	2.91828
	3240	1.8391	1.82987	2.16106	2.03114	1.55454	2.44779	1.89034	2.06727	1.70711	3.70924	4.27454	3.95973	3.52907	3.64058	3.1742	3.04014	3.70706	2.97674
	3270	1.77527	1.80007	2.17849	2.06122	1.49275	2.31594	1.78697	2.08087	1.73192	3.85892	4.19838	4.13607	3.6244	3.49566	3.13543	3.13087	3.58965	3.03703
	3300	1.79845	1.8339	2.12828	2.01775	1.57507	2.39729	1.7763	2.10574	1.72245	3.71097	4.2072	4.03296	3.54366	3.74337	3.08852	3.04819	3.90541	3.00491
	3330	1.77035	1.86681	2.21414	2.09447	1.58894	2.3051	1.86015	2.03681	1.73837	3.81083	4.25575	3.88375	3.58991	3.57855	3.04867	3.05731	3.65455	2.90264
	3360	1.77441	1.8149	2.15432	1.98397	1.39238	2.33162	1.81231	1.95037	1.70473	3.6302	4.4728	3.97012	3.57523	3.84932	3.07586	2.99055	3.63393	2.94633
	3390	1.78612	1.81185	2.04328	2.06969	1.47497	2.32443	1.91529	2.02285	1.7408	3.70573	4.21401	3.96182	3.67292	3.59218	3.0351	3.20394	3.67135	2.79311
	3420	1.6952	1.76966	2.0857	1.91092	1.46419	2.28101	1.78531	2.02099	1.70871	3.63939	4.17598	3.99693	3.57315	3.55005	3.08826	2.93562	3.67455	2.9694
	3450	1.72042	1.81749	2.20202	1.89865	1.54757	2.43491	1.6887	2.02913	1.71271	3.72835	4.2336	3.94834	3.47781	3.46103	3.039	3.15031	3.59031	2.89088
	3480	1.75658	1.77986	2.03937	1.96453	1.43768	2.15539	1.68548	2.04356	1.69557	3.76875	4.18315	3.89244	3.57513	3.61845	3.03138	3.11195	3.6341	2.94885
	3510	1.74744	1.87688	2.18718	1.9876	1.5288	2.21423	1.81969	1.96849	1.81125	3.55959	4.11568	3.91258	3.41646	3.66707	3.03069	2.90963	3.75539	2.97939
	3540	1.79532	1.74215	2.061	1.94389	1.39833	2.27345	1.74134	1.97803	1.73067	3.59777	4.06241	3.79448	3.51681	3.66335	3.07413	2.93208	3.65551	2.90419
	3570	1.74491	1.79033	2.19972	1.86368	1.51718	2.30895	1.67115	1.90721	1.73407	3.73321	4.05027	3.92647	3.59122	3.68287	3.13266	3.12378	3.66954	2.84005
	3600	1.7181	1.81461	2.0449	1.83695	1.47439	2.21966	1.67427	1.94381	1.63483	3.73106	4.01584	3.8793	3.60409	3.45496	3.02308	2.98344	3.54938	2.89768
	3630	1.81611	1.818	2.0355	1.8885	1.48521	2.19826	1.73103	1.87702	1.69061	3.56046	3.88863	3.69325	3.70815	3.56637	2.93397	2.97154	3.46164	2.82151
	3660	1.66624	1.74566	2.02719	1.86056	1.37886	2.26089	1.68529	1.79243	1.68647	3.62355	4.19753	3.74407	3.60468	3.65924	3.14562	3.09487	3.62153	3.02057
	3690	1.72136	1.75809	2.0196	1.84024	1.36912	2.18747	1.75274	1.76765	1.56701	3.56166	3.88038	3.65329	3.70185	3.60975	2.99228	3.08004	3.6215	2.76668
	3720	1.71839	1.80434	2.05038	1.69384	1.47421	2.1828	1.64207	1.79801	1.72075	3.64315	4.01973	3.76056	3.47872	3.69253	3.06436	3.11186	3.5295	2.86465
	3750	1.78624	1.8113	2.1586	1.88265	1.45329	2.16698	1.75662	1.82465	1.71969	3.53723	3.78958	3.53815	3.46467	3.6184	2.93743	2.99911	3.73055	2.66845
	3780	1.71379	1.81262	2.08312	1.78051	1.38172	2.26646	1.69568	1.85117	1.5771	3.54112	3.88315	3.85131	3.43471	3.45706	3.04949	2.91736	3.539	2.78854
	3810	1.7415	1.86152	2.06334	1.77217	1.43439	2.3032	1.66623	1.86246	1.65852	3.50843	4.06823	3.66576	3.5057	3.56321	3.06995	2.8621	3.63277	2.8421
	3840	1.73636	1.75445	2.02082	1.76019	1.44754	2.07577	1.68498	1.79816	1.55346	3.70886	3.81767	3.56645	3.40966	3.40527	3.09471	2.87912	3.49537	2.67652
	3870	1.69272	1.81904	2.09541	1.73777	1.46561	2.14373	1.72603	1.81313	1.66068	3.63039	3.79477	3.59883	3.39751	3.50088	2.90119	2.79266	3.72633	2.71703
	3900	1.67961	1.79472	2.10521	1.66098	1.38252	2.2905	1.53584	1.897	1.63314	3.52474	3.99241	3.53855	3.38614	3.47461	2.94186	2.87486	3.60792	2.75026
	3930	1.70725	1.76744	2.12554	1.70011	1.37549	2.16524	1.65742	1.74358	1.68521	3.53678	3.86588	3.58853	3.34035	3.55985	2.88441	2.84529	3.47205	2.74828
	3960	1.65196	1.7032	2.07471	1.66836	1.39975	2.30032	1.56359	1.72252	1.64015	3.6415	3.64327	3.50766	3.57873	3.62961	2.94469	2.93762	3.48925	2.77304
	3990	1.71265	1.76146	2.04793	1.71765	1.44648	2.21189	1.62147	1.82831	1.60041	3.63299	3.84989	3.62329	3.5433	3.48733	3.17127	2.93471	3.67483	2.80733
	4020	1.68775	1.79566	1.98887	1.67679	1.42549	2.23113	1.65235	1.76331	1.54343	3.51961	3.82239	3.56626	3.40319	3.58841	3.0036	2.9686	3.56008	2.77332
	4050	1.70507	1.7462	2.02247	1.71163	1.39654	2.119	1.73213	1.89202	1.58784	3.49702	3.87322	3.43973	3.38689	3.51551	2.94671	2.80945	3.57594	2.68105
	4080	1.61661	1.68212	2.01914	1.60045	1.30075	2.24469	1.56959	1.87462	1.67565	3.63299	3.7705	3.60412	3.54314	3.45037	3.01479	2.85273	3.51579	2.66977
	4110	1.66734	1.70983	1.97947	1.67092	1.3699	2.13665	1.54099	1.69405	1.54176	3.59812	3.83869	3.50868	3.46234	3.26009	2.86062	2.88898	3.43229	2.71169
	4140	1.74046	1.74413	2.11061	1.70113	1.35911	2.25943	1.65128	1.79881	1.56149	3.51816	3.74951	3.54119	3.45449	3.43796	2.85569	2.67188	3.42773	2.7767
	4170	1.68865	1.77843	1.97121	1.64011	1.41184	2.24565	1.63043	1.8633	1.58092	3.58287	3.56116	3.34954	3.38259	3.5166	2.84069	2.91165	3.42407	2.76296
	4200	1.68306	1.85012	2.0584	1.57116	1.46282	2.15465	1.58012	1.764	1.51272	3.5837	3.86534	3.52086	3.43512	3.4201	2.97316	2.90082	3.52922	2.73122
	4230	1.62147	1.74032	2.01623	1.64453	1.42708	2.12982	1.57565	1.84009	1.56136	3.48405	3.67526	3.53413	3.30908	3.46418	2.98399	2.92248	3.43941	2.67214
	4260	1.63472	1.74698	1.97713	1.67695	1.41063	2.08174	1.62787	1.74627	1.49208	3.57379	3.91636	3.58975	3.28998	3.54315	3.00583	2.93747	3.6423	2.76895
	4290	1.67732	1.79352	1.94827	1.58092	1.41923	2.17996	1.5689	1.80017	1.46849	3.54531	3.65166	3.51366	3.44296	3.4327	2.90771	2.79596	3.4256	2.59577
	4320	1.66802	1.67618	2.02989	1.66255	1.40821	2.14381	1.48809	1.65266	1.58529	3.60679	3.67335	3.69756	3.39569	3.31112	2.9744	2.9242	3.53323	2.7362
	4350	1.63697	1.84622	1.96912	1.60725	1.37326	2.10347	1.52811	1.7218	1.46717	3.58327	3.58769	3.58206	3.37874	3.40771	2.91648	2.87064	3.44818	2.62757
	4380	1.61955	1.74328	2.01592	1.57493	1.37845	2.01776	1.57464	1.6959	1.40118	3.4956	3.53173	3.41428	3.41933	3.52689	2.75705	2.95735	3.41082	2.55468
	4410	1.6841	1.75381	2.0302	1.60634	1.38213	2.21583	1.58456	1.76959	1.59116	3.5215	3.7056	3.66635	3.48254	3.34165	2.87031	2.81907	3.35941	2.66742
	4440	1.63102	1.74671	2.03706	1.66522	1.33395	2.13161	1.54983	1.72209	1.54661	3.30573	3.70365	3.60596	3.20394	3.3625	2.92588	2.70073	3.43457	2.71258
	4470	1.64502	1.79153	1.98053	1.54379	1.32076	2.06136	1.49809	1.61574	1.4535	3.60111	3.76255	3.4105	3.39265	3.45758	2.82741	2.87082	3.46174	2.50289
	4500	1.63519	1.69121	1.97171	1.58916	1.37875	2.14252	1.62748	1.60587	1.50187	3.59552	3.79409	3.42816	3.35351	3.55207	2.79397	2.80565	3.53078	2.59984
	4530	1.60594	1.64983	1.95067	1.58614	1.3529	2.12022	1.56951	1.7245	1.44235	3.6051	3.52324	3.62185	3.22936	3.38625	2.88987	2.81281	3.35023	2.60236
	4560	1.66909	1.62591	1.98587	1.67632	1.38594	2.16266	1.52529	1.72283	1.56256	3.47431	3.54119	3.47669	3.34742	3.12982	2.79867	2.65305	3.38962	2.69066
	4590	1.60511	1.68609	2.02496	1.63619	1.36196	1.99593	1.4874	1.61271	1.49151	3.6809	3.69469	3.43817	3.33861	3.39877	2.96339	2.86577	3.38278	2.70677
	4620	1.58996	1.73348	1.93078	1.51512	1.35569	2.01938	1.42253	1.67416	1.52296	3.65164	3.69751	3.56941	3.29616	3.3128	2.83809	2.69315	3.48164	2.68758
	4650	1.51977	1.6752	1.94081	1.5663	1.29459	2.01397	1.57585	1.73252	1.53987	3.58406	3.61895	3.47466	3.34412	3.3845	2.97049	2.68632	3.33311	2.66798
	4680	1.59735	1.72224	1.9678	1.55563	1.30944	2.03056	1.43927	1.7003	1.55169	3.47891	3.62779	3.44962	3.442	3.45328	2.8795	2.80452	3.37902	2.55555
	4710	1.67258	1.64197	1.94676	1.58004	1.32133	2.01916	1.51081	1.66915	1.48389	3.51607	3.63665	3.48298	3.08336	3.26179	2.86721	2.71135	3.35383	2.57161
	4740	1.59844	1.67927	1.90009	1.55528	1.32342	1.98529	1.461	1.71628	1.44113	3.48358	3.49806	3.57914	3.25609	3.35922	2.89967	2.71496	3.32829	2.53437
	4770	1.61529	1.61214	1.94932	1.57512	1.31371	2.04243	1.44971	1.69394	1.50895	3.41863	3.56881	3.46103	3.22971	3.3328	2.93904	2.6932	3.48633	2.61349
	4800	1.64968	1.60475	1.94586	1.56127	1.28729	2.0332	1.54488	1.66315	1.49532	3.56459	3.65315	3.51695	3.44807	3.39653	2.91784	2.8078	3.45917	2.66979
	4830	1.6142	1.65153	1.95452	1.61231	1.30688	2.02222	1.61546	1.70977	1.47058	3.5284	3.68871	3.51265	3.30285	3.37096	2.82194	2.67027	3.22658	2.6361
	4860	1.65528	1.6505	1.99812	1.6515	1.29454	2.0187	1.59592	1.67241	1.47013	3.40465	3.57718	3.5149	3.23371	3.30975	2.78291	2.72154	3.32526	2.52716
	4890	1.60847	1.66808	1.87984	1.5674	1.3678	2.01331	1.4689	1.65452	1.42081	3.55159	3.7104	3.53001	3.2267	3.38205	2.89682	2.75791	3.44839	2.55188
	4920	1.64177	1.6898	1.87961	1.61244	1.3093	1.96036	1.53573	1.58816	1.41539	3.52019	3.72223	3.47829	3.31314	3.29068	2.86265	2.76116	3.32688	2.71509
	4950	1.65487	1.69282	1.89193	1.61554	1.24567	1.9193	1.50735	1.6453	1.39155	3.49247	3.62988	3.50978	3.20459	3.34936	2.89201	2.56417	3.29859	2.58643
	4980	1.5936	1.64629	1.91827	1.56655	1.33848	2.00484	1.52076	1.63	1.42237	3.58556	3.60674	3.44089	3.30074	3.3676	2.8066	2.73378	3.32855	2.58886
	5010	1.63085	1.59486	2.01464	1.44054	1.21994	2.03668	1.4569	1.61302	1.45834	3.4879	3.55056	3.3623	3.215	3.39169	2.76118	2.77517	3.33515	2.58051
	5040	1.58755	1.60944	1.9595	1.5635	1.2399	2.04704	1.40772	1.56886	1.44076	3.48241	3.73516	3.48739	3.44974	3.2719	2.77572	2.78659	3.32812	2.50179
	5070	1.60083	1.60916	1.85916	1.52907	1.28017	1.89593	1.56124	1.53321	1.41587	3.58399	3.66277	3.48299	3.24114	3.16424	2.77696	2.84193	3.30288	2.52055
	5100	1.65398	1.6631	1.82223	1.49381	1.27479	1.84208	1.4984	1.64286	1.37499	3.30736	3.67202	3.41206	3.14526	3.19866	2.82296	2.71744	3.23535	2.4778
	5130	1.50635	1.63398	1.90973	1.47731	1.27295	2.00372	1.44524	1.66569	1.32516	3.60065	3.64221	3.50743	3.34889	3.28245	2.89726	2.76688	3.40634	2.5952
	5160	1.53674	1.73575	1.91701	1.47605	1.35343	1.98092	1.41638	1.60591	1.41155	3.29237	3.68345	3.50789	3.18494	3.30333	2.8582	2.65671	3.36958	2.58157
	5190	1.55745	1.74368	1.81971	1.47726	1.28821	1.92255	1.42781	1.56133	1.41898	3.49713	3.66126	3.40017	3.27998	3.1945	2.75229	2.79975	3.24686	2.55684
	5220	1.53488	1.61815	1.84893	1.43275	1.26126	2.02597	1.33018	1.54539	1.46439	3.61229	3.7458	3.37311	3.3454	3.13155	2.70325	2.71876	3.12639	2.49253
	5250	1.56777	1.69552	1.96523	1.43284	1.26483	2.02546	1.40341	1.67073	1.46664	3.37122	3.81897	3.32338	3.15329	3.22023	2.80444	2.59562	3.31705	2.39601
	5280	1.54514	1.55914	1.82214	1.60236	1.22803	1.99913	1.44435	1.51222	1.38013	3.54694	3.5787	3.4732	3.15134	3.15381	2.82131	2.71005	3.21762	2.52555
	5310	1.50642	1.63552	1.97142	1.43015	1.16504	1.99643	1.43507	1.61936	1.44116	3.45746	3.63633	3.40534	3.12957	3.21947	2.77123	2.62922	3.37268	2.50233
	5340	1.56794	1.65063	1.86482	1.48899	1.26073	1.89864	1.33434	1.64894	1.42548	3.40942	3.69154	3.49063	3.17409	3.35327	2.83807	2.62533	3.29173	2.55013
	5370	1.57515	1.77904	1.9261	1.51202	1.34099	1.91229	1.52977	1.65797	1.38324	3.64721	3.64078	3.42446	3.36315	3.29047	2.7697	2.75169	3.40836	2.50217
	5400	1.54785	1.63148	1.92921	1.43249	1.25084	1.89086	1.39717	1.6435	1.37509	3.56703	3.58904	3.503	3.09355	3.29691	2.8976	2.7258	3.35438	2.47406
	5430	1.53378	1.63979	1.93176	1.53731	1.19805	1.93936	1.39394	1.55374	1.46262	3.47093	3.82103	3.6373	3.11194	3.21635	2.7913	2.57014	3.30724	2.62637
	5460	1.46498	1.59897	1.81817	1.46232	1.21446	1.8703	1.36789	1.46525	1.35682	3.43167	3.68144	3.57289	3.17607	3.26094	2.89599	2.64047	3.29401	2.60059
	5490	1.5293	1.6424	1.87861	1.56507	1.26825	1.84621	1.39642	1.55352	1.37009	3.46217	3.60721	3.5452	3.35288	3.28319	2.7518	2.65042	3.36968	2.48213
	5520	1.553	1.60083	1.85891	1.4026	1.28037	1.88523	1.378	1.54618	1.36114	3.44909	3.41243	3.47919	3.17295	3.0095	2.68172	2.67293	3.25929	2.51731
	5550	1.54088	1.55778	1.84153	1.48562	1.16633	1.80693	1.34013	1.46859	1.36128	3.46879	3.6373	3.60591	3.35603	3.23937	2.81629	2.59113	3.15232	2.53379
	5580	1.58121	1.62883	1.86003	1.44124	1.30773	1.95775	1.40282	1.59559	1.41894	3.4395	3.52775	3.39709	3.2769	3.15935	2.78325	2.6654	3.19849	2.49824
	5610	1.52379	1.5644	1.93558	1.44665	1.20776	1.94263	1.36078	1.51135	1.36595	3.40586	3.65078	3.41839	3.20788	3.12296	2.78534	2.56369	3.27744	2.50725
	5640	1.48691	1.49412	1.84861	1.41706	1.17587	1.85486	1.38423	1.50104	1.39875	3.49925	3.46708	3.36633	3.15862	3.33109	2.695	2.62499	3.24377	2.43015
	5670	1.51788	1.5151	1.85427	1.41095	1.21081	1.80774	1.30848	1.43464	1.35759	3.51449	3.66916	3.47908	3.16515	3.21155	2.74555	2.57771	3.27169	2.54322
	5700	1.55841	1.56671	1.91731	1.47154	1.22485	1.88874	1.38009	1.47707	1.38796	3.4304	3.59217	3.29834	3.17877	3.26129	2.69411	2.58501	3.13805	2.46883
	5730	1.55176	1.55331	1.79216	1.40474	1.20347	1.78363	1.24101	1.52589	1.31465	3.42382	3.53723	3.38549	3.16664	3.00734	2.66695	2.63095	3.28237	2.57803
	5760	1.47206	1.53582	1.87874	1.47566	1.32015	1.81861	1.35577	1.54408	1.35043	3.36692	3.52375	3.29306	3.13796	3.19462	2.60922	2.52519	3.18927	2.38177
	5790	1.49723	1.5613	1.84221	1.41651	1.20349	1.92885	1.31519	1.57083	1.35999	3.37714	3.48407	3.38917	3.11303	3.06449	2.66533	2.56359	3.2793	2.55199
	5820	1.43373	1.55598	1.83514	1.477	1.19289	1.93341	1.37747	1.51253	1.34888	3.48156	3.68398	3.42622	3.20138	3.075	2.85037	2.65244	3.12441	2.61621
	5850	1.57959	1.62001	1.77549	1.41486	1.22111	1.79541	1.24972	1.47676	1.40865	3.44708	3.54723	3.25794	3.03587	3.05154	2.71625	2.58258	3.12272	2.43001
	5880	1.55597	1.52784	1.94581	1.49527	1.21597	1.93432	1.41312	1.53817	1.38055	3.38174	3.63212	3.46092	3.01549	3.16521	2.76035	2.55957	3.09804	2.44043
	5910	1.50108	1.53009	1.84392	1.43197	1.29605	1.92505	1.33993	1.55851	1.30359	3.43149	3.43771	3.38228	3.20889	3.13955	2.67164	2.61651	3.25356	2.45002
	5940	1.49611	1.59128	1.79794	1.41062	1.22867	1.84198	1.30862	1.43316	1.30136	3.52118	3.52824	3.36563	3.15205	3.02751	2.69226	2.5713	3.24276	2.36397
	5970	1.51223	1.56083	1.86104	1.38633	1.2379	1.85145	1.30473	1.39737	1.31568	3.45131	3.64157	3.37305	3.00205	3.13235	2.72627	2.59557	3.16803	2.37707
	6000	1.55087	1.53921	1.86646	1.46227	1.2206	1.90312	1.37488	1.52975	1.38158	3.30179	3.48462	3.33835	3.11861	3.00939	2.66064	2.58259	3.04361	2.39265
	IMR32-FATP2
	RFU (FC)
	Time (s)	OFF			OFF+CB5 3 uM			OFF+CB5 6 uM			ON			ON+CB5 3 uM			ON+CB5 6 uM
	0	1	1	1	1	1	1	1	1	1	1	1	1	1	1	1	1	1	1
	30	1.49735	1.48801	1.07178	1.32159	1.62253	1.10803	1.24762	1.42353	1.21066	1.98641	1.91094	1.17517	1.42241	1.24035	1.18582	1.43099	1.38599	1.23199
	60	1.80892	1.79536	1.0802	1.5665	1.98701	1.21641	1.41533	1.78589	1.28061	2.38345	2.31191	1.34788	1.66179	1.60584	1.40165	1.71473	1.6993	1.37716
	90	1.96622	2.08711	1.20168	1.67661	2.24792	1.3458	1.49216	1.93283	1.44491	2.62878	2.72825	1.37108	1.83347	1.93468	1.4136	1.82048	1.92925	1.47315
	120	2.09468	2.36537	1.29464	1.77282	2.62125	1.46679	1.5658	2.13298	1.66957	2.69972	2.97462	1.47813	1.89546	2.16962	1.53739	1.93299	2.09768	1.57271
	150	2.26801	2.35715	1.37892	1.86178	2.79214	1.446	1.64886	2.21221	1.65471	2.98803	3.08523	1.59512	1.93316	2.38172	1.64803	1.97952	2.23809	1.68118
	180	2.30232	2.48936	1.40057	1.91812	2.95369	1.45204	1.68243	2.27771	1.74088	2.98542	3.14995	1.67471	1.99969	2.44697	1.68013	1.89436	2.26831	1.72225
	210	2.45007	2.54846	1.45641	1.9488	2.97712	1.55137	1.7015	2.29292	1.81025	3.06668	3.18498	1.77031	2.02069	2.60049	1.75131	1.99513	2.37376	1.76554
	240	2.48546	2.60697	1.41584	2.00832	3.02152	1.46438	1.76807	2.31206	1.78413	3.01728	3.2322	1.73812	1.98198	2.59026	1.64853	2.02591	2.32974	1.79712
	270	2.46434	2.50698	1.5292	2.02849	3.03236	1.63924	1.73296	2.38621	1.89061	2.91139	3.3198	1.67752	1.97435	2.67833	1.79889	1.99456	2.37196	1.8082
	300	2.45471	2.62019	1.5917	1.98393	3.10009	1.59516	1.79181	2.39995	2.01302	2.90469	3.24347	1.74926	1.96405	2.73434	1.71507	2.01505	2.35722	1.84647
	330	2.45003	2.55934	1.57268	2.09653	3.05899	1.62104	1.78067	2.29403	1.90464	2.94586	3.21282	1.81445	1.91871	2.74837	1.80612	2.02492	2.42101	1.84289
	360	2.51417	2.53435	1.58709	2.06259	3.03261	1.58305	1.76355	2.28464	1.89816	2.74741	3.29994	1.74977	1.92654	2.69143	1.73555	1.93149	2.34871	1.88951
	390	2.47909	2.48498	1.54282	2.01146	3.07373	1.64622	1.74164	2.31652	2.03678	3.02995	3.1856	1.74305	2.03665	2.62425	1.83922	2.01157	2.35956	1.92408
	420	2.47477	2.5792	1.6496	2.08282	2.98233	1.6539	1.76534	2.31788	2.08615	2.96496	3.23017	1.86492	1.91011	2.734	1.81921	1.94245	2.37405	1.85703
	450	2.44033	2.42749	1.60458	2.06279	2.88933	1.60827	1.71976	2.22388	2.09678	3.03449	3.1287	1.88761	1.95158	2.68319	1.90114	2.08333	2.27966	1.88654
	480	2.51068	2.33729	1.69794	2.12929	3.00255	1.65502	1.80599	2.20078	2.16624	3.06447	3.20113	1.8689	2.0385	2.67053	1.83457	2.15056	2.35593	1.93809
	510	2.43268	2.39325	1.70563	2.08693	2.89049	1.70361	1.73618	2.27061	2.05266	2.95992	3.09467	1.90253	1.95578	2.60826	1.87488	1.97097	2.30163	1.91157
	540	2.4281	2.40479	1.67287	2.12794	3.04013	1.71175	1.75937	2.22043	2.06423	3.05996	3.12682	1.79187	2.06511	2.56935	1.75314	2.08307	2.27476	1.94243
	570	2.40903	2.30038	1.63487	1.97089	2.76305	1.60845	1.76366	2.19375	2.05218	3.11685	3.0292	1.8028	2.0041	2.51616	1.72529	2.14096	2.25649	1.79509
	600	2.42143	2.21571	1.68372	2.07884	2.82033	1.65252	1.73682	2.20197	2.15751	3.15154	3.06541	1.8374	2.1159	2.4455	1.83489	2.19022	2.30794	1.89522
	630	2.48552	2.21456	1.68163	2.01941	2.73511	1.64057	1.72835	2.17001	2.11001	3.23936	2.90875	1.87302	2.12636	2.59902	1.82359	2.12595	2.17709	1.82169
	660	2.49727	2.25101	1.70496	2.05275	2.7111	1.65884	1.76653	2.09773	2.15272	3.3103	3.11567	1.84363	2.19663	2.57036	1.76892	2.18368	2.28655	1.76288
	690	2.48848	2.17681	1.56911	1.95564	2.65435	1.576	1.74786	2.07335	2.10596	3.34573	3.06094	1.84664	2.21487	2.56557	1.80254	2.19785	2.29534	1.88131
	720	2.46028	2.1088	1.74261	2.09643	2.57619	1.56239	1.7282	2.02354	2.06014	3.36771	3.08729	1.86904	2.24927	2.57264	1.79869	2.23247	2.24621	1.85212
	750	2.36427	2.10257	1.6404	1.99522	2.48637	1.61574	1.80649	2.01228	2.03449	3.54507	2.96927	1.817	2.2376	2.55201	1.85097	2.33179	2.20929	1.8938
	780	2.38443	2.0288	1.69842	1.96465	2.50917	1.70766	1.72234	2.02338	2.09125	3.49084	2.99332	1.87698	2.18846	2.62647	1.74138	2.3195	2.26554	1.8607
	810	2.51409	2.02321	1.64099	2.08585	2.45135	1.64807	1.75009	1.91611	2.09054	3.56236	2.95285	1.84969	2.36837	2.58239	1.76849	2.39406	2.22459	1.90168
	840	2.37842	2.0076	1.68073	2.11573	2.4154	1.56655	1.76133	1.89087	2.23098	3.68592	3.00338	1.91013	2.3983	2.57433	1.76655	2.44839	2.19759	1.86165
	870	2.5165	2.06525	1.64515	1.9762	2.46295	1.6074	1.75194	1.84406	2.06639	3.75934	3.05797	1.85847	2.39196	2.62576	1.86378	2.47112	2.29392	1.80426
	900	2.34	1.90798	1.62096	2.07756	2.33126	1.58996	1.71514	1.81637	2.03885	3.80324	3.05348	1.86822	2.39776	2.59	1.70782	2.44674	2.3113	1.7553
	930	2.33163	1.989	1.66853	2.01227	2.29224	1.60976	1.71481	1.84494	2.0779	3.78805	3.14749	1.88485	2.50649	2.71495	1.76765	2.44935	2.32911	1.84217
	960	2.32614	1.94124	1.61595	1.93623	2.27807	1.58737	1.70097	1.82174	2.01753	3.92979	3.16787	1.9013	2.49698	2.66389	1.80782	2.44739	2.35207	1.83899
	990	2.36204	1.95036	1.67797	1.96825	2.29312	1.55482	1.70536	1.86908	1.99535	3.84106	3.13891	1.78213	2.48707	2.67367	1.70167	2.49268	2.3966	1.82304
	1020	2.28857	1.8885	1.69047	1.9373	2.22418	1.62154	1.65319	1.84058	2.09309	3.95136	3.08444	1.87388	2.50695	2.63258	1.78113	2.54189	2.35674	1.84702
	1050	2.33581	1.81253	1.65689	1.91605	2.15254	1.61081	1.68175	1.82306	2.06915	3.95007	3.11513	1.88741	2.44471	2.68746	1.77337	2.64306	2.33426	1.89952
	1080	2.36637	1.81249	1.6043	1.87687	2.12483	1.55241	1.65848	1.74731	2.0647	4.07139	3.22523	1.84977	2.5905	2.6763	1.71393	2.63509	2.38825	1.78414
	1110	2.28404	1.81064	1.69927	1.91665	2.19283	1.64823	1.63855	1.74133	2.09524	4.22613	3.07315	1.84497	2.57202	2.73255	1.79373	2.64547	2.35101	1.83632
	1140	2.38089	1.83904	1.62571	1.93835	2.13975	1.59197	1.6334	1.77991	2.08248	4.17053	3.13392	1.7469	2.54801	2.72762	1.72205	2.66132	2.45313	1.84365
	1170	2.23896	1.80238	1.65544	1.82837	2.13373	1.53719	1.60371	1.73869	2.02053	4.32369	3.23021	1.96042	2.6145	2.68635	1.68544	2.64205	2.32485	1.80349
	1200	2.35161	1.78787	1.57065	1.90101	2.1052	1.54061	1.52138	1.707	2.09319	4.17034	3.2684	1.87359	2.62259	2.65877	1.79198	2.65599	2.36207	1.8178
	1230	2.26461	1.81594	1.58052	1.86991	2.01593	1.64756	1.58708	1.77123	2.07554	4.27287	3.28814	1.88856	2.49919	2.76205	1.8171	2.62101	2.43595	1.88109
	1260	2.28216	1.76432	1.63512	1.80703	1.99763	1.53514	1.6028	1.65988	2.07237	4.2363	3.28162	1.91886	2.58992	2.74112	1.77607	2.62516	2.4687	1.90196
	1290	2.22083	1.73181	1.57272	1.80374	2.01063	1.63388	1.49565	1.63983	2.0296	4.25806	3.30328	1.96021	2.60746	2.82816	1.80642	2.61362	2.47158	1.81697
	1320	2.3086	1.72708	1.67589	1.74288	1.95329	1.57977	1.5093	1.58779	2.06723	4.27658	3.16128	1.88925	2.65861	2.79474	1.80266	2.70762	2.36858	1.83928
	1350	2.22222	1.68184	1.60009	1.7757	1.94541	1.57876	1.51262	1.68183	2.00989	4.36463	3.26377	1.92189	2.61939	2.75141	1.75098	2.75411	2.58865	1.8461
	1380	2.20462	1.68504	1.61155	1.73794	1.9381	1.59422	1.51322	1.60227	2.01556	4.30178	3.29496	1.98323	2.69812	2.75931	1.79985	2.67933	2.45101	1.85651
	1410	2.27841	1.60494	1.58762	1.81977	1.94373	1.49698	1.58392	1.58798	1.88245	4.32083	3.42278	1.95253	2.58046	2.71303	1.76949	2.5868	2.43552	1.81379
	1440	2.25359	1.66626	1.63725	1.84245	1.99067	1.58214	1.568	1.70205	2.06375	4.34032	3.36052	1.97333	2.70363	2.81839	1.80046	2.69417	2.54734	1.81594
	1470	2.25835	1.61173	1.51686	1.82658	1.93804	1.49587	1.54413	1.61132	2.00231	4.38995	3.42389	1.92467	2.66637	2.86904	1.72916	2.71015	2.60921	1.8525
	1500	2.30488	1.60806	1.60713	1.83213	1.92623	1.55483	1.52334	1.59372	1.96222	4.32661	3.33266	1.94761	2.63542	2.93634	1.83723	2.71342	2.54634	1.92996
	1530	2.22299	1.68581	1.51103	1.82992	1.85996	1.53708	1.49776	1.58612	2.00796	4.4557	3.40669	1.95692	2.6298	2.85368	1.74064	2.63956	2.53721	1.86657
	1560	2.28853	1.67715	1.6148	1.79799	1.93069	1.51987	1.57513	1.58351	2.04341	4.54142	3.28076	1.92689	2.65657	2.87995	1.81612	2.71189	2.54252	1.86781
	1590	2.23094	1.65553	1.54048	1.79889	1.82467	1.54924	1.55309	1.55172	1.98775	4.51818	3.4283	1.9869	2.69749	2.93861	1.70218	2.65399	2.56613	1.88678
	1620	2.23545	1.60857	1.53958	1.78226	1.86233	1.42181	1.48635	1.58432	1.90775	4.50784	3.51368	1.95217	2.70882	2.94287	1.76069	2.6597	2.64793	1.86711
	1650	2.23347	1.63609	1.50603	1.81757	1.8928	1.51153	1.56464	1.56827	1.86129	4.647	3.50773	1.94501	2.68943	2.97321	1.73612	2.71851	2.63079	1.9001
	1680	2.16971	1.56341	1.62376	1.78364	1.89663	1.52631	1.54603	1.53414	1.95189	4.64467	3.56508	1.9647	2.72601	2.93992	1.6716	2.7769	2.62187	1.89432
	1710	2.19024	1.62892	1.51663	1.77384	1.89743	1.52238	1.48531	1.54714	1.97313	4.6794	3.51051	1.98675	2.74149	2.99521	1.79689	2.72804	2.64028	1.96973
	1740	2.18025	1.52595	1.61062	1.76374	1.81258	1.53352	1.47728	1.54786	2.00667	4.66451	3.49751	1.98738	2.75528	2.98748	1.81422	2.79561	2.65517	1.90201
	1770	2.14257	1.57004	1.56112	1.75351	1.79802	1.52807	1.48501	1.57508	1.93922	4.68742	3.48836	1.99589	2.72192	2.88001	1.80466	2.77622	2.66265	1.89598
	1800	2.18391	1.62263	1.62012	1.74345	1.80645	1.47353	1.44167	1.53936	2.00449	4.76701	3.53416	2.01889	2.804	3.02142	1.82933	2.70461	2.669	1.94367
	1830	2.21867	1.58831	1.58832	1.73944	1.83137	1.60679	1.43438	1.47897	1.89282	4.74051	3.55694	2.10182	2.78868	2.99613	1.84261	2.79905	2.73299	1.95349
	1860	2.24219	1.54649	1.63035	1.7384	1.80537	1.58285	1.45802	1.47956	2.02118	4.75806	3.55195	2.0553	2.77209	3.03404	1.81547	2.8423	2.72112	1.99145
	1890	2.25069	1.6126	1.57442	1.73728	1.78803	1.44192	1.41094	1.52707	1.90276	4.83586	3.51181	1.97331	2.83295	3.07616	1.82448	2.89967	2.6411	1.92065
	1920	2.11001	1.54423	1.64764	1.72997	1.80115	1.47269	1.40229	1.49034	1.90461	4.88636	3.62532	2.1013	2.79202	3.06653	1.85577	2.82476	2.71765	1.95268
	1950	2.15307	1.54702	1.49616	1.77963	1.787	1.45149	1.41198	1.43098	1.86406	4.85863	3.64213	2.01781	2.83702	3.07957	1.83781	2.73989	2.78207	1.91568
	1980	2.13463	1.5138	1.56558	1.66253	1.76481	1.57647	1.40803	1.48487	1.94275	4.82334	3.67416	2.00398	2.85714	3.17211	1.85757	2.78241	2.69799	2.03543
	2010	2.16884	1.54047	1.56977	1.69919	1.79417	1.50428	1.42663	1.5072	1.89453	4.82373	3.6443	2.09854	2.83645	3.14767	1.86654	2.74172	2.79027	1.9814
	2040	2.18831	1.55442	1.5933	1.71164	1.80663	1.48013	1.40593	1.49692	2.07025	5.07829	3.69607	2.08577	2.81825	3.15303	1.85784	2.85916	2.79137	2.03217
	2070	2.13884	1.50888	1.54035	1.69419	1.72824	1.62173	1.42733	1.5034	2.0386	4.83308	3.72344	2.06153	2.78545	3.13013	1.84576	2.81969	2.7805	1.9899
	2100	2.09368	1.44449	1.51876	1.61043	1.72905	1.42691	1.40599	1.46677	1.83218	5.09744	3.76826	2.15483	2.92315	3.13613	1.86212	2.83397	2.68502	2.00238
	2130	2.14582	1.49076	1.46953	1.69901	1.79566	1.52246	1.45293	1.46541	1.81382	4.98928	3.71229	2.07942	2.85034	3.22236	1.83509	2.79178	2.77406	1.94099
	2160	2.1887	1.51732	1.55529	1.72612	1.68831	1.50437	1.3971	1.41546	1.92878	4.82872	3.81007	2.04873	2.82636	3.10749	1.77924	2.80073	2.88237	1.91886
	2190	2.1767	1.50462	1.51004	1.73809	1.73061	1.46256	1.3949	1.43835	1.86125	5.00698	3.72235	2.16404	2.92781	3.08968	1.95803	2.78884	2.79683	2.05322
	2220	2.21843	1.48167	1.62534	1.65043	1.72206	1.46528	1.43581	1.43115	1.84941	5.03292	3.71617	2.12426	2.93606	3.24621	1.95056	2.87358	2.83567	2.04522
	2250	2.19793	1.45739	1.51465	1.60682	1.67798	1.46255	1.31901	1.3974	1.94273	5.01933	3.8273	2.06132	2.85967	3.23027	1.91894	2.80947	2.83871	2.10217
	2280	2.07847	1.52348	1.50442	1.62286	1.72169	1.50918	1.37674	1.42946	1.89271	5.24405	3.79022	2.1282	2.94007	3.10272	1.88168	2.85215	2.83083	2.01781
	2310	2.12633	1.44396	1.49243	1.60811	1.59177	1.50501	1.3714	1.34352	1.80206	4.99576	3.85034	2.23185	2.96293	3.25536	1.94172	2.76989	2.89397	2.02269
	2340	2.11509	1.56662	1.47592	1.63308	1.73544	1.42213	1.35848	1.36506	1.81651	5.27556	3.85831	2.12836	2.92291	3.22457	1.94423	2.87054	2.82635	2.09772
	2370	2.09067	1.55069	1.57748	1.69791	1.73528	1.45781	1.37718	1.42095	1.8418	5.25976	3.81725	2.16038	2.88837	3.28955	1.97503	2.85771	2.84525	1.93485
	2400	2.04317	1.47839	1.57975	1.57197	1.78201	1.54371	1.24751	1.42985	1.87173	5.37561	3.84917	2.26653	2.91542	3.25785	1.98668	2.81441	2.87092	2.09333
	2430	2.04139	1.53842	1.5215	1.52989	1.70163	1.52908	1.32687	1.44601	1.8288	5.26945	3.75392	2.1931	2.94734	3.25818	1.98425	2.79048	2.8837	2.09497
	2460	2.13002	1.4307	1.49578	1.61384	1.68302	1.43318	1.40236	1.34486	1.82889	5.17371	3.85964	2.30225	2.99269	3.33117	1.96657	2.87065	2.83658	2.12322
	2490	2.02332	1.43776	1.47928	1.56559	1.6653	1.35439	1.32277	1.36481	1.81662	5.27564	3.82464	2.21819	2.91506	3.29731	1.95058	2.75635	2.83435	2.06776
	2520	2.15427	1.50673	1.46514	1.66279	1.78924	1.47373	1.26978	1.39346	1.7835	5.20541	3.91022	2.25407	2.89523	3.34636	1.97542	2.8607	2.81413	2.06669
	2550	2.05005	1.49907	1.49622	1.59588	1.62191	1.4766	1.30831	1.40313	1.74451	5.32895	3.94153	2.26675	2.99557	3.37584	1.91693	2.91726	2.95952	2.11234
	2580	1.95245	1.48618	1.4703	1.53192	1.64923	1.43591	1.26143	1.36583	1.81533	5.32906	4.02689	2.22825	2.93393	3.40016	1.95471	2.89185	2.91075	2.05294
	2610	2.07683	1.52668	1.49127	1.50906	1.6006	1.42862	1.32584	1.41334	1.86736	5.27244	3.91707	2.26131	2.93703	3.47059	2.0164	2.78204	2.8736	2.11172
	2640	2.08672	1.4748	1.53171	1.5595	1.67524	1.50336	1.32054	1.39005	1.78973	5.31299	4.0039	2.26397	2.98984	3.39786	2.00588	2.8474	2.86295	2.06873
	2670	2.0139	1.48778	1.5078	1.51585	1.65474	1.40868	1.24788	1.28119	1.712	5.34595	3.88193	2.27345	2.94307	3.33344	2.08285	2.799	2.86614	2.16449
	2700	2.11931	1.40658	1.4108	1.60286	1.66367	1.40029	1.27787	1.3373	1.78866	5.51006	4.06576	2.21559	2.9333	3.4213	1.96819	2.91282	2.87846	2.04868
	2730	1.99479	1.47523	1.45159	1.4913	1.64131	1.4728	1.24231	1.39479	1.95175	5.33737	4.01401	2.25439	2.87712	3.47747	1.97452	2.8134	2.78089	2.1201
	2760	2.05102	1.46097	1.55381	1.58346	1.68702	1.48111	1.2929	1.39933	1.75436	5.50217	3.99523	2.23231	2.97467	3.3366	2.01934	2.85541	2.7601	2.12522
	2790	2.07481	1.43422	1.49792	1.57304	1.63187	1.36972	1.3333	1.32543	1.81988	5.45259	4.02209	2.28433	2.95272	3.3491	2.00725	2.86265	2.858	2.03247
	2820	1.9361	1.50011	1.50903	1.50377	1.60564	1.42629	1.22234	1.38514	1.77489	5.55279	4.09185	2.26328	2.96931	3.3752	2.04002	2.79754	2.78379	2.16885
	2850	2.06206	1.42237	1.43988	1.53252	1.67663	1.3611	1.2319	1.31777	1.81129	5.26288	3.99776	2.33679	2.94062	3.33053	2.07018	2.76576	2.73632	2.11047
	2880	2.07593	1.47935	1.49253	1.58394	1.67101	1.52256	1.2771	1.34641	1.88101	5.3972	4.12695	2.29596	2.96261	3.51131	1.99057	2.8565	2.78363	2.1461
	2910	1.98257	1.49772	1.4109	1.51694	1.60948	1.25974	1.23864	1.36445	1.68705	5.51518	3.95323	2.32803	3.01198	3.45325	2.08872	2.75213	2.7343	2.18104
	2940	1.98772	1.46054	1.52695	1.56088	1.68562	1.43066	1.24013	1.38594	1.82658	5.43679	4.17264	2.30777	2.99638	3.50107	2.07581	2.75225	2.70594	2.14197
	2970	1.9464	1.40669	1.46771	1.49063	1.65746	1.37996	1.20459	1.31102	1.7242	5.59315	4.13543	2.32796	3.04914	3.52626	2.05871	2.82884	2.72936	2.20702
	3000	1.98032	1.38661	1.41041	1.46603	1.66188	1.29184	1.24603	1.25562	1.74241	5.48059	4.15534	2.29711	2.99311	3.45243	1.9617	2.76454	2.7457	2.11074
	3030	2.01564	1.42006	1.39976	1.534	1.6701	1.32419	1.20608	1.32598	1.66953	5.61453	4.03696	2.40576	2.95745	3.41451	2.05411	2.76926	2.81257	2.23744
	3060	1.96481	1.466	1.45172	1.48322	1.7003	1.34768	1.20902	1.37407	1.70499	5.4895	4.09783	2.32508	2.98054	3.51908	2.05835	2.76076	2.73442	2.14101
	3090	1.94343	1.49579	1.45292	1.48664	1.60947	1.4014	1.19596	1.32934	1.73267	5.66158	4.15278	2.34774	2.92121	3.46279	2.10158	2.80494	2.74779	2.17215
	3120	1.96729	1.49072	1.45913	1.46497	1.70605	1.48309	1.19042	1.29505	1.72093	5.56417	4.14403	2.36607	2.95672	3.55429	2.15308	2.77333	2.75493	2.2257
	3150	1.92904	1.45147	1.45464	1.44783	1.61999	1.32094	1.20969	1.35312	1.71533	5.60602	4.09186	2.43997	3.04525	3.48776	2.04347	2.7635	2.72455	2.2182
	3180	1.94985	1.51033	1.47748	1.51341	1.63017	1.37074	1.16697	1.34322	1.77449	5.5494	4.24462	2.36405	2.94438	3.60389	2.13486	2.75931	2.74979	2.23114
	3210	1.88319	1.49002	1.51098	1.51205	1.73798	1.38195	1.2109	1.24705	1.7631	5.55686	3.99335	2.30543	2.96303	3.41056	2.02891	2.71296	2.72029	2.23696
	3240	1.88928	1.48295	1.47189	1.42291	1.6202	1.33932	1.18086	1.28474	1.68968	5.67751	4.05789	2.33952	3.03855	3.50164	2.04854	2.70517	2.71133	2.20924
	3270	2.03595	1.39754	1.45939	1.51194	1.64907	1.44922	1.20866	1.29961	1.72472	5.61421	4.11507	2.43767	2.92454	3.37965	2.06939	2.80272	2.79755	2.21062
	3300	1.92635	1.47017	1.48027	1.44759	1.65541	1.43187	1.11307	1.25499	1.71271	5.61366	4.017	2.41915	2.9554	3.34919	2.12402	2.69977	2.71239	2.15908
	3330	1.77381	1.41148	1.4893	1.39142	1.61683	1.38725	1.15975	1.27595	1.72561	5.53303	3.99241	2.33853	3.01331	3.4011	2.02309	2.78022	2.78717	2.225
	3360	1.91625	1.40138	1.4823	1.48653	1.69857	1.42011	1.16028	1.27073	1.74113	5.59697	4.09715	2.37944	2.96288	3.43579	2.02566	2.76652	2.70458	2.12124
	3390	1.9512	1.46641	1.54118	1.41465	1.67789	1.46054	1.16108	1.26578	1.73196	5.7412	4.1133	2.2817	3.03025	3.4462	2.07268	2.74414	2.653	2.26025
	3420	1.85824	1.4077	1.40699	1.42946	1.66763	1.30496	1.09957	1.2227	1.63001	5.61554	4.10379	2.40137	2.98026	3.51017	2.06319	2.75612	2.72066	2.23619
	3450	1.78506	1.44565	1.45364	1.33571	1.60297	1.38373	1.08712	1.21338	1.70917	5.86856	4.07807	2.3609	3.07642	3.40585	2.05372	2.78342	2.79051	2.16181
	3480	1.91724	1.39574	1.52525	1.47884	1.68116	1.45058	1.0911	1.22657	1.68972	5.65876	4.15461	2.35169	2.99628	3.43641	2.04055	2.65251	2.83069	2.237
	3510	1.81875	1.42447	1.49091	1.48769	1.60439	1.35931	1.21631	1.19533	1.67129	5.63937	4.22774	2.39097	3.00797	3.47736	2.13736	2.74132	2.74022	2.12885
	3540	1.83211	1.38773	1.45716	1.41821	1.62465	1.37479	1.07281	1.18291	1.7304	5.73237	4.00757	2.41311	2.95285	3.36433	2.10902	2.73924	2.77596	2.29125
	3570	1.9307	1.42052	1.39507	1.44097	1.6422	1.34208	1.13132	1.21136	1.61916	5.70188	4.11425	2.37633	2.92824	3.34832	2.08714	2.67898	2.72771	2.19779
	3600	1.9033	1.36452	1.40932	1.51802	1.65485	1.28377	1.15229	1.14876	1.67722	5.84258	4.10747	2.35329	2.97299	3.32581	2.13696	2.70546	2.72297	2.21591
	3630	1.94571	1.41898	1.4335	1.39877	1.64243	1.28491	1.09315	1.17724	1.67761	5.76394	4.01244	2.34978	2.94392	3.26914	2.15021	2.66642	2.72224	2.21973
	3660	1.8229	1.37641	1.52041	1.35888	1.60658	1.37592	1.09017	1.14191	1.66207	5.87933	4.1022	2.43318	2.93611	3.32617	2.18302	2.76446	2.75264	2.30281
	3690	1.91509	1.34059	1.51659	1.40792	1.63869	1.34321	1.09725	1.11046	1.74574	5.67572	4.02347	2.30032	2.9385	3.31802	2.16308	2.65695	2.72835	2.28826
	3720	1.82416	1.37891	1.38981	1.38167	1.676	1.34242	1.10157	1.16564	1.58506	5.69705	3.95943	2.44188	3.04167	3.35546	2.17887	2.61217	2.73616	2.21529
	3750	1.84541	1.31226	1.42263	1.41703	1.55565	1.30994	1.05664	1.09834	1.54501	5.71595	3.85914	2.36534	2.9506	3.38406	2.20235	2.70909	2.67508	2.31014
	3780	1.78901	1.30678	1.4982	1.30758	1.54546	1.34322	1.08663	1.11097	1.63338	5.74559	3.99997	2.32899	2.92485	3.31055	2.15585	2.58655	2.74995	2.2251
	3810	1.82656	1.26662	1.37701	1.33879	1.54086	1.28973	1.1173	1.07512	1.71107	5.7857	3.90414	2.39265	2.90319	3.20612	2.16024	2.70643	2.82276	2.19715
	3840	1.81038	1.3122	1.43402	1.31347	1.50871	1.28415	1.04869	1.06188	1.6259	5.74651	4.05112	2.41948	3.00108	3.36611	2.13539	2.62771	2.72687	2.22433
	3870	1.87156	1.27144	1.48412	1.31568	1.54607	1.32677	1.05302	1.0889	1.70353	5.75474	3.89607	2.31044	2.98837	3.3406	2.16853	2.70214	2.80876	2.25437
	3900	1.89458	1.30757	1.45355	1.35188	1.55819	1.33189	1.0774	1.08279	1.66499	5.88357	3.92594	2.3987	3.03617	3.24764	2.16829	2.63151	2.69834	2.16998
	3930	1.75837	1.27571	1.49649	1.34991	1.51967	1.35433	1.05881	1.04448	1.72095	5.84902	3.99638	2.45864	3.00557	3.2841	2.14479	2.62353	2.70452	2.30443
	3960	1.82308	1.2317	1.4455	1.26243	1.46829	1.29537	1.07085	1.06141	1.60751	5.8111	3.9435	2.35962	3.01043	3.34897	2.12658	2.68732	2.7529	2.15833
	3990	1.80056	1.23052	1.54453	1.24219	1.49484	1.37287	1.02064	1.07931	1.7163	5.7607	3.92277	2.39863	2.96136	3.18478	2.16466	2.74701	2.71939	2.21085
	4020	1.76386	1.1842	1.40006	1.31728	1.43937	1.28784	1.12039	1.05709	1.58881	5.86494	4.00352	2.29946	3.01872	3.26236	2.11994	2.68214	2.73614	2.18904
	4050	1.72981	1.14838	1.46004	1.29991	1.35002	1.26259	1.03358	0.998119	1.67963	5.89764	3.91146	2.37834	2.94235	3.31674	2.12686	2.66943	2.76117	2.17963
	4080	1.71202	1.21721	1.50382	1.34353	1.3019	1.33344	1.05517	1.05116	1.6712	5.78135	3.95177	2.39011	3.01533	3.25482	2.08478	2.6303	2.80872	2.26025
	4110	1.73047	1.16346	1.42807	1.33661	1.37972	1.35187	1.03258	1.05406	1.68907	5.85228	3.99529	2.30398	3.06327	3.25458	2.10838	2.62864	2.84284	2.19242
	4140	1.75399	1.17858	1.51669	1.29407	1.38777	1.29259	1.09528	1.00721	1.62432	5.85338	3.98586	2.34669	3.05139	3.38001	2.18126	2.66647	2.7875	2.1878
	4170	1.71465	1.13613	1.52274	1.22454	1.32389	1.32518	1.02566	1.04096	1.66129	5.90843	3.97797	2.43807	2.87438	3.2504	2.19285	2.71197	2.68652	2.22901
	4200	1.71968	1.1509	1.41214	1.24761	1.29166	1.29327	1.07597	1.00182	1.70474	5.91711	4.01161	2.35559	2.99844	3.3331	2.12961	2.6394	2.77062	2.11988
	4230	1.62709	1.06587	1.45143	1.27005	1.38292	1.28668	1.01129	0.99169	1.60905	6.03633	3.97092	2.35747	3.0047	3.29219	2.17056	2.70535	2.68919	2.17785
	4260	1.813	1.06902	1.5455	1.27812	1.29129	1.30169	1.02724	1.02438	1.5974	5.8986	3.9327	2.33071	2.94247	3.35162	2.19144	2.62103	2.86789	2.17155
	4290	1.72025	1.1652	1.43313	1.25497	1.31622	1.31807	1.02033	0.990182	1.57056	5.87066	3.87473	2.29939	2.86189	3.32258	2.14688	2.64162	2.72738	2.1451
	4320	1.79028	1.13449	1.51659	1.32467	1.27094	1.27652	1.06152	1.02505	1.683	5.91682	3.9944	2.27093	2.8911	3.35833	2.12241	2.64899	2.75055	2.04392
	4350	1.76961	1.10082	1.56301	1.25	1.3067	1.29965	1.04888	0.983432	1.6386	5.88278	4.09536	2.34652	2.87611	3.43996	2.14796	2.57106	2.74337	2.1608
	4380	1.76471	1.11966	1.43186	1.23771	1.29628	1.23051	1.02035	0.994412	1.64439	5.96391	3.94429	2.32268	3.00154	3.39903	2.14813	2.6627	2.74212	2.11792
	4410	1.6181	1.12716	1.40843	1.20795	1.3045	1.24831	0.979526	0.99013	1.51113	5.90691	3.96109	2.22178	2.95731	3.41896	2.12148	2.61476	2.75725	2.10662
	4440	1.69764	1.12765	1.4394	1.24603	1.32591	1.24388	0.9771	1.02846	1.61128	5.84444	4.00138	2.3483	2.95201	3.33742	2.17019	2.6445	2.69611	2.13224
	4470	1.69099	1.15563	1.43877	1.26439	1.30128	1.20518	1.00333	1.01846	1.63006	6.03553	4.07366	2.26472	2.99687	3.40265	2.1611	2.5825	2.75606	2.06919
	4500	1.64381	1.17506	1.42217	1.28865	1.23164	1.27143	1.06669	1.03174	1.60126	5.88769	4.09374	2.26903	2.97219	3.45452	2.16478	2.51395	2.7476	2.10861
	4530	1.64799	1.09325	1.46556	1.25279	1.28403	1.25064	1.00555	0.958988	1.64229	5.91905	4.11761	2.24959	2.98415	3.53878	2.11767	2.59395	2.80171	2.15275
	4560	1.76483	1.12186	1.47136	1.27356	1.24841	1.23921	1.00204	0.983055	1.65625	6.03511	4.2254	2.24822	2.89127	3.40293	2.16016	2.60691	2.66451	2.10982
	4590	1.70706	1.06021	1.42413	1.18433	1.21049	1.17296	0.963411	1.00893	1.67726	6.16966	4.17745	2.25102	2.94215	3.51825	2.12247	2.70447	2.75985	2.14511
	4620	1.64659	1.10303	1.4687	1.22757	1.29341	1.26856	0.966755	0.963709	1.56317	5.96785	4.12644	2.25264	2.91409	3.42575	2.15157	2.62611	2.8574	2.09922
	4650	1.63891	1.13434	1.39725	1.24881	1.22972	1.19518	0.966778	1.00561	1.50548	5.95639	4.09307	2.29149	2.92082	3.43992	2.17578	2.57396	2.75367	2.06802
	4680	1.67687	1.12497	1.34191	1.18674	1.2147	1.12498	0.949598	0.955044	1.44641	5.984	4.23422	2.2888	2.98848	3.51949	2.10929	2.59489	2.7328	2.00117
	4710	1.70691	1.09739	1.47083	1.23559	1.19293	1.19594	1.01587	0.966262	1.60981	5.88411	4.06765	2.32142	2.91598	3.41337	2.19724	2.65135	2.73201	2.02638
	4740	1.74333	1.1112	1.51756	1.20822	1.20824	1.17658	0.939492	1.00849	1.51185	6.02956	4.14395	2.24818	2.97454	3.42333	2.11762	2.5539	2.77856	1.98867
	4770	1.66142	1.12879	1.3972	1.12701	1.2819	1.16455	0.919693	0.942191	1.51594	6.02075	4.16995	2.21146	2.8613	3.49124	2.04447	2.58206	2.78211	2.02121
	4800	1.67953	1.10141	1.46156	1.21951	1.21629	1.13174	1.02632	0.937288	1.49452	6.08202	4.01506	2.25982	2.8586	3.42458	2.12636	2.5661	2.69159	2.04902
	4830	1.63758	1.04864	1.46674	1.22013	1.22041	1.1202	0.976384	0.913005	1.50397	6.0872	4.30007	2.15556	2.96668	3.47063	2.13835	2.56632	2.69602	2.01189
	4860	1.60817	1.03393	1.40587	1.22765	1.18789	1.14907	0.97654	0.934748	1.50987	5.92636	4.18935	2.14339	2.94809	3.49239	2.0711	2.54611	2.73911	2.02037
	4890	1.62633	1.06774	1.37329	1.24759	1.19551	1.18758	0.918085	0.948758	1.51426	6.10728	4.16967	2.25833	2.98962	3.42569	2.02837	2.55411	2.76139	1.96791
	4920	1.67912	1.05764	1.37557	1.19772	1.19701	1.14545	0.974179	0.917275	1.41705	6.10563	4.18533	2.23817	2.95435	3.43126	2.03672	2.60882	2.74486	2.01852
	4950	1.57527	1.08225	1.40701	1.23093	1.17984	1.12725	0.967445	0.932477	1.44987	6.15505	4.30043	2.26421	2.97966	3.54061	2.08013	2.62443	2.72237	2.07043
	4980	1.63852	1.09862	1.35151	1.2039	1.15152	1.04404	0.934163	0.966943	1.41525	5.96871	4.30443	2.16896	2.94764	3.45527	2.00044	2.5093	2.82794	1.96865
	5010	1.63399	1.00067	1.35751	1.2022	1.19456	1.09126	0.965469	0.891643	1.38134	6.19911	4.18144	2.23339	2.92937	3.5526	2.03371	2.62834	2.7227	1.97522
	5040	1.67994	1.0771	1.35526	1.13785	1.18947	1.05515	0.923249	0.974871	1.47249	6.07392	4.26005	2.20107	3.03036	3.51486	2.00952	2.55405	2.7158	1.91019
	5070	1.69011	1.04969	1.39549	1.24341	1.2701	1.09336	0.992595	0.957961	1.30828	6.19917	4.20637	2.23374	2.95616	3.52304	1.97788	2.58785	2.72825	2.01065
	5100	1.61747	1.15196	1.36791	1.21603	1.18705	1.07087	0.949906	0.975656	1.45454	6.13859	4.21896	2.13477	2.92304	3.45935	1.97406	2.54548	2.79314	1.88509
	5130	1.64337	1.05218	1.27563	1.18607	1.12878	1.06101	0.942005	0.934497	1.47643	6.20333	4.35904	2.22307	3.01036	3.52886	2.01992	2.57846	2.77632	1.92927
	5160	1.61642	1.02656	1.2779	1.13756	1.21315	1.048	0.955855	0.913698	1.24814	6.08744	4.31445	2.1407	2.90523	3.4932	1.97944	2.57911	2.7246	1.87726
	5190	1.61756	1.03792	1.26056	1.18904	1.21423	0.985595	0.910717	0.896615	1.27432	6.10522	4.22129	2.13722	2.95818	3.51979	1.99845	2.63003	2.78977	1.92467
	5220	1.60891	1.04279	1.34701	1.14699	1.20959	1.03174	0.959268	0.873151	1.34986	6.10266	4.36587	2.15143	2.97869	3.49373	1.93987	2.60457	2.75365	1.95822
	5250	1.60251	1.05461	1.33772	1.16045	1.22285	1.03964	0.956686	0.920569	1.30224	6.01627	4.29177	2.26182	2.96852	3.50053	1.93983	2.52447	2.71515	1.86062
	5280	1.65888	1.05745	1.3133	1.18813	1.18749	1.04408	0.94437	0.903434	1.37707	6.15984	4.33369	2.25187	2.96451	3.43289	1.94599	2.63545	2.78452	1.89293
	5310	1.61395	1.07736	1.31867	1.18539	1.25333	0.958312	0.961468	0.907491	1.3446	6.22097	4.42016	2.27399	2.99198	3.49363	1.97128	2.59973	2.81574	1.89634
	5340	1.58797	1.08305	1.32773	1.17622	1.22659	0.967735	0.86965	0.935368	1.31624	6.12606	4.24875	2.2223	2.98574	3.43045	1.95688	2.57496	2.77708	1.85781
	5370	1.63183	1.08086	1.41982	1.21595	1.1677	1.06121	0.860334	0.9437	1.3653	6.19124	4.42231	2.15551	2.99876	3.57251	1.91114	2.61864	2.745	1.84415
	5400	1.61661	1.11767	1.27868	1.14606	1.23865	1.01212	0.932588	0.925177	1.315	6.29289	4.33417	2.20732	3.06665	3.46132	1.95178	2.5528	2.7282	1.89248
	5430	1.64906	1.04486	1.2676	1.18924	1.18251	0.995899	0.941931	0.889367	1.30748	6.39024	4.36536	2.20674	3.0188	3.53194	1.89474	2.60265	2.8011	1.85064
	5460	1.57889	1.08842	1.28697	1.15186	1.24845	0.982878	0.893054	0.907409	1.27706	6.19266	4.38186	2.16437	2.93258	3.55406	1.91694	2.51002	2.76219	1.92591
	5490	1.59895	1.06501	1.24864	1.16955	1.19512	0.986635	0.916978	0.869284	1.27074	6.19757	4.35959	2.19076	2.94044	3.62897	1.93084	2.5721	2.80086	1.8124
	5520	1.58543	1.03381	1.30596	1.09318	1.11672	0.986385	0.883472	0.924345	1.25858	6.1924	4.47276	2.20498	3.0212	3.66035	1.84179	2.46722	2.78315	1.87163
	5550	1.6057	1.04604	1.23348	1.13872	1.15482	1.00623	0.906877	0.888635	1.19606	6.27879	4.56379	2.232	3.00195	3.47917	1.92564	2.58486	2.69877	1.84992
	5580	1.51661	1.04495	1.19311	1.11235	1.15645	1.06587	0.907901	0.929213	1.22033	6.15848	4.53483	2.227	2.94277	3.53228	1.83711	2.56619	2.77313	1.85714
	5610	1.59478	1.02982	1.27833	1.12513	1.1432	1.00312	0.917093	0.894513	1.24215	6.24106	4.4457	2.22879	3.00414	3.59391	1.8715	2.51539	2.80144	1.90227
	5640	1.61044	1.05949	1.13142	1.19877	1.15588	0.965438	0.93669	0.867186	1.16461	6.22906	4.46441	2.19492	2.99023	3.51596	1.90766	2.50588	2.80743	1.89463
	5670	1.65029	1.05689	1.22733	1.16343	1.15702	0.892011	0.883173	0.917574	1.18639	6.34026	4.45766	2.14611	2.94156	3.51647	1.93981	2.56639	2.77474	1.9207
	5700	1.68296	1.06893	1.19537	1.10361	1.14031	0.94544	0.913919	0.878019	1.12526	6.21961	4.50071	2.20845	2.98744	3.62476	1.76622	2.46985	2.70374	1.832
	5730	1.61329	1.12927	1.12244	1.17925	1.2676	0.945276	0.91651	0.894135	1.15746	6.21651	4.52463	2.21713	2.98333	3.66725	1.83963	2.56112	2.82902	1.8543
	5760	1.55782	1.10409	1.18634	1.1463	1.20002	0.951754	0.869507	0.862279	1.14135	6.24502	4.53418	2.25434	2.9868	3.57083	1.82503	2.49801	2.76019	1.79759
	5790	1.58354	1.06907	1.2088	1.12993	1.14447	0.922397	0.877252	0.927015	1.13538	6.07859	4.47002	2.22258	3.00293	3.7041	1.87642	2.64692	2.78451	1.83243
	5820	1.58211	1.05139	1.16908	1.17836	1.1978	0.965884	0.954366	0.876445	1.09281	6.23477	4.57286	2.21881	3.04079	3.56367	1.84283	2.57252	2.76634	1.95612
	5850	1.66596	1.04182	1.13001	1.22203	1.15748	0.854478	0.914286	0.869609	1.09252	6.14286	4.56467	2.28294	2.94237	3.46917	1.84168	2.57542	2.8297	1.86988
	5880	1.6309	1.05236	1.13488	1.19282	1.12066	0.948327	0.919119	0.859175	1.12714	6.30305	4.5114	2.21283	3.01073	3.52302	1.80383	2.54713	2.77482	1.89898
	5910	1.55309	1.02032	1.15271	1.11418	1.12788	0.949897	0.910193	0.857437	1.13775	6.28589	4.60134	2.28619	3.01398	3.70736	1.8961	2.5835	2.87081	1.83969
	5940	1.60495	1.07555	1.08379	1.12145	1.15044	0.92383	0.898204	0.891725	1.0883	6.35786	4.54125	2.24232	2.97321	3.48044	1.83193	2.53115	2.82179	1.8759
	5970	1.5274	1.09186	1.08675	1.12131	1.17431	0.915256	0.91204	0.910998	1.03497	6.22893	4.52195	2.23095	3.00081	3.57105	1.83867	2.5654	2.75588	1.83066
	6000	1.61426	1.0908	1.16413	1.127	1.08364	0.947727	0.897014	0.920469	1.06587	6.19918	4.61388	2.26256	2.98795	3.68459	1.93292	2.52122	2.74407	1.9142

[truncated: 3 more sheets: Supplementary Fig. 5, Supplementary Fig. 6, Supplementary Fig. 7]
